# Supplementary material for: Between-species differences in gene copy number are enriched among functions critical for adaptive evolution in Arabidopsis halleri
Source: BMC Genomics. 2016 Dec 22;17(Suppl 13):1034. doi: 10.1186/s12864-016-3319-5 (PMC5259951; doi:10.1186/s12864-016-3319-5)
Supplement: Additional file 1 — Representative reference datasets. Summary of number and position of sequence-probe hybridization mismatches relative to A. thaliana gene sequence. (XLSX 73 kb) [file 12864_2016_3319_MOESM1_ESM.xlsx]

## Sheet: Additional file 1
Arabidopsis halleri reference dataset - summary of number and position of sequence-probe hybridization mismatches relative to A. thaliana gene sequence						Arabidopsis lyrata reference dataset - summary of number and position of sequence-probe hybridization mismatches relative to A. thaliana gene sequences
Affy-Id probe	Target gene (AGI code)	Target gene symbol and description	Total no. of mismatches(computational)	Positions of mismatches(computational)		Affy-ID probe	Target gene (AGI code)	Target gene symbol and description	Total no. of mismatches(computational)	Positions of mismatches(computational)	Target gene (A. lyrata gene identifier)
253657_at1	AT4G30110	HMA2 (Heavy metal ATPase 2); cadmium-transporting ATPase	1	2		245244_at1	AT1G44350	ILL6 (IAA-leucine resistant (ILR)-like gene 6); metallopeptidase	3	7,16,25	jgi|Araly1|922904|scaffold_104185.1
253657_at2	AT4G30110	HMA2 (Heavy metal ATPase 2); cadmium-transporting ATPase	2	2,6		245244_at10	AT1G44350	ILL6 (IAA-leucine resistant (ILR)-like gene 6); metallopeptidase	2	1,6	jgi|Araly1|922904|scaffold_104185.1
253657_at3	AT4G30110	HMA2 (Heavy metal ATPase 2); cadmium-transporting ATPase	5	5,22,23,24,25		245244_at11	AT1G44350	ILL6 (IAA-leucine resistant (ILR)-like gene 6); metallopeptidase	4	6,23,24,25	jgi|Araly1|922904|scaffold_104185.1
253657_at4	AT4G30110	HMA2 (Heavy metal ATPase 2); cadmium-transporting ATPase	5	5,11,20,21,22		245244_at2	AT1G44350	ILL6 (IAA-leucine resistant (ILR)-like gene 6); metallopeptidase	3	1,2,3	jgi|Araly1|922904|scaffold_104185.1
253657_at5	AT4G30110	HMA2 (Heavy metal ATPase 2); cadmium-transporting ATPase	4	1,4,21,24		245244_at3	AT1G44350	ILL6 (IAA-leucine resistant (ILR)-like gene 6); metallopeptidase	4	22,23,24,25	jgi|Araly1|922904|scaffold_104185.1
253657_at6	AT4G30110	HMA2 (Heavy metal ATPase 2); cadmium-transporting ATPase	1	5		245244_at4	AT1G44350	ILL6 (IAA-leucine resistant (ILR)-like gene 6); metallopeptidase	1	7	jgi|Araly1|922904|scaffold_104185.1
253657_at7	AT4G30110	HMA2 (Heavy metal ATPase 2); cadmium-transporting ATPase	2	16,25		245244_at5	AT1G44350	ILL6 (IAA-leucine resistant (ILR)-like gene 6); metallopeptidase	0		jgi|Araly1|922904|scaffold_104185.1
253657_at8	AT4G30110	HMA2 (Heavy metal ATPase 2); cadmium-transporting ATPase	4	8,10,22,24		245244_at7	AT1G44350	ILL6 (IAA-leucine resistant (ILR)-like gene 6); metallopeptidase	5	1,2,3,4,25	jgi|Araly1|922904|scaffold_104185.1
253657_at9	AT4G30110	HMA2 (Heavy metal ATPase 2); cadmium-transporting ATPase	5	3,5,12,16,21		245244_at8	AT1G44350	ILL6 (IAA-leucine resistant (ILR)-like gene 6); metallopeptidase	2	1,2	jgi|Araly1|922904|scaffold_104185.1
253657_at10	AT4G30110	HMA2 (Heavy metal ATPase 2); cadmium-transporting ATPase	2	6,18		245244_at9	AT1G44350	ILL6 (IAA-leucine resistant (ILR)-like gene 6); metallopeptidase	0		jgi|Araly1|922904|scaffold_104185.1
253657_at11	AT4G30110	HMA2 (Heavy metal ATPase 2); cadmium-transporting ATPase	9	3,5,6,8,10,12,17,20,25		246064_at1	AT5G19350	RNA-binding protein 45 (RBP45), putative	3	23,24,25	jgi|Araly1|488820|fgenesh2_kg.6__1954__AT5G19350.2
258646_at1	AT3G08040	FRD3 (FERRIC REDUCTASE DEFECTIVE 3); antiporter	1	21		246064_at10	AT5G19350	RNA-binding protein 45 (RBP45), putative	8	1,2,3,4,5,6,7,13	jgi|Araly1|488820|fgenesh2_kg.6__1954__AT5G19350.2
258646_at2	AT3G08040	FRD3 (FERRIC REDUCTASE DEFECTIVE 3); antiporter	1	5		246064_at11	AT5G19350	RNA-binding protein 45 (RBP45), putative	11	1,2,3,4,5,6,7,22,23,24,25	jgi|Araly1|488820|fgenesh2_kg.6__1954__AT5G19350.2
258646_at3	AT3G08040	FRD3 (FERRIC REDUCTASE DEFECTIVE 3); antiporter	1	15		246064_at2	AT5G19350	RNA-binding protein 45 (RBP45), putative	0		jgi|Araly1|488820|fgenesh2_kg.6__1954__AT5G19350.2
258646_at4	AT3G08040	FRD3 (FERRIC REDUCTASE DEFECTIVE 3); antiporter	1	23		246064_at3	AT5G19350	RNA-binding protein 45 (RBP45), putative	2	11,18	jgi|Araly1|488820|fgenesh2_kg.6__1954__AT5G19350.2
258646_at5	AT3G08040	FRD3 (FERRIC REDUCTASE DEFECTIVE 3); antiporter	0			246064_at4	AT5G19350	RNA-binding protein 45 (RBP45), putative	2	16,19	jgi|Araly1|488820|fgenesh2_kg.6__1954__AT5G19350.2
258646_at6	AT3G08040	FRD3 (FERRIC REDUCTASE DEFECTIVE 3); antiporter	2	2,20		246064_at5	AT5G19350	RNA-binding protein 45 (RBP45), putative	1	19	jgi|Araly1|488820|fgenesh2_kg.6__1954__AT5G19350.2
258646_at7	AT3G08040	FRD3 (FERRIC REDUCTASE DEFECTIVE 3); antiporter	1	6		246064_at6	AT5G19350	RNA-binding protein 45 (RBP45), putative	0		jgi|Araly1|488820|fgenesh2_kg.6__1954__AT5G19350.2
258646_at8	AT3G08040	FRD3 (FERRIC REDUCTASE DEFECTIVE 3); antiporter	0			246064_at7	AT5G19350	RNA-binding protein 45 (RBP45), putative	0		jgi|Araly1|488820|fgenesh2_kg.6__1954__AT5G19350.2
258646_at9	AT3G08040	FRD3 (FERRIC REDUCTASE DEFECTIVE 3); antiporter	1	22		246064_at8	AT5G19350	RNA-binding protein 45 (RBP45), putative	0		jgi|Araly1|488820|fgenesh2_kg.6__1954__AT5G19350.2
258646_at10	AT3G08040	FRD3 (FERRIC REDUCTASE DEFECTIVE 3); antiporter	2	3,10		246064_at9	AT5G19350	RNA-binding protein 45 (RBP45), putative	4	22,23,24,25	jgi|Araly1|488820|fgenesh2_kg.6__1954__AT5G19350.2
258646_at11	AT3G08040	FRD3 (FERRIC REDUCTASE DEFECTIVE 3); antiporter	0			246265_at1	AT1G31860	AT-IE (Arabidopsis thaliana bifunctional HisI-HisE protein)	1	6	jgi|Araly1|922256|scaffold_103537.1
262504_at1	AT1G21750	ATPDIL1-1 (PDI-LIKE 1-1); protein disulfide isomerase	0			246265_at10	AT1G31860	AT-IE (Arabidopsis thaliana bifunctional HisI-HisE protein)	2	14,21	jgi|Araly1|922256|scaffold_103537.1
262504_at2	AT1G21750	ATPDIL1-1 (PDI-LIKE 1-1); protein disulfide isomerase	0			246265_at11	AT1G31860	AT-IE (Arabidopsis thaliana bifunctional HisI-HisE protein)	1	10	jgi|Araly1|922256|scaffold_103537.1
259757_at1	AT1G77510	ATPDIL1-2 (PDI-LIKE 1-2); protein disulfide isomerase	8	16,17,18,19,20,22,23,25		246265_at2	AT1G31860	AT-IE (Arabidopsis thaliana bifunctional HisI-HisE protein)	1	14	jgi|Araly1|922256|scaffold_103537.1
259757_at2	AT1G77510	ATPDIL1-2 (PDI-LIKE 1-2); protein disulfide isomerase	3	4,6,19		246265_at3	AT1G31860	AT-IE (Arabidopsis thaliana bifunctional HisI-HisE protein)	0		jgi|Araly1|922256|scaffold_103537.1
259757_at3	AT1G77510	ATPDIL1-2 (PDI-LIKE 1-2); protein disulfide isomerase	0			246265_at4	AT1G31860	AT-IE (Arabidopsis thaliana bifunctional HisI-HisE protein)	0		jgi|Araly1|922256|scaffold_103537.1
259757_at4	AT1G77510	ATPDIL1-2 (PDI-LIKE 1-2); protein disulfide isomerase	0			246265_at5	AT1G31860	AT-IE (Arabidopsis thaliana bifunctional HisI-HisE protein)	0		jgi|Araly1|922256|scaffold_103537.1
259757_at5	AT1G77510	ATPDIL1-2 (PDI-LIKE 1-2); protein disulfide isomerase	0			246265_at7	AT1G31860	AT-IE (Arabidopsis thaliana bifunctional HisI-HisE protein)	1	6	jgi|Araly1|922256|scaffold_103537.1
259757_at6	AT1G77510	ATPDIL1-2 (PDI-LIKE 1-2); protein disulfide isomerase	0			246265_at8	AT1G31860	AT-IE (Arabidopsis thaliana bifunctional HisI-HisE protein)	0		jgi|Araly1|922256|scaffold_103537.1
259757_at7	AT1G77510	ATPDIL1-2 (PDI-LIKE 1-2); protein disulfide isomerase	1	19		246265_at9	AT1G31860	AT-IE (Arabidopsis thaliana bifunctional HisI-HisE protein)	1	10	jgi|Araly1|922256|scaffold_103537.1
259757_at8	AT1G77510	ATPDIL1-2 (PDI-LIKE 1-2); protein disulfide isomerase	2	4,22		246572_at1	AT5G15010	pentatricopeptide (PPR) repeat-containing protein	0		jgi|Araly1|940982|scaffold_601526.1
259757_at9	AT1G77510	ATPDIL1-2 (PDI-LIKE 1-2); protein disulfide isomerase	1	3		246572_at10	AT5G15010	pentatricopeptide (PPR) repeat-containing protein	0		jgi|Araly1|940982|scaffold_601526.1
259757_at10	AT1G77510	ATPDIL1-2 (PDI-LIKE 1-2); protein disulfide isomerase	0			246572_at11	AT5G15010	pentatricopeptide (PPR) repeat-containing protein	5	1,2,3,4,5	jgi|Araly1|940982|scaffold_601526.1
260913_at1	AT1G02500	SAM1 (S-adenosylmethionine synthetase 1); methionine adenosyltransferase	1	6		246572_at2	AT5G15010	pentatricopeptide (PPR) repeat-containing protein	0		jgi|Araly1|940982|scaffold_601526.1
260913_at2	AT1G02500	SAM1 (S-adenosylmethionine synthetase 1); methionine adenosyltransferase	1	19		246572_at3	AT5G15010	pentatricopeptide (PPR) repeat-containing protein	3	23,24,25	jgi|Araly1|940982|scaffold_601526.1
260913_at3	AT1G02500	SAM1 (S-adenosylmethionine synthetase 1); methionine adenosyltransferase	1	4		246572_at4	AT5G15010	pentatricopeptide (PPR) repeat-containing protein	4	1,2,3,4	jgi|Araly1|940982|scaffold_601526.1
260913_at4	AT1G02500	SAM1 (S-adenosylmethionine synthetase 1); methionine adenosyltransferase	1	3		246572_at5	AT5G15010	pentatricopeptide (PPR) repeat-containing protein	3	7,11,25	jgi|Araly1|940982|scaffold_601526.1
260913_at7	AT1G02500	SAM1 (S-adenosylmethionine synthetase 1); methionine adenosyltransferase	1	17		246572_at6	AT5G15010	pentatricopeptide (PPR) repeat-containing protein	3	23,24,25	jgi|Araly1|940982|scaffold_601526.1
255552_at1	AT4G01850	MAT2/SAM-2 (S-adenosylmethionine synthetase 2); methionine adenosyltransferase	3	7,22,25		246572_at7	AT5G15010	pentatricopeptide (PPR) repeat-containing protein	7	1,2,3,4,23,24,25	jgi|Araly1|940982|scaffold_601526.1
255552_at2	AT4G01850	MAT2/SAM-2 (S-adenosylmethionine synthetase 2); methionine adenosyltransferase	0			246572_at8	AT5G15010	pentatricopeptide (PPR) repeat-containing protein	1	14	jgi|Araly1|940982|scaffold_601526.1
255552_at3	AT4G01850	MAT2/SAM-2 (S-adenosylmethionine synthetase 2); methionine adenosyltransferase	1	23		246572_at9	AT5G15010	pentatricopeptide (PPR) repeat-containing protein	0		jgi|Araly1|940982|scaffold_601526.1
255552_at4	AT4G01850	MAT2/SAM-2 (S-adenosylmethionine synthetase 2); methionine adenosyltransferase	2	2,17		247005_at1	AT5G67520	adenylylsulfate kinase, putative	0		jgi|Araly1|496843|fgenesh2_kg.8__2659__AT5G67520.1
255552_at5	AT4G01850	MAT2/SAM-2 (S-adenosylmethionine synthetase 2); methionine adenosyltransferase	0			247005_at10	AT5G67520	adenylylsulfate kinase, putative	1	12	jgi|Araly1|496843|fgenesh2_kg.8__2659__AT5G67520.1
263838_at1	AT2G36880	MAT3 (METHIONINE ADENOSYLTRANSFERASE 3); methionine adenosyltransferase	0			247005_at11	AT5G67520	adenylylsulfate kinase, putative	1	21	jgi|Araly1|496843|fgenesh2_kg.8__2659__AT5G67520.1
263838_at2	AT2G36880	MAT3 (METHIONINE ADENOSYLTRANSFERASE 3); methionine adenosyltransferase	0			247005_at2	AT5G67520	adenylylsulfate kinase, putative	1	25	jgi|Araly1|496843|fgenesh2_kg.8__2659__AT5G67520.1
263838_at3	AT2G36880	MAT3 (METHIONINE ADENOSYLTRANSFERASE 3); methionine adenosyltransferase	0			247005_at3	AT5G67520	adenylylsulfate kinase, putative	1	9	jgi|Araly1|496843|fgenesh2_kg.8__2659__AT5G67520.1
263838_at4	AT2G36880	MAT3 (METHIONINE ADENOSYLTRANSFERASE 3); methionine adenosyltransferase	0			247005_at4	AT5G67520	adenylylsulfate kinase, putative	2	8,21	jgi|Araly1|496843|fgenesh2_kg.8__2659__AT5G67520.1
263838_at5	AT2G36880	MAT3 (METHIONINE ADENOSYLTRANSFERASE 3); methionine adenosyltransferase	0			247005_at6	AT5G67520	adenylylsulfate kinase, putative	0		jgi|Araly1|496843|fgenesh2_kg.8__2659__AT5G67520.1
258415_at1	AT3G17390	MTO3 (S-adenosylmethionine synthase 3); methionine adenosyltransferase	1	14		247005_at7	AT5G67520	adenylylsulfate kinase, putative	3	23,24,25	jgi|Araly1|496843|fgenesh2_kg.8__2659__AT5G67520.1
258415_at2	AT3G17390	MTO3 (S-adenosylmethionine synthase 3); methionine adenosyltransferase	0			247005_at8	AT5G67520	adenylylsulfate kinase, putative	2	11,17	jgi|Araly1|496843|fgenesh2_kg.8__2659__AT5G67520.1
258415_at3	AT3G17390	MTO3 (S-adenosylmethionine synthase 3); methionine adenosyltransferase	0			247005_at9	AT5G67520	adenylylsulfate kinase, putative	1	17	jgi|Araly1|496843|fgenesh2_kg.8__2659__AT5G67520.1
254550_at1	AT4G19690	IRT1 (IRON-REGULATED TRANSPORTER 1); cadmium ion transmembrane transporter/ iron ion transmembrane transporter/ manganese ion transmembrane transporter/ zinc ion transmembrane transporter	1	23		247944_at1	AT5G57100	transporter-related	0		jgi|Araly1|950385|scaffold_802272.1
254550_at2	AT4G19690	IRT1 (IRON-REGULATED TRANSPORTER 1); cadmium ion transmembrane transporter/ iron ion transmembrane transporter/ manganese ion transmembrane transporter/ zinc ion transmembrane transporter	2	3,17		247944_at10	AT5G57100	transporter-related	5	1,2,3,4,11	jgi|Araly1|950385|scaffold_802272.1
254550_at3	AT4G19690	IRT1 (IRON-REGULATED TRANSPORTER 1); cadmium ion transmembrane transporter/ iron ion transmembrane transporter/ manganese ion transmembrane transporter/ zinc ion transmembrane transporter	2	12,16		247944_at11	AT5G57100	transporter-related	0		jgi|Araly1|950385|scaffold_802272.1
254550_at4	AT4G19690	IRT1 (IRON-REGULATED TRANSPORTER 1); cadmium ion transmembrane transporter/ iron ion transmembrane transporter/ manganese ion transmembrane transporter/ zinc ion transmembrane transporter	1	13		247944_at2	AT5G57100	transporter-related	1	15	jgi|Araly1|950385|scaffold_802272.1
254550_at5	AT4G19690	IRT1 (IRON-REGULATED TRANSPORTER 1); cadmium ion transmembrane transporter/ iron ion transmembrane transporter/ manganese ion transmembrane transporter/ zinc ion transmembrane transporter	0			247944_at3	AT5G57100	transporter-related	1	15	jgi|Araly1|950385|scaffold_802272.1
254550_at6	AT4G19690	IRT1 (IRON-REGULATED TRANSPORTER 1); cadmium ion transmembrane transporter/ iron ion transmembrane transporter/ manganese ion transmembrane transporter/ zinc ion transmembrane transporter	0			247944_at4	AT5G57100	transporter-related	1	1	jgi|Araly1|950385|scaffold_802272.1
254550_at7	AT4G19690	IRT1 (IRON-REGULATED TRANSPORTER 1); cadmium ion transmembrane transporter/ iron ion transmembrane transporter/ manganese ion transmembrane transporter/ zinc ion transmembrane transporter	0			247944_at5	AT5G57100	transporter-related	0		jgi|Araly1|950385|scaffold_802272.1
254550_at8	AT4G19690	IRT1 (IRON-REGULATED TRANSPORTER 1); cadmium ion transmembrane transporter/ iron ion transmembrane transporter/ manganese ion transmembrane transporter/ zinc ion transmembrane transporter	1	14		247944_at6	AT5G57100	transporter-related	3	1,2,3	jgi|Araly1|950385|scaffold_802272.1
254550_at9	AT4G19690	IRT1 (IRON-REGULATED TRANSPORTER 1); cadmium ion transmembrane transporter/ iron ion transmembrane transporter/ manganese ion transmembrane transporter/ zinc ion transmembrane transporter	0			247944_at7	AT5G57100	transporter-related	3	1,2,3	jgi|Araly1|950385|scaffold_802272.1
254550_at10	AT4G19690	IRT1 (IRON-REGULATED TRANSPORTER 1); cadmium ion transmembrane transporter/ iron ion transmembrane transporter/ manganese ion transmembrane transporter/ zinc ion transmembrane transporter	0			247944_at9	AT5G57100	transporter-related	2	5,15	jgi|Araly1|950385|scaffold_802272.1
257715_at1	AT3G12750	ZIP1 (ZINC TRANSPORTER 1 PRECURSOR); zinc ion transmembrane transporter	2	7,17		247966_at1	AT5G56610	dual specificity protein phosphatase family protein	2	1,2	jgi|Araly1|495751|fgenesh2_kg.8__1567__AT5G56610.1
257715_at2	AT3G12750	ZIP1 (ZINC TRANSPORTER 1 PRECURSOR); zinc ion transmembrane transporter	1	19		247966_at2	AT5G56610	dual specificity protein phosphatase family protein	3	1,19,25	jgi|Araly1|495751|fgenesh2_kg.8__1567__AT5G56610.1
257715_at3	AT3G12750	ZIP1 (ZINC TRANSPORTER 1 PRECURSOR); zinc ion transmembrane transporter	0			247966_at3	AT5G56610	dual specificity protein phosphatase family protein	1	20	jgi|Araly1|495751|fgenesh2_kg.8__1567__AT5G56610.1
257715_at4	AT3G12750	ZIP1 (ZINC TRANSPORTER 1 PRECURSOR); zinc ion transmembrane transporter	0			247966_at5	AT5G56610	dual specificity protein phosphatase family protein	1	25	jgi|Araly1|495751|fgenesh2_kg.8__1567__AT5G56610.1
257715_at5	AT3G12750	ZIP1 (ZINC TRANSPORTER 1 PRECURSOR); zinc ion transmembrane transporter	2	17,20		247966_at6	AT5G56610	dual specificity protein phosphatase family protein	6	1,2,3,4,5,6	jgi|Araly1|495751|fgenesh2_kg.8__1567__AT5G56610.1
257715_at6	AT3G12750	ZIP1 (ZINC TRANSPORTER 1 PRECURSOR); zinc ion transmembrane transporter	2	2,5		247966_at7	AT5G56610	dual specificity protein phosphatase family protein	0		jgi|Araly1|495751|fgenesh2_kg.8__1567__AT5G56610.1
257715_at7	AT3G12750	ZIP1 (ZINC TRANSPORTER 1 PRECURSOR); zinc ion transmembrane transporter	0			247966_at8	AT5G56610	dual specificity protein phosphatase family protein	1	14	jgi|Araly1|495751|fgenesh2_kg.8__1567__AT5G56610.1
257715_at8	AT3G12750	ZIP1 (ZINC TRANSPORTER 1 PRECURSOR); zinc ion transmembrane transporter	3	10,11,19		247966_at9	AT5G56610	dual specificity protein phosphatase family protein	2	1,25	jgi|Araly1|495751|fgenesh2_kg.8__1567__AT5G56610.1
257715_at9	AT3G12750	ZIP1 (ZINC TRANSPORTER 1 PRECURSOR); zinc ion transmembrane transporter	1	21		248292_at1	AT5G53030	similar to unknown protein [Arabidopsis thaliana] (TAIR:AT4G27810.1); similar to hypothetical protein [Vitis vinifera] (GB:CAN71155.1)	0		jgi|Araly1|916940|Al_scaffold_0008_1691
257715_at10	AT3G12750	ZIP1 (ZINC TRANSPORTER 1 PRECURSOR); zinc ion transmembrane transporter	0			248292_at10	AT5G53030	similar to unknown protein [Arabidopsis thaliana] (TAIR:AT4G27810.1); similar to hypothetical protein [Vitis vinifera] (GB:CAN71155.1)	5	9,22,23,24,25	jgi|Araly1|916940|Al_scaffold_0008_1691
257715_at11	AT3G12750	ZIP1 (ZINC TRANSPORTER 1 PRECURSOR); zinc ion transmembrane transporter	0			248292_at11	AT5G53030	similar to unknown protein [Arabidopsis thaliana] (TAIR:AT4G27810.1); similar to hypothetical protein [Vitis vinifera] (GB:CAN71155.1)	0		jgi|Araly1|916940|Al_scaffold_0008_1691
247678_at2	AT5G59520	ZIP2 (ZINC TRANSPORTER 2 PRECURSOR); transferase, transferring glycosyl groups / zinc ion transmembrane transporter	2	3,18		248292_at2	AT5G53030	similar to unknown protein [Arabidopsis thaliana] (TAIR:AT4G27810.1); similar to hypothetical protein [Vitis vinifera] (GB:CAN71155.1)	1	7	jgi|Araly1|916940|Al_scaffold_0008_1691
247678_at3	AT5G59520	ZIP2 (ZINC TRANSPORTER 2 PRECURSOR); transferase, transferring glycosyl groups / zinc ion transmembrane transporter	1	1		248292_at3	AT5G53030	similar to unknown protein [Arabidopsis thaliana] (TAIR:AT4G27810.1); similar to hypothetical protein [Vitis vinifera] (GB:CAN71155.1)	0		jgi|Araly1|916940|Al_scaffold_0008_1691
247678_at4	AT5G59520	ZIP2 (ZINC TRANSPORTER 2 PRECURSOR); transferase, transferring glycosyl groups / zinc ion transmembrane transporter	0			248292_at4	AT5G53030	similar to unknown protein [Arabidopsis thaliana] (TAIR:AT4G27810.1); similar to hypothetical protein [Vitis vinifera] (GB:CAN71155.1)	0		jgi|Araly1|916940|Al_scaffold_0008_1691
247678_at5	AT5G59520	ZIP2 (ZINC TRANSPORTER 2 PRECURSOR); transferase, transferring glycosyl groups / zinc ion transmembrane transporter	1	18		248292_at5	AT5G53030	similar to unknown protein [Arabidopsis thaliana] (TAIR:AT4G27810.1); similar to hypothetical protein [Vitis vinifera] (GB:CAN71155.1)	1	15	jgi|Araly1|916940|Al_scaffold_0008_1691
247678_at6	AT5G59520	ZIP2 (ZINC TRANSPORTER 2 PRECURSOR); transferase, transferring glycosyl groups / zinc ion transmembrane transporter	1	5		248292_at6	AT5G53030	similar to unknown protein [Arabidopsis thaliana] (TAIR:AT4G27810.1); similar to hypothetical protein [Vitis vinifera] (GB:CAN71155.1)	2	1,2	jgi|Araly1|916940|Al_scaffold_0008_1691
247678_at7	AT5G59520	ZIP2 (ZINC TRANSPORTER 2 PRECURSOR); transferase, transferring glycosyl groups / zinc ion transmembrane transporter	2	7,25		248292_at7	AT5G53030	similar to unknown protein [Arabidopsis thaliana] (TAIR:AT4G27810.1); similar to hypothetical protein [Vitis vinifera] (GB:CAN71155.1)	4	22,23,24,25	jgi|Araly1|916940|Al_scaffold_0008_1691
247678_at8	AT5G59520	ZIP2 (ZINC TRANSPORTER 2 PRECURSOR); transferase, transferring glycosyl groups / zinc ion transmembrane transporter	3	11,14,23		248292_at8	AT5G53030	similar to unknown protein [Arabidopsis thaliana] (TAIR:AT4G27810.1); similar to hypothetical protein [Vitis vinifera] (GB:CAN71155.1)	0		jgi|Araly1|916940|Al_scaffold_0008_1691
247678_at9	AT5G59520	ZIP2 (ZINC TRANSPORTER 2 PRECURSOR); transferase, transferring glycosyl groups / zinc ion transmembrane transporter	0			248292_at9	AT5G53030	similar to unknown protein [Arabidopsis thaliana] (TAIR:AT4G27810.1); similar to hypothetical protein [Vitis vinifera] (GB:CAN71155.1)	2	10,13	jgi|Araly1|916940|Al_scaffold_0008_1691
254534_at1	AT4G19680	IRT2 (iron-responsive transporter 2); iron ion transmembrane transporter/ zinc ion transmembrane transporter	2	6,15		248709_at1	AT5G48470	similar to unnamed protein product [Vitis vinifera] (GB:CAO17042.1)	1	11	jgi|Araly1|494908|fgenesh2_kg.8__724__AT5G48470.1
254534_at2	AT4G19680	IRT2 (iron-responsive transporter 2); iron ion transmembrane transporter/ zinc ion transmembrane transporter	1	22		248709_at10	AT5G48470	similar to unnamed protein product [Vitis vinifera] (GB:CAO17042.1)	4	8,23,24,25	jgi|Araly1|494908|fgenesh2_kg.8__724__AT5G48470.1
254534_at3	AT4G19680	IRT2 (iron-responsive transporter 2); iron ion transmembrane transporter/ zinc ion transmembrane transporter	2	7,11		248709_at2	AT5G48470	similar to unnamed protein product [Vitis vinifera] (GB:CAO17042.1)	0		jgi|Araly1|494908|fgenesh2_kg.8__724__AT5G48470.1
254534_at4	AT4G19680	IRT2 (iron-responsive transporter 2); iron ion transmembrane transporter/ zinc ion transmembrane transporter	1	7		248709_at3	AT5G48470	similar to unnamed protein product [Vitis vinifera] (GB:CAO17042.1)	0		jgi|Araly1|494908|fgenesh2_kg.8__724__AT5G48470.1
254534_at5	AT4G19680	IRT2 (iron-responsive transporter 2); iron ion transmembrane transporter/ zinc ion transmembrane transporter	0			248709_at4	AT5G48470	similar to unnamed protein product [Vitis vinifera] (GB:CAO17042.1)	1	15	jgi|Araly1|494908|fgenesh2_kg.8__724__AT5G48470.1
254534_at6	AT4G19680	IRT2 (iron-responsive transporter 2); iron ion transmembrane transporter/ zinc ion transmembrane transporter	1	17		248709_at5	AT5G48470	similar to unnamed protein product [Vitis vinifera] (GB:CAO17042.1)	2	13,20	jgi|Araly1|494908|fgenesh2_kg.8__724__AT5G48470.1
254534_at7	AT4G19680	IRT2 (iron-responsive transporter 2); iron ion transmembrane transporter/ zinc ion transmembrane transporter	1	21		248709_at6	AT5G48470	similar to unnamed protein product [Vitis vinifera] (GB:CAO17042.1)	3	18,24,25	jgi|Araly1|494908|fgenesh2_kg.8__724__AT5G48470.1
254534_at8	AT4G19680	IRT2 (iron-responsive transporter 2); iron ion transmembrane transporter/ zinc ion transmembrane transporter	0			248709_at7	AT5G48470	similar to unnamed protein product [Vitis vinifera] (GB:CAO17042.1)	6	1,2,3,4,6,25	jgi|Araly1|494908|fgenesh2_kg.8__724__AT5G48470.1
254534_at10	AT4G19680	IRT2 (iron-responsive transporter 2); iron ion transmembrane transporter/ zinc ion transmembrane transporter	0			248709_at8	AT5G48470	similar to unnamed protein product [Vitis vinifera] (GB:CAO17042.1)	1	15	jgi|Araly1|494908|fgenesh2_kg.8__724__AT5G48470.1
263480_at1	AT2G04032	ZIP7 (ZINC TRANSPORTER 7 PRECURSOR); cation transmembrane transporter	1	13		248709_at9	AT5G48470	similar to unnamed protein product [Vitis vinifera] (GB:CAO17042.1)	1	19	jgi|Araly1|494908|fgenesh2_kg.8__724__AT5G48470.1
263480_at2	AT2G04032	ZIP7 (ZINC TRANSPORTER 7 PRECURSOR); cation transmembrane transporter	1	17		248950_at1	AT5G45390	CLPP4 (Clp protease proteolytic subunit 4); endopeptidase Clp	2	7,16	jgi|Araly1|494440|fgenesh2_kg.8__256__AT5G45390.1
260601_at6	AT1G55910	ZIP11 (ZINC TRANSPORTER 11 PRECURSOR); cation transmembrane transporter/ metal ion transmembrane transporter	3	2,8,11		248950_at11	AT5G45390	CLPP4 (Clp protease proteolytic subunit 4); endopeptidase Clp	1	18	jgi|Araly1|494440|fgenesh2_kg.8__256__AT5G45390.1
260601_at7	AT1G55910	ZIP11 (ZINC TRANSPORTER 11 PRECURSOR); cation transmembrane transporter/ metal ion transmembrane transporter	0			248950_at2	AT5G45390	CLPP4 (Clp protease proteolytic subunit 4); endopeptidase Clp	0		jgi|Araly1|494440|fgenesh2_kg.8__256__AT5G45390.1
260601_at10	AT1G55910	ZIP11 (ZINC TRANSPORTER 11 PRECURSOR); cation transmembrane transporter/ metal ion transmembrane transporter	3	17,20,21		248950_at3	AT5G45390	CLPP4 (Clp protease proteolytic subunit 4); endopeptidase Clp	0		jgi|Araly1|494440|fgenesh2_kg.8__256__AT5G45390.1
260601_at11	AT1G55910	ZIP11 (ZINC TRANSPORTER 11 PRECURSOR); cation transmembrane transporter/ metal ion transmembrane transporter	2	1,16		248950_at4	AT5G45390	CLPP4 (Clp protease proteolytic subunit 4); endopeptidase Clp	0		jgi|Araly1|494440|fgenesh2_kg.8__256__AT5G45390.1
262546_at1	AT1G31260	ZIP10 (ZINC TRANSPORTER 10 PRECURSOR); cation transmembrane transporter/ metal ion transmembrane transporter	0			248950_at5	AT5G45390	CLPP4 (Clp protease proteolytic subunit 4); endopeptidase Clp	1	12	jgi|Araly1|494440|fgenesh2_kg.8__256__AT5G45390.1
262546_at2	AT1G31260	ZIP10 (ZINC TRANSPORTER 10 PRECURSOR); cation transmembrane transporter/ metal ion transmembrane transporter	2	7,13		248950_at6	AT5G45390	CLPP4 (Clp protease proteolytic subunit 4); endopeptidase Clp	0		jgi|Araly1|494440|fgenesh2_kg.8__256__AT5G45390.1
262546_at3	AT1G31260	ZIP10 (ZINC TRANSPORTER 10 PRECURSOR); cation transmembrane transporter/ metal ion transmembrane transporter	2	20,23		248950_at7	AT5G45390	CLPP4 (Clp protease proteolytic subunit 4); endopeptidase Clp	0		jgi|Araly1|494440|fgenesh2_kg.8__256__AT5G45390.1
262546_at4	AT1G31260	ZIP10 (ZINC TRANSPORTER 10 PRECURSOR); cation transmembrane transporter/ metal ion transmembrane transporter	2	14,17		248950_at8	AT5G45390	CLPP4 (Clp protease proteolytic subunit 4); endopeptidase Clp	3	6,24,25	jgi|Araly1|494440|fgenesh2_kg.8__256__AT5G45390.1
262546_at5	AT1G31260	ZIP10 (ZINC TRANSPORTER 10 PRECURSOR); cation transmembrane transporter/ metal ion transmembrane transporter	1	20		249958_at1	AT5G18970	AWPM-19-like membrane family protein	0		jgi|Araly1|488781|fgenesh2_kg.6__1915__AT5G18970.1
262546_at6	AT1G31260	ZIP10 (ZINC TRANSPORTER 10 PRECURSOR); cation transmembrane transporter/ metal ion transmembrane transporter	0			249958_at10	AT5G18970	AWPM-19-like membrane family protein	1	19	jgi|Araly1|488781|fgenesh2_kg.6__1915__AT5G18970.1
262546_at7	AT1G31260	ZIP10 (ZINC TRANSPORTER 10 PRECURSOR); cation transmembrane transporter/ metal ion transmembrane transporter	1	10		249958_at11	AT5G18970	AWPM-19-like membrane family protein	2	8,13	jgi|Araly1|488781|fgenesh2_kg.6__1915__AT5G18970.1
262546_at8	AT1G31260	ZIP10 (ZINC TRANSPORTER 10 PRECURSOR); cation transmembrane transporter/ metal ion transmembrane transporter	1	3		249958_at2	AT5G18970	AWPM-19-like membrane family protein	1	16	jgi|Araly1|488781|fgenesh2_kg.6__1915__AT5G18970.1
262546_at9	AT1G31260	ZIP10 (ZINC TRANSPORTER 10 PRECURSOR); cation transmembrane transporter/ metal ion transmembrane transporter	1	11		249958_at4	AT5G18970	AWPM-19-like membrane family protein	1	11	jgi|Araly1|488781|fgenesh2_kg.6__1915__AT5G18970.1
247456_at1	AT5G62160	XLG2/ZIP12 (ZINC TRANSPORTER 12 PRECURSOR); cation transmembrane transporter/ metal ion transmembrane transporter	1	17		249958_at5	AT5G18970	AWPM-19-like membrane family protein	4	1,2,3,18	jgi|Araly1|488781|fgenesh2_kg.6__1915__AT5G18970.1
247456_at2	AT5G62160	XLG2/ZIP12 (ZINC TRANSPORTER 12 PRECURSOR); cation transmembrane transporter/ metal ion transmembrane transporter	0			249958_at6	AT5G18970	AWPM-19-like membrane family protein	1	19	jgi|Araly1|488781|fgenesh2_kg.6__1915__AT5G18970.1
247456_at3	AT5G62160	XLG2/ZIP12 (ZINC TRANSPORTER 12 PRECURSOR); cation transmembrane transporter/ metal ion transmembrane transporter	3	11,16,22		249958_at7	AT5G18970	AWPM-19-like membrane family protein	1	12	jgi|Araly1|488781|fgenesh2_kg.6__1915__AT5G18970.1
247456_at4	AT5G62160	XLG2/ZIP12 (ZINC TRANSPORTER 12 PRECURSOR); cation transmembrane transporter/ metal ion transmembrane transporter	2	14,17		249958_at8	AT5G18970	AWPM-19-like membrane family protein	0		jgi|Araly1|488781|fgenesh2_kg.6__1915__AT5G18970.1
247456_at5	AT5G62160	XLG2/ZIP12 (ZINC TRANSPORTER 12 PRECURSOR); cation transmembrane transporter/ metal ion transmembrane transporter	0			249958_at9	AT5G18970	AWPM-19-like membrane family protein	1	13	jgi|Araly1|488781|fgenesh2_kg.6__1915__AT5G18970.1
247456_at6	AT5G62160	XLG2/ZIP12 (ZINC TRANSPORTER 12 PRECURSOR); cation transmembrane transporter/ metal ion transmembrane transporter	2	14,21		250428_at1	AT5G10480	PAS2 (PASTICCINO 2)	1	1	jgi|Araly1|940517|scaffold_601061.1
247456_at7	AT5G62160	XLG2/ZIP12 (ZINC TRANSPORTER 12 PRECURSOR); cation transmembrane transporter/ metal ion transmembrane transporter	5	10,13,14,16,19		250428_at2	AT5G10480	PAS2 (PASTICCINO 2)	4	22,23,24,25	jgi|Araly1|940517|scaffold_601061.1
247456_at8	AT5G62160	XLG2/ZIP12 (ZINC TRANSPORTER 12 PRECURSOR); cation transmembrane transporter/ metal ion transmembrane transporter	1	19		250428_at3	AT5G10480	PAS2 (PASTICCINO 2)	0		jgi|Araly1|940517|scaffold_601061.1
247456_at9	AT5G62160	XLG2/ZIP12 (ZINC TRANSPORTER 12 PRECURSOR); cation transmembrane transporter/ metal ion transmembrane transporter	3	3,23,24		250428_at4	AT5G10480	PAS2 (PASTICCINO 2)	4	17,23,24,25	jgi|Araly1|940517|scaffold_601061.1
256930_at1	AT3G22460	cysteine synthase, putative / O-acetylserine (thiol)-lyase, putative / O-acetylserine sulfhydrylase, putative	2	4,10		250428_at5	AT5G10480	PAS2 (PASTICCINO 2)	0		jgi|Araly1|940517|scaffold_601061.1
256930_at2	AT3G22460	cysteine synthase, putative / O-acetylserine (thiol)-lyase, putative / O-acetylserine sulfhydrylase, putative	1	14		250428_at6	AT5G10480	PAS2 (PASTICCINO 2)	0		jgi|Araly1|940517|scaffold_601061.1
256930_at3	AT3G22460	cysteine synthase, putative / O-acetylserine (thiol)-lyase, putative / O-acetylserine sulfhydrylase, putative	0			250428_at7	AT5G10480	PAS2 (PASTICCINO 2)	0		jgi|Araly1|940517|scaffold_601061.1
256930_at4	AT3G22460	cysteine synthase, putative / O-acetylserine (thiol)-lyase, putative / O-acetylserine sulfhydrylase, putative	0			250428_at8	AT5G10480	PAS2 (PASTICCINO 2)	2	24,25	jgi|Araly1|940517|scaffold_601061.1
256930_at5	AT3G22460	cysteine synthase, putative / O-acetylserine (thiol)-lyase, putative / O-acetylserine sulfhydrylase, putative	1	12		250428_at9	AT5G10480	PAS2 (PASTICCINO 2)	3	23,24,25	jgi|Araly1|940517|scaffold_601061.1
256930_at6	AT3G22460	cysteine synthase, putative / O-acetylserine (thiol)-lyase, putative / O-acetylserine sulfhydrylase, putative	0			250495_at1	AT5G09770	ribosomal protein L17 family protein	2	1,18	jgi|Araly1|940438|scaffold_600982.1
256930_at8	AT3G22460	cysteine synthase, putative / O-acetylserine (thiol)-lyase, putative / O-acetylserine sulfhydrylase, putative	0			250495_at10	AT5G09770	ribosomal protein L17 family protein	0		jgi|Araly1|940438|scaffold_600982.1
256930_at9	AT3G22460	cysteine synthase, putative / O-acetylserine (thiol)-lyase, putative / O-acetylserine sulfhydrylase, putative	3	6,7,9		250495_at11	AT5G09770	ribosomal protein L17 family protein	1	6	jgi|Araly1|940438|scaffold_600982.1
256930_at10	AT3G22460	cysteine synthase, putative / O-acetylserine (thiol)-lyase, putative / O-acetylserine sulfhydrylase, putative	2	14,23		250495_at2	AT5G09770	ribosomal protein L17 family protein	1	20	jgi|Araly1|940438|scaffold_600982.1
256930_at11	AT3G22460	cysteine synthase, putative / O-acetylserine (thiol)-lyase, putative / O-acetylserine sulfhydrylase, putative	1	23		250495_at3	AT5G09770	ribosomal protein L17 family protein	1	9	jgi|Araly1|940438|scaffold_600982.1
245286_at1	AT4G14880	OASA1 (O-ACETYLSERINE (THIOL) LYASE (OAS-TL) ISOFORM A1)	3	3,21,24		250495_at5	AT5G09770	ribosomal protein L17 family protein	3	1,2,3	jgi|Araly1|940438|scaffold_600982.1
245286_at2	AT4G14880	OASA1 (O-ACETYLSERINE (THIOL) LYASE (OAS-TL) ISOFORM A1)	2	2,20		250495_at6	AT5G09770	ribosomal protein L17 family protein	2	1,2	jgi|Araly1|940438|scaffold_600982.1
245286_at3	AT4G14880	OASA1 (O-ACETYLSERINE (THIOL) LYASE (OAS-TL) ISOFORM A1)	1	16		250495_at7	AT5G09770	ribosomal protein L17 family protein	1	7	jgi|Araly1|940438|scaffold_600982.1
245286_at4	AT4G14880	OASA1 (O-ACETYLSERINE (THIOL) LYASE (OAS-TL) ISOFORM A1)	0			250495_at8	AT5G09770	ribosomal protein L17 family protein	4	22,23,24,25	jgi|Araly1|940438|scaffold_600982.1
245286_at5	AT4G14880	OASA1 (O-ACETYLSERINE (THIOL) LYASE (OAS-TL) ISOFORM A1)	1	13		250495_at9	AT5G09770	ribosomal protein L17 family protein	2	1,12	jgi|Araly1|940438|scaffold_600982.1
245286_at6	AT4G14880	OASA1 (O-ACETYLSERINE (THIOL) LYASE (OAS-TL) ISOFORM A1)	1	1		250620_at1	AT5G07190	ATS3 (ARABIDOPSIS THALIANA SEED GENE 3)	1	1	jgi|Araly1|487542|fgenesh2_kg.6__676__AT5G07190.1
245286_at7	AT4G14880	OASA1 (O-ACETYLSERINE (THIOL) LYASE (OAS-TL) ISOFORM A1)	1	11		250620_at10	AT5G07190	ATS3 (ARABIDOPSIS THALIANA SEED GENE 3)	0		jgi|Araly1|487542|fgenesh2_kg.6__676__AT5G07190.1
245286_at8	AT4G14880	OASA1 (O-ACETYLSERINE (THIOL) LYASE (OAS-TL) ISOFORM A1)	1	15		250620_at2	AT5G07190	ATS3 (ARABIDOPSIS THALIANA SEED GENE 3)	0		jgi|Araly1|487542|fgenesh2_kg.6__676__AT5G07190.1
245286_at9	AT4G14880	OASA1 (O-ACETYLSERINE (THIOL) LYASE (OAS-TL) ISOFORM A1)	1	1		250620_at3	AT5G07190	ATS3 (ARABIDOPSIS THALIANA SEED GENE 3)	1	11	jgi|Araly1|487542|fgenesh2_kg.6__676__AT5G07190.1
245286_at10	AT4G14880	OASA1 (O-ACETYLSERINE (THIOL) LYASE (OAS-TL) ISOFORM A1)	2	6,12		250620_at4	AT5G07190	ATS3 (ARABIDOPSIS THALIANA SEED GENE 3)	1	15	jgi|Araly1|487542|fgenesh2_kg.6__676__AT5G07190.1
245286_at11	AT4G14880	OASA1 (O-ACETYLSERINE (THIOL) LYASE (OAS-TL) ISOFORM A1)	1	8		250620_at5	AT5G07190	ATS3 (ARABIDOPSIS THALIANA SEED GENE 3)	1	5	jgi|Araly1|487542|fgenesh2_kg.6__676__AT5G07190.1
264066_at5	AT2G27880	argonaute protein, putative / AGO, putative	4	4,16,19,25		250620_at6	AT5G07190	ATS3 (ARABIDOPSIS THALIANA SEED GENE 3)	0		jgi|Araly1|487542|fgenesh2_kg.6__676__AT5G07190.1
264066_at6	AT2G27880	argonaute protein, putative / AGO, putative	3	4,5,12		250620_at7	AT5G07190	ATS3 (ARABIDOPSIS THALIANA SEED GENE 3)	2	15,18	jgi|Araly1|487542|fgenesh2_kg.6__676__AT5G07190.1
264066_at7	AT2G27880	argonaute protein, putative / AGO, putative	2	8,19		250620_at8	AT5G07190	ATS3 (ARABIDOPSIS THALIANA SEED GENE 3)	3	6,24,25	jgi|Araly1|487542|fgenesh2_kg.6__676__AT5G07190.1
264066_at8	AT2G27880	argonaute protein, putative / AGO, putative	0			250620_at9	AT5G07190	ATS3 (ARABIDOPSIS THALIANA SEED GENE 3)	2	12,16	jgi|Araly1|487542|fgenesh2_kg.6__676__AT5G07190.1
264066_at9	AT2G27880	argonaute protein, putative / AGO, putative	1	10		251359_at1	AT3G61170	pentatricopeptide (PPR) repeat-containing protein	0		jgi|Araly1|486589|fgenesh2_kg.5__2581__AT3G61170.1
264066_at10	AT2G27880	argonaute protein, putative / AGO, putative	0			251359_at10	AT3G61170	pentatricopeptide (PPR) repeat-containing protein	3	23,24,25	jgi|Araly1|486589|fgenesh2_kg.5__2581__AT3G61170.1
264066_at11	AT2G27880	argonaute protein, putative / AGO, putative	1	1		251359_at11	AT3G61170	pentatricopeptide (PPR) repeat-containing protein	1	8	jgi|Araly1|486589|fgenesh2_kg.5__2581__AT3G61170.1
246276_at1	AT4G37270	HMA1 (Heavy metal ATPase 1); copper-exporting ATPase	0			251359_at2	AT3G61170	pentatricopeptide (PPR) repeat-containing protein	1	16	jgi|Araly1|486589|fgenesh2_kg.5__2581__AT3G61170.1
246276_at2	AT4G37270	HMA1 (Heavy metal ATPase 1); copper-exporting ATPase	1	13		251359_at3	AT3G61170	pentatricopeptide (PPR) repeat-containing protein	5	10,22,23,24,25	jgi|Araly1|486589|fgenesh2_kg.5__2581__AT3G61170.1
246276_at3	AT4G37270	HMA1 (Heavy metal ATPase 1); copper-exporting ATPase	0			251359_at4	AT3G61170	pentatricopeptide (PPR) repeat-containing protein	0		jgi|Araly1|486589|fgenesh2_kg.5__2581__AT3G61170.1
246276_at4	AT4G37270	HMA1 (Heavy metal ATPase 1); copper-exporting ATPase	1	17		251359_at5	AT3G61170	pentatricopeptide (PPR) repeat-containing protein	3	1,2,3	jgi|Araly1|486589|fgenesh2_kg.5__2581__AT3G61170.1
246276_at5	AT4G37270	HMA1 (Heavy metal ATPase 1); copper-exporting ATPase	0			251359_at6	AT3G61170	pentatricopeptide (PPR) repeat-containing protein	0		jgi|Araly1|486589|fgenesh2_kg.5__2581__AT3G61170.1
246276_at6	AT4G37270	HMA1 (Heavy metal ATPase 1); copper-exporting ATPase	1	9		251359_at7	AT3G61170	pentatricopeptide (PPR) repeat-containing protein	1	19	jgi|Araly1|486589|fgenesh2_kg.5__2581__AT3G61170.1
246276_at7	AT4G37270	HMA1 (Heavy metal ATPase 1); copper-exporting ATPase	0			251359_at8	AT3G61170	pentatricopeptide (PPR) repeat-containing protein	3	1,2,3	jgi|Araly1|486589|fgenesh2_kg.5__2581__AT3G61170.1
246276_at8	AT4G37270	HMA1 (Heavy metal ATPase 1); copper-exporting ATPase	1	16		251359_at9	AT3G61170	pentatricopeptide (PPR) repeat-containing protein	0		jgi|Araly1|486589|fgenesh2_kg.5__2581__AT3G61170.1
246276_at9	AT4G37270	HMA1 (Heavy metal ATPase 1); copper-exporting ATPase	2	9,12		251546_at1	AT3G58830	haloacid dehalogenase (HAD) superfamily protein	1	13	jgi|Araly1|486341|fgenesh2_kg.5__2333__AT3G58830.1
246276_at10	AT4G37270	HMA1 (Heavy metal ATPase 1); copper-exporting ATPase	1	12		251546_at10	AT3G58830	haloacid dehalogenase (HAD) superfamily protein	1	7	jgi|Araly1|486341|fgenesh2_kg.5__2333__AT3G58830.1
246276_at11	AT4G37270	HMA1 (Heavy metal ATPase 1); copper-exporting ATPase	2	5,19		251546_at11	AT3G58830	haloacid dehalogenase (HAD) superfamily protein	0		jgi|Araly1|486341|fgenesh2_kg.5__2333__AT3G58830.1
259632_at1	AT1G56430	nicotianamine synthase, putative	1	11		251546_at2	AT3G58830	haloacid dehalogenase (HAD) superfamily protein	1	8	jgi|Araly1|486341|fgenesh2_kg.5__2333__AT3G58830.1
264261_at1	AT1G09240	nicotianamine synthase, putative	1	6		251546_at3	AT3G58830	haloacid dehalogenase (HAD) superfamily protein	1	25	jgi|Araly1|486341|fgenesh2_kg.5__2333__AT3G58830.1
264261_at2	AT1G09240	nicotianamine synthase, putative	1	12		251546_at4	AT3G58830	haloacid dehalogenase (HAD) superfamily protein	6	1,2,3,4,5,6	jgi|Araly1|486341|fgenesh2_kg.5__2333__AT3G58830.1
264261_at3	AT1G09240	nicotianamine synthase, putative	1	16		251546_at5	AT3G58830	haloacid dehalogenase (HAD) superfamily protein	1	7	jgi|Araly1|486341|fgenesh2_kg.5__2333__AT3G58830.1
264261_at4	AT1G09240	nicotianamine synthase, putative	0			251546_at6	AT3G58830	haloacid dehalogenase (HAD) superfamily protein	0		jgi|Araly1|486341|fgenesh2_kg.5__2333__AT3G58830.1
264261_at5	AT1G09240	nicotianamine synthase, putative	1	3		251546_at7	AT3G58830	haloacid dehalogenase (HAD) superfamily protein	2	9,18	jgi|Araly1|486341|fgenesh2_kg.5__2333__AT3G58830.1
264261_at6	AT1G09240	nicotianamine synthase, putative	0			251546_at9	AT3G58830	haloacid dehalogenase (HAD) superfamily protein	0		jgi|Araly1|486341|fgenesh2_kg.5__2333__AT3G58830.1
264261_at7	AT1G09240	nicotianamine synthase, putative	2	6,23		251832_at1	AT3G55150	ATEXO70H1 (exocyst subunit EXO70 family protein H1); protein binding	1	9	jgi|Araly1|485937|fgenesh2_kg.5__1929__AT3G55150.1
264261_at8	AT1G09240	nicotianamine synthase, putative	1	5		251832_at10	AT3G55150	ATEXO70H1 (exocyst subunit EXO70 family protein H1); protein binding	3	1,2,3	jgi|Araly1|485937|fgenesh2_kg.5__1929__AT3G55150.1
264261_at9	AT1G09240	nicotianamine synthase, putative	0			251832_at11	AT3G55150	ATEXO70H1 (exocyst subunit EXO70 family protein H1); protein binding	0		jgi|Araly1|485937|fgenesh2_kg.5__1929__AT3G55150.1
264261_at10	AT1G09240	nicotianamine synthase, putative	1	2		251832_at2	AT3G55150	ATEXO70H1 (exocyst subunit EXO70 family protein H1); protein binding	4	22,23,24,25	jgi|Araly1|485937|fgenesh2_kg.5__1929__AT3G55150.1
264261_at11	AT1G09240	nicotianamine synthase, putative	1	23		251832_at3	AT3G55150	ATEXO70H1 (exocyst subunit EXO70 family protein H1); protein binding	1	10	jgi|Araly1|485937|fgenesh2_kg.5__1929__AT3G55150.1
251545_at1	AT3G58810	MTPA2; efflux transmembrane transporter/ zinc ion transmembrane transporter	1	4		251832_at4	AT3G55150	ATEXO70H1 (exocyst subunit EXO70 family protein H1); protein binding	1	8	jgi|Araly1|485937|fgenesh2_kg.5__1929__AT3G55150.1
251545_at2	AT3G58810	MTPA2; efflux transmembrane transporter/ zinc ion transmembrane transporter	1	20		251832_at5	AT3G55150	ATEXO70H1 (exocyst subunit EXO70 family protein H1); protein binding	0		jgi|Araly1|485937|fgenesh2_kg.5__1929__AT3G55150.1
251545_at4	AT3G58810	MTPA2; efflux transmembrane transporter/ zinc ion transmembrane transporter	0			251832_at6	AT3G55150	ATEXO70H1 (exocyst subunit EXO70 family protein H1); protein binding	1	25	jgi|Araly1|485937|fgenesh2_kg.5__1929__AT3G55150.1
251545_at5	AT3G58810	MTPA2; efflux transmembrane transporter/ zinc ion transmembrane transporter	2	16,20		251832_at7	AT3G55150	ATEXO70H1 (exocyst subunit EXO70 family protein H1); protein binding	2	24,25	jgi|Araly1|485937|fgenesh2_kg.5__1929__AT3G55150.1
251545_at6	AT3G58810	MTPA2; efflux transmembrane transporter/ zinc ion transmembrane transporter	0			251832_at8	AT3G55150	ATEXO70H1 (exocyst subunit EXO70 family protein H1); protein binding	1	19	jgi|Araly1|485937|fgenesh2_kg.5__1929__AT3G55150.1
251545_at7	AT3G58810	MTPA2; efflux transmembrane transporter/ zinc ion transmembrane transporter	3	11,17,20		251832_at9	AT3G55150	ATEXO70H1 (exocyst subunit EXO70 family protein H1); protein binding	2	7,25	jgi|Araly1|485937|fgenesh2_kg.5__1929__AT3G55150.1
251545_at8	AT3G58810	MTPA2; efflux transmembrane transporter/ zinc ion transmembrane transporter	1	3		253039_at1	AT4G37760	SQE3 (SQUALENE EPOXIDASE 3); oxidoreductase	2	11,18	jgi|Araly1|490840|fgenesh2_kg.7__273__AT4G37760.1
251545_at9	AT3G58810	MTPA2; efflux transmembrane transporter/ zinc ion transmembrane transporter	0			253039_at10	AT4G37760	SQE3 (SQUALENE EPOXIDASE 3); oxidoreductase	0		jgi|Araly1|490840|fgenesh2_kg.7__273__AT4G37760.1
251545_at10	AT3G58810	MTPA2; efflux transmembrane transporter/ zinc ion transmembrane transporter	2	17,23		253039_at11	AT4G37760	SQE3 (SQUALENE EPOXIDASE 3); oxidoreductase	0		jgi|Araly1|490840|fgenesh2_kg.7__273__AT4G37760.1
251545_at11	AT3G58810	MTPA2; efflux transmembrane transporter/ zinc ion transmembrane transporter	1	6		253039_at2	AT4G37760	SQE3 (SQUALENE EPOXIDASE 3); oxidoreductase	10	1,2,3,4,5,6,7,8,9,10	jgi|Araly1|490840|fgenesh2_kg.7__273__AT4G37760.1
251620_at1	AT3G58060	cation efflux family protein / metal tolerance protein, putative (MTPc3)	3	6,8,22		253039_at3	AT4G37760	SQE3 (SQUALENE EPOXIDASE 3); oxidoreductase	4	17,23,24,25	jgi|Araly1|490840|fgenesh2_kg.7__273__AT4G37760.1
251620_at2	AT3G58060	cation efflux family protein / metal tolerance protein, putative (MTPc3)	1	7		253039_at4	AT4G37760	SQE3 (SQUALENE EPOXIDASE 3); oxidoreductase	2	12,21	jgi|Araly1|490840|fgenesh2_kg.7__273__AT4G37760.1
251620_at3	AT3G58060	cation efflux family protein / metal tolerance protein, putative (MTPc3)	2	11,20		253039_at5	AT4G37760	SQE3 (SQUALENE EPOXIDASE 3); oxidoreductase	0		jgi|Araly1|490840|fgenesh2_kg.7__273__AT4G37760.1
251620_at5	AT3G58060	cation efflux family protein / metal tolerance protein, putative (MTPc3)	3	5,7,11		253039_at6	AT4G37760	SQE3 (SQUALENE EPOXIDASE 3); oxidoreductase	2	8,17	jgi|Araly1|490840|fgenesh2_kg.7__273__AT4G37760.1
251620_at6	AT3G58060	cation efflux family protein / metal tolerance protein, putative (MTPc3)	2	11,20		253039_at7	AT4G37760	SQE3 (SQUALENE EPOXIDASE 3); oxidoreductase	0		jgi|Araly1|490840|fgenesh2_kg.7__273__AT4G37760.1
251620_at8	AT3G58060	cation efflux family protein / metal tolerance protein, putative (MTPc3)	2	21,24		253656_at10	AT4G30090	EMB1353 (EMBRYO DEFECTIVE 1353)	1	1	jgi|Araly1|491744|fgenesh2_kg.7__1177__AT4G30090.1
251620_at9	AT3G58060	cation efflux family protein / metal tolerance protein, putative (MTPc3)	3	6,9,18		253656_at11	AT4G30090	EMB1353 (EMBRYO DEFECTIVE 1353)	2	24,25	jgi|Araly1|491744|fgenesh2_kg.7__1177__AT4G30090.1
251620_at10	AT3G58060	cation efflux family protein / metal tolerance protein, putative (MTPc3)	0			253656_at2	AT4G30090	EMB1353 (EMBRYO DEFECTIVE 1353)	3	23,24,25	jgi|Araly1|491744|fgenesh2_kg.7__1177__AT4G30090.1
251620_at11	AT3G58060	cation efflux family protein / metal tolerance protein, putative (MTPc3)	1	25		253656_at4	AT4G30090	EMB1353 (EMBRYO DEFECTIVE 1353)	2	1,10	jgi|Araly1|491744|fgenesh2_kg.7__1177__AT4G30090.1
259723_at1	AT1G60960	IRT3 (Iron regulated transporter 3); cation transmembrane transporter/ metal ion transmembrane transporter	7	3,12,17,18,21,23,24		253656_at5	AT4G30090	EMB1353 (EMBRYO DEFECTIVE 1353)	0		jgi|Araly1|491744|fgenesh2_kg.7__1177__AT4G30090.1
259723_at2	AT1G60960	IRT3 (Iron regulated transporter 3); cation transmembrane transporter/ metal ion transmembrane transporter	0			253656_at6	AT4G30090	EMB1353 (EMBRYO DEFECTIVE 1353)	1	9	jgi|Araly1|491744|fgenesh2_kg.7__1177__AT4G30090.1
259723_at3	AT1G60960	IRT3 (Iron regulated transporter 3); cation transmembrane transporter/ metal ion transmembrane transporter	1	22		253656_at7	AT4G30090	EMB1353 (EMBRYO DEFECTIVE 1353)	2	6,13	jgi|Araly1|491744|fgenesh2_kg.7__1177__AT4G30090.1
259723_at4	AT1G60960	IRT3 (Iron regulated transporter 3); cation transmembrane transporter/ metal ion transmembrane transporter	1	14		253656_at8	AT4G30090	EMB1353 (EMBRYO DEFECTIVE 1353)	0		jgi|Araly1|491744|fgenesh2_kg.7__1177__AT4G30090.1
259723_at5	AT1G60960	IRT3 (Iron regulated transporter 3); cation transmembrane transporter/ metal ion transmembrane transporter	0			253656_at9	AT4G30090	EMB1353 (EMBRYO DEFECTIVE 1353)	2	13,16	jgi|Araly1|491744|fgenesh2_kg.7__1177__AT4G30090.1
259723_at6	AT1G60960	IRT3 (Iron regulated transporter 3); cation transmembrane transporter/ metal ion transmembrane transporter	0			253983_at1	AT4G26640	WRKY20 (WRKY DNA-binding protein 20); transcription factor	0		jgi|Araly1|945405|scaffold_701634.1
259723_at7	AT1G60960	IRT3 (Iron regulated transporter 3); cation transmembrane transporter/ metal ion transmembrane transporter	0			253983_at10	AT4G26640	WRKY20 (WRKY DNA-binding protein 20); transcription factor	0		jgi|Araly1|945405|scaffold_701634.1
259723_at8	AT1G60960	IRT3 (Iron regulated transporter 3); cation transmembrane transporter/ metal ion transmembrane transporter	3	19,22,25		253983_at11	AT4G26640	WRKY20 (WRKY DNA-binding protein 20); transcription factor	0		jgi|Araly1|945405|scaffold_701634.1
259723_at9	AT1G60960	IRT3 (Iron regulated transporter 3); cation transmembrane transporter/ metal ion transmembrane transporter	3	3,6,21		253983_at2	AT4G26640	WRKY20 (WRKY DNA-binding protein 20); transcription factor	4	22,23,24,25	jgi|Araly1|945405|scaffold_701634.1
259723_at10	AT1G60960	IRT3 (Iron regulated transporter 3); cation transmembrane transporter/ metal ion transmembrane transporter	0			253983_at4	AT4G26640	WRKY20 (WRKY DNA-binding protein 20); transcription factor	1	11	jgi|Araly1|945405|scaffold_701634.1
251294_at1	AT3G61940	MTPA1; efflux transmembrane transporter/ zinc ion transmembrane transporter	1	22		253983_at5	AT4G26640	WRKY20 (WRKY DNA-binding protein 20); transcription factor	1	15	jgi|Araly1|945405|scaffold_701634.1
251294_at2	AT3G61940	MTPA1; efflux transmembrane transporter/ zinc ion transmembrane transporter	1	14		253983_at6	AT4G26640	WRKY20 (WRKY DNA-binding protein 20); transcription factor	0		jgi|Araly1|945405|scaffold_701634.1
251294_at3	AT3G61940	MTPA1; efflux transmembrane transporter/ zinc ion transmembrane transporter	4	17,21,23,24		253983_at7	AT4G26640	WRKY20 (WRKY DNA-binding protein 20); transcription factor	0		jgi|Araly1|945405|scaffold_701634.1
251294_at4	AT3G61940	MTPA1; efflux transmembrane transporter/ zinc ion transmembrane transporter	4	2,7,15,20		253983_at8	AT4G26640	WRKY20 (WRKY DNA-binding protein 20); transcription factor	2	12,21	jgi|Araly1|945405|scaffold_701634.1
251294_at5	AT3G61940	MTPA1; efflux transmembrane transporter/ zinc ion transmembrane transporter	1	14		253983_at9	AT4G26640	WRKY20 (WRKY DNA-binding protein 20); transcription factor	0		jgi|Araly1|945405|scaffold_701634.1
251294_at6	AT3G61940	MTPA1; efflux transmembrane transporter/ zinc ion transmembrane transporter	0			255240_at1	AT4G05530	short-chain dehydrogenase/reductase (SDR) family protein	0		jgi|Araly1|490068|fgenesh2_kg.6__3202__AT4G05530.1
251294_at7	AT3G61940	MTPA1; efflux transmembrane transporter/ zinc ion transmembrane transporter	0			255240_at10	AT4G05530	short-chain dehydrogenase/reductase (SDR) family protein	0		jgi|Araly1|490068|fgenesh2_kg.6__3202__AT4G05530.1
251294_at8	AT3G61940	MTPA1; efflux transmembrane transporter/ zinc ion transmembrane transporter	3	8,14,20		255240_at11	AT4G05530	short-chain dehydrogenase/reductase (SDR) family protein	0		jgi|Araly1|490068|fgenesh2_kg.6__3202__AT4G05530.1
251294_at9	AT3G61940	MTPA1; efflux transmembrane transporter/ zinc ion transmembrane transporter	0			255240_at2	AT4G05530	short-chain dehydrogenase/reductase (SDR) family protein	0		jgi|Araly1|490068|fgenesh2_kg.6__3202__AT4G05530.1
251294_at10	AT3G61940	MTPA1; efflux transmembrane transporter/ zinc ion transmembrane transporter	0			255240_at3	AT4G05530	short-chain dehydrogenase/reductase (SDR) family protein	1	19	jgi|Araly1|490068|fgenesh2_kg.6__3202__AT4G05530.1
251294_at11	AT3G61940	MTPA1; efflux transmembrane transporter/ zinc ion transmembrane transporter	0			255240_at4	AT4G05530	short-chain dehydrogenase/reductase (SDR) family protein	0		jgi|Araly1|490068|fgenesh2_kg.6__3202__AT4G05530.1
257662_at2	AT3G13320	CAX2 (CATION EXCHANGER 2); calcium:hydrogen antiporter	0			255240_at5	AT4G05530	short-chain dehydrogenase/reductase (SDR) family protein	1	18	jgi|Araly1|490068|fgenesh2_kg.6__3202__AT4G05530.1
257662_at3	AT3G13320	CAX2 (CATION EXCHANGER 2); calcium:hydrogen antiporter	0			255240_at6	AT4G05530	short-chain dehydrogenase/reductase (SDR) family protein	1	8	jgi|Araly1|490068|fgenesh2_kg.6__3202__AT4G05530.1
257662_at4	AT3G13320	CAX2 (CATION EXCHANGER 2); calcium:hydrogen antiporter	0			255240_at7	AT4G05530	short-chain dehydrogenase/reductase (SDR) family protein	1	8	jgi|Araly1|490068|fgenesh2_kg.6__3202__AT4G05530.1
257662_at6	AT3G13320	CAX2 (CATION EXCHANGER 2); calcium:hydrogen antiporter	0			255240_at8	AT4G05530	short-chain dehydrogenase/reductase (SDR) family protein	2	13,19	jgi|Araly1|490068|fgenesh2_kg.6__3202__AT4G05530.1
257662_at7	AT3G13320	CAX2 (CATION EXCHANGER 2); calcium:hydrogen antiporter	1	13		255240_at9	AT4G05530	short-chain dehydrogenase/reductase (SDR) family protein	0		jgi|Araly1|490068|fgenesh2_kg.6__3202__AT4G05530.1
257662_at8	AT3G13320	CAX2 (CATION EXCHANGER 2); calcium:hydrogen antiporter	0			255651_at10	AT4G00940	Dof-type zinc finger domain-containing protein	1	21	jgi|Araly1|327681|fgenesh1_pm.C_scaffold_6002901
257662_at9	AT3G13320	CAX2 (CATION EXCHANGER 2); calcium:hydrogen antiporter	1	23		255651_at11	AT4G00940	Dof-type zinc finger domain-containing protein	1	5	jgi|Araly1|327681|fgenesh1_pm.C_scaffold_6002901
257662_at10	AT3G13320	CAX2 (CATION EXCHANGER 2); calcium:hydrogen antiporter	1	9		255651_at2	AT4G00940	Dof-type zinc finger domain-containing protein	1	8	jgi|Araly1|327681|fgenesh1_pm.C_scaffold_6002901
257662_at11	AT3G13320	CAX2 (CATION EXCHANGER 2); calcium:hydrogen antiporter	0			255651_at3	AT4G00940	Dof-type zinc finger domain-containing protein	6	20,21,22,23,24,25	jgi|Araly1|327681|fgenesh1_pm.C_scaffold_6002901
250832_at1	AT5G04950	nicotianamine synthase, putative	0			255651_at4	AT4G00940	Dof-type zinc finger domain-containing protein	0		jgi|Araly1|327681|fgenesh1_pm.C_scaffold_6002901
250832_at2	AT5G04950	nicotianamine synthase, putative	2	7,19		255651_at5	AT4G00940	Dof-type zinc finger domain-containing protein	1	17	jgi|Araly1|327681|fgenesh1_pm.C_scaffold_6002901
250832_at3	AT5G04950	nicotianamine synthase, putative	1	8		255651_at6	AT4G00940	Dof-type zinc finger domain-containing protein	0		jgi|Araly1|327681|fgenesh1_pm.C_scaffold_6002901
250832_at4	AT5G04950	nicotianamine synthase, putative	2	19,25		255651_at7	AT4G00940	Dof-type zinc finger domain-containing protein	0		jgi|Araly1|327681|fgenesh1_pm.C_scaffold_6002901
250832_at5	AT5G04950	nicotianamine synthase, putative	3	15,16,18		255651_at9	AT4G00940	Dof-type zinc finger domain-containing protein	0		jgi|Araly1|327681|fgenesh1_pm.C_scaffold_6002901
250832_at6	AT5G04950	nicotianamine synthase, putative	3	7,18,22		256513_at1	AT1G31480	SGR2 (SHOOT GRAVITROPISM 2)	0		jgi|Araly1|473628|fgenesh2_kg.1__3582__AT1G31480.1
250832_at7	AT5G04950	nicotianamine synthase, putative	5	6,8,15,21,25		256513_at10	AT1G31480	SGR2 (SHOOT GRAVITROPISM 2)	3	23,24,25	jgi|Araly1|473628|fgenesh2_kg.1__3582__AT1G31480.1
250832_at8	AT5G04950	nicotianamine synthase, putative	7	6,10,12,13,15,18,24		256513_at11	AT1G31480	SGR2 (SHOOT GRAVITROPISM 2)	2	6,20	jgi|Araly1|473628|fgenesh2_kg.1__3582__AT1G31480.1
250832_at9	AT5G04950	nicotianamine synthase, putative	4	3,18,24,25		256513_at2	AT1G31480	SGR2 (SHOOT GRAVITROPISM 2)	0		jgi|Araly1|473628|fgenesh2_kg.1__3582__AT1G31480.1
250832_at10	AT5G04950	nicotianamine synthase, putative	4	2,3,6,14		256513_at3	AT1G31480	SGR2 (SHOOT GRAVITROPISM 2)	0		jgi|Araly1|473628|fgenesh2_kg.1__3582__AT1G31480.1
250832_at11	AT5G04950	nicotianamine synthase, putative	3	10,14,16		256513_at4	AT1G31480	SGR2 (SHOOT GRAVITROPISM 2)	0		jgi|Araly1|473628|fgenesh2_kg.1__3582__AT1G31480.1
248048_at1	AT5G56080	nicotianamine synthase, putative	1	25		256513_at5	AT1G31480	SGR2 (SHOOT GRAVITROPISM 2)	1	9	jgi|Araly1|473628|fgenesh2_kg.1__3582__AT1G31480.1
248048_at2	AT5G56080	nicotianamine synthase, putative	2	7,13		256513_at6	AT1G31480	SGR2 (SHOOT GRAVITROPISM 2)	1	17	jgi|Araly1|473628|fgenesh2_kg.1__3582__AT1G31480.1
248048_at3	AT5G56080	nicotianamine synthase, putative	1	17		256513_at7	AT1G31480	SGR2 (SHOOT GRAVITROPISM 2)	0		jgi|Araly1|473628|fgenesh2_kg.1__3582__AT1G31480.1
248048_at4	AT5G56080	nicotianamine synthase, putative	3	11,14,24		256513_at8	AT1G31480	SGR2 (SHOOT GRAVITROPISM 2)	2	1,2	jgi|Araly1|473628|fgenesh2_kg.1__3582__AT1G31480.1
248048_at5	AT5G56080	nicotianamine synthase, putative	1	9		256513_at9	AT1G31480	SGR2 (SHOOT GRAVITROPISM 2)	0		jgi|Araly1|473628|fgenesh2_kg.1__3582__AT1G31480.1
248048_at6	AT5G56080	nicotianamine synthase, putative	0			256575_at1	AT3G14790	RHM3 (RHAMNOSE BIOSYNTHESIS 3); catalytic	0		jgi|Araly1|478892|fgenesh2_kg.3__1593__AT3G14790.1
248048_at7	AT5G56080	nicotianamine synthase, putative	2	20,23		256575_at10	AT3G14790	RHM3 (RHAMNOSE BIOSYNTHESIS 3); catalytic	2	11,13	jgi|Araly1|478892|fgenesh2_kg.3__1593__AT3G14790.1
248048_at8	AT5G56080	nicotianamine synthase, putative	0			256575_at11	AT3G14790	RHM3 (RHAMNOSE BIOSYNTHESIS 3); catalytic	0		jgi|Araly1|478892|fgenesh2_kg.3__1593__AT3G14790.1
248048_at9	AT5G56080	nicotianamine synthase, putative	1	19		256575_at2	AT3G14790	RHM3 (RHAMNOSE BIOSYNTHESIS 3); catalytic	0		jgi|Araly1|478892|fgenesh2_kg.3__1593__AT3G14790.1
248048_at10	AT5G56080	nicotianamine synthase, putative	2	4,21		256575_at3	AT3G14790	RHM3 (RHAMNOSE BIOSYNTHESIS 3); catalytic	0		jgi|Araly1|478892|fgenesh2_kg.3__1593__AT3G14790.1
248048_at11	AT5G56080	nicotianamine synthase, putative	1	5		256575_at4	AT3G14790	RHM3 (RHAMNOSE BIOSYNTHESIS 3); catalytic	3	23,24,25	jgi|Araly1|478892|fgenesh2_kg.3__1593__AT3G14790.1
267266_at1	AT2G23150	NRAMP3 (NRAMP metal ion transporter 3); manganese ion transmembrane transporter/ metal ion transmembrane transporter	0			256575_at5	AT3G14790	RHM3 (RHAMNOSE BIOSYNTHESIS 3); catalytic	1	18	jgi|Araly1|478892|fgenesh2_kg.3__1593__AT3G14790.1
267266_at2	AT2G23150	NRAMP3 (NRAMP metal ion transporter 3); manganese ion transmembrane transporter/ metal ion transmembrane transporter	0			256575_at6	AT3G14790	RHM3 (RHAMNOSE BIOSYNTHESIS 3); catalytic	3	1,2,18	jgi|Araly1|478892|fgenesh2_kg.3__1593__AT3G14790.1
267266_at3	AT2G23150	NRAMP3 (NRAMP metal ion transporter 3); manganese ion transmembrane transporter/ metal ion transmembrane transporter	2	4,25		256575_at7	AT3G14790	RHM3 (RHAMNOSE BIOSYNTHESIS 3); catalytic	0		jgi|Araly1|478892|fgenesh2_kg.3__1593__AT3G14790.1
267266_at4	AT2G23150	NRAMP3 (NRAMP metal ion transporter 3); manganese ion transmembrane transporter/ metal ion transmembrane transporter	2	2,20		256575_at8	AT3G14790	RHM3 (RHAMNOSE BIOSYNTHESIS 3); catalytic	1	16	jgi|Araly1|478892|fgenesh2_kg.3__1593__AT3G14790.1
267266_at5	AT2G23150	NRAMP3 (NRAMP metal ion transporter 3); manganese ion transmembrane transporter/ metal ion transmembrane transporter	1	7		256966_at1	AT3G13400	SKS13 (SKU5 Similar 13); copper ion binding / oxidoreductase	1	17	jgi|Araly1|478721|fgenesh2_kg.3__1422__AT3G13400.1
267266_at6	AT2G23150	NRAMP3 (NRAMP metal ion transporter 3); manganese ion transmembrane transporter/ metal ion transmembrane transporter	2	19,23		256966_at10	AT3G13400	SKS13 (SKU5 Similar 13); copper ion binding / oxidoreductase	3	15,24,25	jgi|Araly1|478721|fgenesh2_kg.3__1422__AT3G13400.1
267266_at8	AT2G23150	NRAMP3 (NRAMP metal ion transporter 3); manganese ion transmembrane transporter/ metal ion transmembrane transporter	1	9		256966_at11	AT3G13400	SKS13 (SKU5 Similar 13); copper ion binding / oxidoreductase	1	1	jgi|Araly1|478721|fgenesh2_kg.3__1422__AT3G13400.1
267266_at9	AT2G23150	NRAMP3 (NRAMP metal ion transporter 3); manganese ion transmembrane transporter/ metal ion transmembrane transporter	3	6,7,21		256966_at2	AT3G13400	SKS13 (SKU5 Similar 13); copper ion binding / oxidoreductase	0		jgi|Araly1|478721|fgenesh2_kg.3__1422__AT3G13400.1
267266_at10	AT2G23150	NRAMP3 (NRAMP metal ion transporter 3); manganese ion transmembrane transporter/ metal ion transmembrane transporter	1	2		256966_at3	AT3G13400	SKS13 (SKU5 Similar 13); copper ion binding / oxidoreductase	1	18	jgi|Araly1|478721|fgenesh2_kg.3__1422__AT3G13400.1
260462_at1	AT1G10970	ZIP4 (ZINC TRANSPORTER 4 PRECURSOR); cation transmembrane transporter	2	4,25		256966_at4	AT3G13400	SKS13 (SKU5 Similar 13); copper ion binding / oxidoreductase	4	22,23,24,25	jgi|Araly1|478721|fgenesh2_kg.3__1422__AT3G13400.1
260462_at2	AT1G10970	ZIP4 (ZINC TRANSPORTER 4 PRECURSOR); cation transmembrane transporter	0			256966_at5	AT3G13400	SKS13 (SKU5 Similar 13); copper ion binding / oxidoreductase	1	11	jgi|Araly1|478721|fgenesh2_kg.3__1422__AT3G13400.1
260462_at4	AT1G10970	ZIP4 (ZINC TRANSPORTER 4 PRECURSOR); cation transmembrane transporter	3	4,10,16		256966_at6	AT3G13400	SKS13 (SKU5 Similar 13); copper ion binding / oxidoreductase	0		jgi|Araly1|478721|fgenesh2_kg.3__1422__AT3G13400.1
260462_at5	AT1G10970	ZIP4 (ZINC TRANSPORTER 4 PRECURSOR); cation transmembrane transporter	1	1		256966_at7	AT3G13400	SKS13 (SKU5 Similar 13); copper ion binding / oxidoreductase	1	7	jgi|Araly1|478721|fgenesh2_kg.3__1422__AT3G13400.1
260462_at6	AT1G10970	ZIP4 (ZINC TRANSPORTER 4 PRECURSOR); cation transmembrane transporter	0			256966_at8	AT3G13400	SKS13 (SKU5 Similar 13); copper ion binding / oxidoreductase	0		jgi|Araly1|478721|fgenesh2_kg.3__1422__AT3G13400.1
260462_at7	AT1G10970	ZIP4 (ZINC TRANSPORTER 4 PRECURSOR); cation transmembrane transporter	1	19		256966_at9	AT3G13400	SKS13 (SKU5 Similar 13); copper ion binding / oxidoreductase	0		jgi|Araly1|478721|fgenesh2_kg.3__1422__AT3G13400.1
260462_at8	AT1G10970	ZIP4 (ZINC TRANSPORTER 4 PRECURSOR); cation transmembrane transporter	0			257074_at1	AT3G19660	similar to unnamed protein product [Vitis vinifera] (GB:CAO49873.1)	0		jgi|Araly1|479483|fgenesh2_kg.3__2184__AT3G19660.1
260462_at9	AT1G10970	ZIP4 (ZINC TRANSPORTER 4 PRECURSOR); cation transmembrane transporter	0			257074_at10	AT3G19660	similar to unnamed protein product [Vitis vinifera] (GB:CAO49873.1)	2	1,2	jgi|Araly1|479483|fgenesh2_kg.3__2184__AT3G19660.1
260462_at10	AT1G10970	ZIP4 (ZINC TRANSPORTER 4 PRECURSOR); cation transmembrane transporter	0			257074_at11	AT3G19660	similar to unnamed protein product [Vitis vinifera] (GB:CAO49873.1)	1	25	jgi|Araly1|479483|fgenesh2_kg.3__2184__AT3G19660.1
260462_at11	AT1G10970	ZIP4 (ZINC TRANSPORTER 4 PRECURSOR); cation transmembrane transporter	0			257074_at2	AT3G19660	similar to unnamed protein product [Vitis vinifera] (GB:CAO49873.1)	0		jgi|Araly1|479483|fgenesh2_kg.3__2184__AT3G19660.1
249197_at1	AT5G42380	CML37/CML39; calcium ion binding	1	9		257074_at3	AT3G19660	similar to unnamed protein product [Vitis vinifera] (GB:CAO49873.1)	4	8,23,24,25	jgi|Araly1|479483|fgenesh2_kg.3__2184__AT3G19660.1
249197_at2	AT5G42380	CML37/CML39; calcium ion binding	1	24		257074_at4	AT3G19660	similar to unnamed protein product [Vitis vinifera] (GB:CAO49873.1)	6	1,15,22,23,24,25	jgi|Araly1|479483|fgenesh2_kg.3__2184__AT3G19660.1
249197_at3	AT5G42380	CML37/CML39; calcium ion binding	0			257074_at5	AT3G19660	similar to unnamed protein product [Vitis vinifera] (GB:CAO49873.1)	8	1,2,3,4,5,6,7,8	jgi|Araly1|479483|fgenesh2_kg.3__2184__AT3G19660.1
249197_at4	AT5G42380	CML37/CML39; calcium ion binding	0			257074_at6	AT3G19660	similar to unnamed protein product [Vitis vinifera] (GB:CAO49873.1)	0		jgi|Araly1|479483|fgenesh2_kg.3__2184__AT3G19660.1
249197_at5	AT5G42380	CML37/CML39; calcium ion binding	1	22		257074_at7	AT3G19660	similar to unnamed protein product [Vitis vinifera] (GB:CAO49873.1)	3	23,24,25	jgi|Araly1|479483|fgenesh2_kg.3__2184__AT3G19660.1
249197_at6	AT5G42380	CML37/CML39; calcium ion binding	3	3,7,16		257074_at8	AT3G19660	similar to unnamed protein product [Vitis vinifera] (GB:CAO49873.1)	2	7,13	jgi|Araly1|479483|fgenesh2_kg.3__2184__AT3G19660.1
249197_at7	AT5G42380	CML37/CML39; calcium ion binding	0			257074_at9	AT3G19660	similar to unnamed protein product [Vitis vinifera] (GB:CAO49873.1)	4	1,2,3,6	jgi|Araly1|479483|fgenesh2_kg.3__2184__AT3G19660.1
249197_at8	AT5G42380	CML37/CML39; calcium ion binding	0			257985_at1	AT3G20810	transcription factor jumonji (jmjC) domain-containing protein	0		jgi|Araly1|479607|fgenesh2_kg.3__2308__AT3G20810.2
249197_at9	AT5G42380	CML37/CML39; calcium ion binding	0			257985_at10	AT3G20810	transcription factor jumonji (jmjC) domain-containing protein	0		jgi|Araly1|479607|fgenesh2_kg.3__2308__AT3G20810.2
249197_at10	AT5G42380	CML37/CML39; calcium ion binding	0			257985_at11	AT3G20810	transcription factor jumonji (jmjC) domain-containing protein	3	1,2,3	jgi|Araly1|479607|fgenesh2_kg.3__2308__AT3G20810.2
249197_at11	AT5G42380	CML37/CML39; calcium ion binding	1	24		257985_at2	AT3G20810	transcription factor jumonji (jmjC) domain-containing protein	4	14,23,24,25	jgi|Araly1|479607|fgenesh2_kg.3__2308__AT3G20810.2
266804_at4	AT2G29960	CYP5 (cyclophilin 5); peptidyl-prolyl cis-trans isomerase	0			257985_at3	AT3G20810	transcription factor jumonji (jmjC) domain-containing protein	3	1,2,3	jgi|Araly1|479607|fgenesh2_kg.3__2308__AT3G20810.2
266804_at5	AT2G29960	CYP5 (cyclophilin 5); peptidyl-prolyl cis-trans isomerase	0			257985_at4	AT3G20810	transcription factor jumonji (jmjC) domain-containing protein	2	24,25	jgi|Araly1|479607|fgenesh2_kg.3__2308__AT3G20810.2
266804_at6	AT2G29960	CYP5 (cyclophilin 5); peptidyl-prolyl cis-trans isomerase	0			257985_at5	AT3G20810	transcription factor jumonji (jmjC) domain-containing protein	0		jgi|Araly1|479607|fgenesh2_kg.3__2308__AT3G20810.2
266804_at7	AT2G29960	CYP5 (cyclophilin 5); peptidyl-prolyl cis-trans isomerase	4	3,12,18,21		257985_at6	AT3G20810	transcription factor jumonji (jmjC) domain-containing protein	4	22,23,24,25	jgi|Araly1|479607|fgenesh2_kg.3__2308__AT3G20810.2
266804_at8	AT2G29960	CYP5 (cyclophilin 5); peptidyl-prolyl cis-trans isomerase	2	13,16		257985_at7	AT3G20810	transcription factor jumonji (jmjC) domain-containing protein	0		jgi|Araly1|479607|fgenesh2_kg.3__2308__AT3G20810.2
266804_at9	AT2G29960	CYP5 (cyclophilin 5); peptidyl-prolyl cis-trans isomerase	3	4,6,12		257985_at8	AT3G20810	transcription factor jumonji (jmjC) domain-containing protein	4	22,23,24,25	jgi|Araly1|479607|fgenesh2_kg.3__2308__AT3G20810.2
266804_at10	AT2G29960	CYP5 (cyclophilin 5); peptidyl-prolyl cis-trans isomerase	0			257985_at9	AT3G20810	transcription factor jumonji (jmjC) domain-containing protein	0		jgi|Araly1|479607|fgenesh2_kg.3__2308__AT3G20810.2
						258574_at10	AT3G04250	F-box family protein-related	1	11	jgi|Araly1|887737|Al_scaffold_0685_1
						258574_at11	AT3G04250	F-box family protein-related	4	7,10,24,25	jgi|Araly1|887737|Al_scaffold_0685_1
						258574_at2	AT3G04250	F-box family protein-related	5	1,2,3,4,15	jgi|Araly1|887737|Al_scaffold_0685_1
						258574_at4	AT3G04250	F-box family protein-related	4	14,23,24,25	jgi|Araly1|887737|Al_scaffold_0685_1
						258574_at5	AT3G04250	F-box family protein-related	1	16	jgi|Araly1|887737|Al_scaffold_0685_1
						258574_at6	AT3G04250	F-box family protein-related	4	8,15,24,25	jgi|Araly1|887737|Al_scaffold_0685_1
						258574_at7	AT3G04250	F-box family protein-related	5	1,2,3,4,5	jgi|Araly1|887737|Al_scaffold_0685_1
						258574_at9	AT3G04250	F-box family protein-related	1	19	jgi|Araly1|887737|Al_scaffold_0685_1
						259630_at1	AT1G56350	peptide chain release factor, putative	3	1,2,9	jgi|Araly1|474798|fgenesh2_kg.1__4752__AT1G56350.1
						259630_at10	AT1G56350	peptide chain release factor, putative	2	16,25	jgi|Araly1|474798|fgenesh2_kg.1__4752__AT1G56350.1
						259630_at11	AT1G56350	peptide chain release factor, putative	2	9,21	jgi|Araly1|474798|fgenesh2_kg.1__4752__AT1G56350.1
						259630_at2	AT1G56350	peptide chain release factor, putative	0		jgi|Araly1|474798|fgenesh2_kg.1__4752__AT1G56350.1
						259630_at3	AT1G56350	peptide chain release factor, putative	2	13,16	jgi|Araly1|474798|fgenesh2_kg.1__4752__AT1G56350.1
						259630_at4	AT1G56350	peptide chain release factor, putative	0		jgi|Araly1|474798|fgenesh2_kg.1__4752__AT1G56350.1
						259630_at6	AT1G56350	peptide chain release factor, putative	2	6,18	jgi|Araly1|474798|fgenesh2_kg.1__4752__AT1G56350.1
						259630_at7	AT1G56350	peptide chain release factor, putative	3	23,24,25	jgi|Araly1|474798|fgenesh2_kg.1__4752__AT1G56350.1
						259630_at8	AT1G56350	peptide chain release factor, putative	1	1	jgi|Araly1|474798|fgenesh2_kg.1__4752__AT1G56350.1
						259630_at9	AT1G56350	peptide chain release factor, putative	1	6	jgi|Araly1|474798|fgenesh2_kg.1__4752__AT1G56350.1
						259676_at1	AT1G77730	pleckstrin homology (PH) domain-containing protein	2	7,25	jgi|Araly1|476936|fgenesh2_kg.2__2066__AT1G77730.1
						259676_at10	AT1G77730	pleckstrin homology (PH) domain-containing protein	0		jgi|Araly1|476936|fgenesh2_kg.2__2066__AT1G77730.1
						259676_at2	AT1G77730	pleckstrin homology (PH) domain-containing protein	0		jgi|Araly1|476936|fgenesh2_kg.2__2066__AT1G77730.1
						259676_at3	AT1G77730	pleckstrin homology (PH) domain-containing protein	0		jgi|Araly1|476936|fgenesh2_kg.2__2066__AT1G77730.1
						259676_at4	AT1G77730	pleckstrin homology (PH) domain-containing protein	1	11	jgi|Araly1|476936|fgenesh2_kg.2__2066__AT1G77730.1
						259676_at5	AT1G77730	pleckstrin homology (PH) domain-containing protein	3	23,24,25	jgi|Araly1|476936|fgenesh2_kg.2__2066__AT1G77730.1
						259676_at7	AT1G77730	pleckstrin homology (PH) domain-containing protein	7	19,20,21,22,23,24,25	jgi|Araly1|476936|fgenesh2_kg.2__2066__AT1G77730.1
						259676_at9	AT1G77730	pleckstrin homology (PH) domain-containing protein	0		jgi|Araly1|476936|fgenesh2_kg.2__2066__AT1G77730.1
						260054_at1	AT1G78130	UNE2 (unfertilized embryo sac 2); carbohydrate transmembrane transporter/ sugar:hydrogen ion symporter	1	13	jgi|Araly1|316721|fgenesh1_pm.C_scaffold_2001754
						260054_at2	AT1G78130	UNE2 (unfertilized embryo sac 2); carbohydrate transmembrane transporter/ sugar:hydrogen ion symporter	0		jgi|Araly1|316721|fgenesh1_pm.C_scaffold_2001754
						260054_at3	AT1G78130	UNE2 (unfertilized embryo sac 2); carbohydrate transmembrane transporter/ sugar:hydrogen ion symporter	3	12,24,25	jgi|Araly1|316721|fgenesh1_pm.C_scaffold_2001754
						260054_at4	AT1G78130	UNE2 (unfertilized embryo sac 2); carbohydrate transmembrane transporter/ sugar:hydrogen ion symporter	3	1,2,9	jgi|Araly1|316721|fgenesh1_pm.C_scaffold_2001754
						260054_at5	AT1G78130	UNE2 (unfertilized embryo sac 2); carbohydrate transmembrane transporter/ sugar:hydrogen ion symporter	1	15	jgi|Araly1|316721|fgenesh1_pm.C_scaffold_2001754
						260054_at6	AT1G78130	UNE2 (unfertilized embryo sac 2); carbohydrate transmembrane transporter/ sugar:hydrogen ion symporter	0		jgi|Araly1|316721|fgenesh1_pm.C_scaffold_2001754
						260054_at7	AT1G78130	UNE2 (unfertilized embryo sac 2); carbohydrate transmembrane transporter/ sugar:hydrogen ion symporter	1	10	jgi|Araly1|316721|fgenesh1_pm.C_scaffold_2001754
						260054_at8	AT1G78130	UNE2 (unfertilized embryo sac 2); carbohydrate transmembrane transporter/ sugar:hydrogen ion symporter	2	5,14	jgi|Araly1|316721|fgenesh1_pm.C_scaffold_2001754
						260054_at9	AT1G78130	UNE2 (unfertilized embryo sac 2); carbohydrate transmembrane transporter/ sugar:hydrogen ion symporter	1	9	jgi|Araly1|316721|fgenesh1_pm.C_scaffold_2001754
						260601_at1	AT1G55910	ZIP11 (ZINC TRANSPORTER 11 PRECURSOR); cation transmembrane transporter/ metal ion transmembrane transporter	1	5	jgi|Araly1|914721|Al_scaffold_0001_4975
						260601_at10	AT1G55910	ZIP11 (ZINC TRANSPORTER 11 PRECURSOR); cation transmembrane transporter/ metal ion transmembrane transporter	2	17,20	jgi|Araly1|914721|Al_scaffold_0001_4975
						260601_at11	AT1G55910	ZIP11 (ZINC TRANSPORTER 11 PRECURSOR); cation transmembrane transporter/ metal ion transmembrane transporter	1	16	jgi|Araly1|914721|Al_scaffold_0001_4975
						260601_at2	AT1G55910	ZIP11 (ZINC TRANSPORTER 11 PRECURSOR); cation transmembrane transporter/ metal ion transmembrane transporter	0		jgi|Araly1|914721|Al_scaffold_0001_4975
						260601_at3	AT1G55910	ZIP11 (ZINC TRANSPORTER 11 PRECURSOR); cation transmembrane transporter/ metal ion transmembrane transporter	0		jgi|Araly1|914721|Al_scaffold_0001_4975
						260601_at4	AT1G55910	ZIP11 (ZINC TRANSPORTER 11 PRECURSOR); cation transmembrane transporter/ metal ion transmembrane transporter	0		jgi|Araly1|914721|Al_scaffold_0001_4975
						260601_at5	AT1G55910	ZIP11 (ZINC TRANSPORTER 11 PRECURSOR); cation transmembrane transporter/ metal ion transmembrane transporter	1	11	jgi|Araly1|914721|Al_scaffold_0001_4975
						260601_at6	AT1G55910	ZIP11 (ZINC TRANSPORTER 11 PRECURSOR); cation transmembrane transporter/ metal ion transmembrane transporter	2	8,11	jgi|Araly1|914721|Al_scaffold_0001_4975
						260601_at7	AT1G55910	ZIP11 (ZINC TRANSPORTER 11 PRECURSOR); cation transmembrane transporter/ metal ion transmembrane transporter	0		jgi|Araly1|914721|Al_scaffold_0001_4975
						260601_at8	AT1G55910	ZIP11 (ZINC TRANSPORTER 11 PRECURSOR); cation transmembrane transporter/ metal ion transmembrane transporter	2	24,25	jgi|Araly1|914721|Al_scaffold_0001_4975
						260608_at10	AT2G43870	polygalacturonase, putative / pectinase, putative	1	13	jgi|Araly1|483504|fgenesh2_kg.4__2564__AT2G43870.1
						260608_at11	AT2G43870	polygalacturonase, putative / pectinase, putative	0		jgi|Araly1|483504|fgenesh2_kg.4__2564__AT2G43870.1
						260608_at2	AT2G43870	polygalacturonase, putative / pectinase, putative	1	21	jgi|Araly1|483504|fgenesh2_kg.4__2564__AT2G43870.1
						260608_at3	AT2G43870	polygalacturonase, putative / pectinase, putative	1	14	jgi|Araly1|483504|fgenesh2_kg.4__2564__AT2G43870.1
						260608_at4	AT2G43870	polygalacturonase, putative / pectinase, putative	0		jgi|Araly1|483504|fgenesh2_kg.4__2564__AT2G43870.1
						260608_at5	AT2G43870	polygalacturonase, putative / pectinase, putative	1	1	jgi|Araly1|483504|fgenesh2_kg.4__2564__AT2G43870.1
						260608_at6	AT2G43870	polygalacturonase, putative / pectinase, putative	1	18	jgi|Araly1|483504|fgenesh2_kg.4__2564__AT2G43870.1
						260608_at7	AT2G43870	polygalacturonase, putative / pectinase, putative	2	1,2	jgi|Araly1|483504|fgenesh2_kg.4__2564__AT2G43870.1
						260608_at8	AT2G43870	polygalacturonase, putative / pectinase, putative	0		jgi|Araly1|483504|fgenesh2_kg.4__2564__AT2G43870.1
						260608_at9	AT2G43870	polygalacturonase, putative / pectinase, putative	0		jgi|Araly1|483504|fgenesh2_kg.4__2564__AT2G43870.1
						261187_at1	AT1G32860	glycosyl hydrolase family 17 protein	0		jgi|Araly1|922379|scaffold_103660.1
						261187_at10	AT1G32860	glycosyl hydrolase family 17 protein	4	22,23,24,25	jgi|Araly1|922379|scaffold_103660.1
						261187_at2	AT1G32860	glycosyl hydrolase family 17 protein	1	8	jgi|Araly1|922379|scaffold_103660.1
						261187_at3	AT1G32860	glycosyl hydrolase family 17 protein	2	16,25	jgi|Araly1|922379|scaffold_103660.1
						261187_at5	AT1G32860	glycosyl hydrolase family 17 protein	1	12	jgi|Araly1|922379|scaffold_103660.1
						261187_at6	AT1G32860	glycosyl hydrolase family 17 protein	2	10,14	jgi|Araly1|922379|scaffold_103660.1
						261187_at7	AT1G32860	glycosyl hydrolase family 17 protein	1	21	jgi|Araly1|922379|scaffold_103660.1
						261187_at8	AT1G32860	glycosyl hydrolase family 17 protein	0		jgi|Araly1|922379|scaffold_103660.1
						261187_at9	AT1G32860	glycosyl hydrolase family 17 protein	4	1,2,3,12	jgi|Araly1|922379|scaffold_103660.1
						261249_at10	AT1G05880	zinc ion binding	1	14	jgi|Araly1|470600|fgenesh2_kg.1__554__AT1G05880.1
						261249_at11	AT1G05880	zinc ion binding	3	1,9,18	jgi|Araly1|470600|fgenesh2_kg.1__554__AT1G05880.1
						261249_at4	AT1G05880	zinc ion binding	1	6	jgi|Araly1|470600|fgenesh2_kg.1__554__AT1G05880.1
						261249_at5	AT1G05880	zinc ion binding	2	7,18	jgi|Araly1|470600|fgenesh2_kg.1__554__AT1G05880.1
						261249_at6	AT1G05880	zinc ion binding	1	6	jgi|Araly1|470600|fgenesh2_kg.1__554__AT1G05880.1
						261249_at7	AT1G05880	zinc ion binding	1	13	jgi|Araly1|470600|fgenesh2_kg.1__554__AT1G05880.1
						261249_at8	AT1G05880	zinc ion binding	1	21	jgi|Araly1|470600|fgenesh2_kg.1__554__AT1G05880.1
						261249_at9	AT1G05880	zinc ion binding	1	10	jgi|Araly1|470600|fgenesh2_kg.1__554__AT1G05880.1
						261372_at1	AT1G53010	zinc finger (C3HC4-type RING finger) family protein	5	1,2,3,4,5	jgi|Araly1|474421|fgenesh2_kg.1__4375__AT1G53010.1
						261372_at11	AT1G53010	zinc finger (C3HC4-type RING finger) family protein	0		jgi|Araly1|474421|fgenesh2_kg.1__4375__AT1G53010.1
						261372_at2	AT1G53010	zinc finger (C3HC4-type RING finger) family protein	1	14	jgi|Araly1|474421|fgenesh2_kg.1__4375__AT1G53010.1
						261372_at3	AT1G53010	zinc finger (C3HC4-type RING finger) family protein	0		jgi|Araly1|474421|fgenesh2_kg.1__4375__AT1G53010.1
						261372_at5	AT1G53010	zinc finger (C3HC4-type RING finger) family protein	1	8	jgi|Araly1|474421|fgenesh2_kg.1__4375__AT1G53010.1
						261372_at7	AT1G53010	zinc finger (C3HC4-type RING finger) family protein	2	6,20	jgi|Araly1|474421|fgenesh2_kg.1__4375__AT1G53010.1
						261372_at8	AT1G53010	zinc finger (C3HC4-type RING finger) family protein	1	12	jgi|Araly1|474421|fgenesh2_kg.1__4375__AT1G53010.1
						261372_at9	AT1G53010	zinc finger (C3HC4-type RING finger) family protein	0		jgi|Araly1|474421|fgenesh2_kg.1__4375__AT1G53010.1
						262722_at1	AT1G43620	UDP-glucose:sterol glucosyltransferase, putative	0		jgi|Araly1|473768|fgenesh2_kg.1__3722__AT1G43620.1
						262722_at10	AT1G43620	UDP-glucose:sterol glucosyltransferase, putative	0		jgi|Araly1|473768|fgenesh2_kg.1__3722__AT1G43620.1
						262722_at11	AT1G43620	UDP-glucose:sterol glucosyltransferase, putative	0		jgi|Araly1|473768|fgenesh2_kg.1__3722__AT1G43620.1
						262722_at2	AT1G43620	UDP-glucose:sterol glucosyltransferase, putative	1	10	jgi|Araly1|473768|fgenesh2_kg.1__3722__AT1G43620.1
						262722_at3	AT1G43620	UDP-glucose:sterol glucosyltransferase, putative	0		jgi|Araly1|473768|fgenesh2_kg.1__3722__AT1G43620.1
						262722_at4	AT1G43620	UDP-glucose:sterol glucosyltransferase, putative	0		jgi|Araly1|473768|fgenesh2_kg.1__3722__AT1G43620.1
						262722_at5	AT1G43620	UDP-glucose:sterol glucosyltransferase, putative	0		jgi|Araly1|473768|fgenesh2_kg.1__3722__AT1G43620.1
						262722_at6	AT1G43620	UDP-glucose:sterol glucosyltransferase, putative	1	16	jgi|Araly1|473768|fgenesh2_kg.1__3722__AT1G43620.1
						262722_at7	AT1G43620	UDP-glucose:sterol glucosyltransferase, putative	0		jgi|Araly1|473768|fgenesh2_kg.1__3722__AT1G43620.1
						262722_at8	AT1G43620	UDP-glucose:sterol glucosyltransferase, putative	1	14	jgi|Araly1|473768|fgenesh2_kg.1__3722__AT1G43620.1
						262722_at9	AT1G43620	UDP-glucose:sterol glucosyltransferase, putative	0		jgi|Araly1|473768|fgenesh2_kg.1__3722__AT1G43620.1
						262892_at1	AT1G79440	ALDH5F1 (SUCCINIC SEMIALDEHYDE DEHYDROGENASE); 3-chloroallyl aldehyde dehydrogenase/ succinate-semialdehyde dehydrogenase	1	18	jgi|Araly1|477110|fgenesh2_kg.2__2240__AT1G79440.1
						262892_at10	AT1G79440	ALDH5F1 (SUCCINIC SEMIALDEHYDE DEHYDROGENASE); 3-chloroallyl aldehyde dehydrogenase/ succinate-semialdehyde dehydrogenase	0		jgi|Araly1|477110|fgenesh2_kg.2__2240__AT1G79440.1
						262892_at11	AT1G79440	ALDH5F1 (SUCCINIC SEMIALDEHYDE DEHYDROGENASE); 3-chloroallyl aldehyde dehydrogenase/ succinate-semialdehyde dehydrogenase	0		jgi|Araly1|477110|fgenesh2_kg.2__2240__AT1G79440.1
						262892_at2	AT1G79440	ALDH5F1 (SUCCINIC SEMIALDEHYDE DEHYDROGENASE); 3-chloroallyl aldehyde dehydrogenase/ succinate-semialdehyde dehydrogenase	1	7	jgi|Araly1|477110|fgenesh2_kg.2__2240__AT1G79440.1
						262892_at3	AT1G79440	ALDH5F1 (SUCCINIC SEMIALDEHYDE DEHYDROGENASE); 3-chloroallyl aldehyde dehydrogenase/ succinate-semialdehyde dehydrogenase	2	1,2	jgi|Araly1|477110|fgenesh2_kg.2__2240__AT1G79440.1
						262892_at4	AT1G79440	ALDH5F1 (SUCCINIC SEMIALDEHYDE DEHYDROGENASE); 3-chloroallyl aldehyde dehydrogenase/ succinate-semialdehyde dehydrogenase	0		jgi|Araly1|477110|fgenesh2_kg.2__2240__AT1G79440.1
						262892_at5	AT1G79440	ALDH5F1 (SUCCINIC SEMIALDEHYDE DEHYDROGENASE); 3-chloroallyl aldehyde dehydrogenase/ succinate-semialdehyde dehydrogenase	6	1,2,3,4,5,6	jgi|Araly1|477110|fgenesh2_kg.2__2240__AT1G79440.1
						262892_at6	AT1G79440	ALDH5F1 (SUCCINIC SEMIALDEHYDE DEHYDROGENASE); 3-chloroallyl aldehyde dehydrogenase/ succinate-semialdehyde dehydrogenase	4	22,23,24,25	jgi|Araly1|477110|fgenesh2_kg.2__2240__AT1G79440.1
						262892_at7	AT1G79440	ALDH5F1 (SUCCINIC SEMIALDEHYDE DEHYDROGENASE); 3-chloroallyl aldehyde dehydrogenase/ succinate-semialdehyde dehydrogenase	1	15	jgi|Araly1|477110|fgenesh2_kg.2__2240__AT1G79440.1
						262892_at8	AT1G79440	ALDH5F1 (SUCCINIC SEMIALDEHYDE DEHYDROGENASE); 3-chloroallyl aldehyde dehydrogenase/ succinate-semialdehyde dehydrogenase	2	24,25	jgi|Araly1|477110|fgenesh2_kg.2__2240__AT1G79440.1
						262892_at9	AT1G79440	ALDH5F1 (SUCCINIC SEMIALDEHYDE DEHYDROGENASE); 3-chloroallyl aldehyde dehydrogenase/ succinate-semialdehyde dehydrogenase	0		jgi|Araly1|477110|fgenesh2_kg.2__2240__AT1G79440.1
						263596_at10	AT2G01900	endonuclease/exonuclease/phosphatase family protein	3	1,2,12	jgi|Araly1|484108|fgenesh2_kg.5__100__AT2G01900.1
						263596_at11	AT2G01900	endonuclease/exonuclease/phosphatase family protein	0		jgi|Araly1|484108|fgenesh2_kg.5__100__AT2G01900.1
						263596_at2	AT2G01900	endonuclease/exonuclease/phosphatase family protein	1	14	jgi|Araly1|484108|fgenesh2_kg.5__100__AT2G01900.1
						263596_at3	AT2G01900	endonuclease/exonuclease/phosphatase family protein	1	7	jgi|Araly1|484108|fgenesh2_kg.5__100__AT2G01900.1
						263596_at4	AT2G01900	endonuclease/exonuclease/phosphatase family protein	0		jgi|Araly1|484108|fgenesh2_kg.5__100__AT2G01900.1
						263596_at5	AT2G01900	endonuclease/exonuclease/phosphatase family protein	2	6,21	jgi|Araly1|484108|fgenesh2_kg.5__100__AT2G01900.1
						263596_at6	AT2G01900	endonuclease/exonuclease/phosphatase family protein	2	8,16	jgi|Araly1|484108|fgenesh2_kg.5__100__AT2G01900.1
						263596_at7	AT2G01900	endonuclease/exonuclease/phosphatase family protein	3	23,24,25	jgi|Araly1|484108|fgenesh2_kg.5__100__AT2G01900.1
						263596_at8	AT2G01900	endonuclease/exonuclease/phosphatase family protein	0		jgi|Araly1|484108|fgenesh2_kg.5__100__AT2G01900.1
						263596_at9	AT2G01900	endonuclease/exonuclease/phosphatase family protein	1	19	jgi|Araly1|484108|fgenesh2_kg.5__100__AT2G01900.1
						264479_at1	AT1G77280	protein kinase family protein	0		jgi|Araly1|476891|fgenesh2_kg.2__2021__AT1G77280.1
						264479_at10	AT1G77280	protein kinase family protein	4	8,23,24,25	jgi|Araly1|476891|fgenesh2_kg.2__2021__AT1G77280.1
						264479_at11	AT1G77280	protein kinase family protein	2	1,2	jgi|Araly1|476891|fgenesh2_kg.2__2021__AT1G77280.1
						264479_at2	AT1G77280	protein kinase family protein	0		jgi|Araly1|476891|fgenesh2_kg.2__2021__AT1G77280.1
						264479_at4	AT1G77280	protein kinase family protein	0		jgi|Araly1|476891|fgenesh2_kg.2__2021__AT1G77280.1
						264479_at5	AT1G77280	protein kinase family protein	0		jgi|Araly1|476891|fgenesh2_kg.2__2021__AT1G77280.1
						264479_at6	AT1G77280	protein kinase family protein	5	8,11,23,24,25	jgi|Araly1|476891|fgenesh2_kg.2__2021__AT1G77280.1
						264479_at7	AT1G77280	protein kinase family protein	8	1,2,3,4,5,6,24,25	jgi|Araly1|476891|fgenesh2_kg.2__2021__AT1G77280.1
						264479_at8	AT1G77280	protein kinase family protein	0		jgi|Araly1|476891|fgenesh2_kg.2__2021__AT1G77280.1
						264479_at9	AT1G77280	protein kinase family protein	4	22,23,24,25	jgi|Araly1|476891|fgenesh2_kg.2__2021__AT1G77280.1
						264565_at1	AT1G05280	fringe-related protein	4	1,2,3,4	jgi|Araly1|919223|scaffold_100504.1
						264565_at10	AT1G05280	fringe-related protein	6	1,2,3,23,24,25	jgi|Araly1|919223|scaffold_100504.1
						264565_at11	AT1G05280	fringe-related protein	5	17,22,23,24,25	jgi|Araly1|919223|scaffold_100504.1
						264565_at3	AT1G05280	fringe-related protein	0		jgi|Araly1|919223|scaffold_100504.1
						264565_at4	AT1G05280	fringe-related protein	9	1,2,3,4,5,6,23,24,25	jgi|Araly1|919223|scaffold_100504.1
						264565_at5	AT1G05280	fringe-related protein	3	1,14,20	jgi|Araly1|919223|scaffold_100504.1
						264565_at6	AT1G05280	fringe-related protein	1	13	jgi|Araly1|919223|scaffold_100504.1
						264565_at7	AT1G05280	fringe-related protein	0		jgi|Araly1|919223|scaffold_100504.1
						264565_at8	AT1G05280	fringe-related protein	2	11,16	jgi|Araly1|919223|scaffold_100504.1
						264642_at1	AT1G09030	histone-like transcription factor (CBF/NF-Y) family protein	1	8	jgi|Araly1|919651|scaffold_100932.1
						264642_at10	AT1G09030	histone-like transcription factor (CBF/NF-Y) family protein	1	12	jgi|Araly1|919651|scaffold_100932.1
						264642_at11	AT1G09030	histone-like transcription factor (CBF/NF-Y) family protein	4	22,23,24,25	jgi|Araly1|919651|scaffold_100932.1
						264642_at2	AT1G09030	histone-like transcription factor (CBF/NF-Y) family protein	0		jgi|Araly1|919651|scaffold_100932.1
						264642_at3	AT1G09030	histone-like transcription factor (CBF/NF-Y) family protein	0		jgi|Araly1|919651|scaffold_100932.1
						264642_at4	AT1G09030	histone-like transcription factor (CBF/NF-Y) family protein	5	1,2,3,24,25	jgi|Araly1|919651|scaffold_100932.1
						264642_at5	AT1G09030	histone-like transcription factor (CBF/NF-Y) family protein	0		jgi|Araly1|919651|scaffold_100932.1
						264642_at6	AT1G09030	histone-like transcription factor (CBF/NF-Y) family protein	0		jgi|Araly1|919651|scaffold_100932.1
						264642_at7	AT1G09030	histone-like transcription factor (CBF/NF-Y) family protein	0		jgi|Araly1|919651|scaffold_100932.1
						264642_at8	AT1G09030	histone-like transcription factor (CBF/NF-Y) family protein	0		jgi|Araly1|919651|scaffold_100932.1
						264642_at9	AT1G09030	histone-like transcription factor (CBF/NF-Y) family protein	1	21	jgi|Araly1|919651|scaffold_100932.1
						266553_at1	AT2G46170	reticulon family protein (RTNLB5)	5	1,2,3,4,6	jgi|Araly1|935582|scaffold_403570.1
						266553_at10	AT2G46170	reticulon family protein (RTNLB5)	3	23,24,25	jgi|Araly1|935582|scaffold_403570.1
						266553_at11	AT2G46170	reticulon family protein (RTNLB5)	1	17	jgi|Araly1|935582|scaffold_403570.1
						266553_at2	AT2G46170	reticulon family protein (RTNLB5)	0		jgi|Araly1|935582|scaffold_403570.1
						266553_at3	AT2G46170	reticulon family protein (RTNLB5)	0		jgi|Araly1|935582|scaffold_403570.1
						266553_at4	AT2G46170	reticulon family protein (RTNLB5)	1	16	jgi|Araly1|935582|scaffold_403570.1
						266553_at5	AT2G46170	reticulon family protein (RTNLB5)	2	8,16	jgi|Araly1|935582|scaffold_403570.1
						266553_at6	AT2G46170	reticulon family protein (RTNLB5)	0		jgi|Araly1|935582|scaffold_403570.1
						266553_at7	AT2G46170	reticulon family protein (RTNLB5)	4	1,2,3,4	jgi|Araly1|935582|scaffold_403570.1
						266553_at9	AT2G46170	reticulon family protein (RTNLB5)	1	17	jgi|Araly1|935582|scaffold_403570.1
						267293_at1	AT2G23810	TET8 (TETRASPANIN8)	3	23,24,25	jgi|Araly1|481243|fgenesh2_kg.4__303__AT2G23810.1
						267293_at10	AT2G23810	TET8 (TETRASPANIN8)	0		jgi|Araly1|481243|fgenesh2_kg.4__303__AT2G23810.1
						267293_at2	AT2G23810	TET8 (TETRASPANIN8)	1	9	jgi|Araly1|481243|fgenesh2_kg.4__303__AT2G23810.1
						267293_at3	AT2G23810	TET8 (TETRASPANIN8)	1	1	jgi|Araly1|481243|fgenesh2_kg.4__303__AT2G23810.1
						267293_at4	AT2G23810	TET8 (TETRASPANIN8)	0		jgi|Araly1|481243|fgenesh2_kg.4__303__AT2G23810.1
						267293_at5	AT2G23810	TET8 (TETRASPANIN8)	2	11,18	jgi|Araly1|481243|fgenesh2_kg.4__303__AT2G23810.1
						267293_at6	AT2G23810	TET8 (TETRASPANIN8)	3	1,2,12	jgi|Araly1|481243|fgenesh2_kg.4__303__AT2G23810.1
						267293_at7	AT2G23810	TET8 (TETRASPANIN8)	1	17	jgi|Araly1|481243|fgenesh2_kg.4__303__AT2G23810.1
						267293_at8	AT2G23810	TET8 (TETRASPANIN8)	1	15	jgi|Araly1|481243|fgenesh2_kg.4__303__AT2G23810.1
						267293_at9	AT2G23810	TET8 (TETRASPANIN8)	0		jgi|Araly1|481243|fgenesh2_kg.4__303__AT2G23810.1
