# Supplementary material for: Between-species differences in gene copy number are enriched among functions critical for adaptive evolution in Arabidopsis halleri
Source: BMC Genomics. 2016 Dec 22;17(Suppl 13):1034. doi: 10.1186/s12864-016-3319-5 (PMC5259951; doi:10.1186/s12864-016-3319-5)
Supplement: Additional file 2 — Mismatches with respect to ATH1 GeneChip probe sequences in representative reference datasets of A. halleri and A. lyrata. (XLSX 47 kb) [file 12864_2016_3319_MOESM2_ESM.xlsx]

## Sheet: Additional file 2
Additional table 2. Number of probes in the representative datasets that show from 0 mismatches up to the observed maximum of 11 mismatches, relative to the respective sequence of the target species A. thaliana
Total number of mismatches in probe	A. halleri representative dataset (273)	A. lyrata representative dataset (435)
0	94	151
1	91	127
2	45	61
3	26	39
4	8	30
5	5	12
6	0	7
7	2	2
8	1	3
9	1	1
10	0	1
11	0	1
