# Supplementary material for: Between-species differences in gene copy number are enriched among functions critical for adaptive evolution in Arabidopsis halleri
Source: BMC Genomics. 2016 Dec 22;17(Suppl 13):1034. doi: 10.1186/s12864-016-3319-5 (PMC5259951; doi:10.1186/s12864-016-3319-5)
Supplement: Additional file 3 — List of copy number expanded and copy number reduced genes in A. halleri and A. lyrata, by comparison to A. thaliana. (XLSX 1331 kb) [file 12864_2016_3319_MOESM3_ESM.xlsx]

## Sheet: Additional file 3 - A. lyrata
A. lyrata gene copy number expansions																															A. lyrata gene copy number reductions or gene deletions
Gene				Raw signals (background correction by MAS 5)						Normalized and scaled signals						Log2 FC		P-value		Additional gene information				A. lyrata homology information							Gene				Raw signals (background correction by MAS 5)						Normalized and scaled signals						Log2 FC		P-value
Affy-Id probeset	AGI code	Gene symbol	Mapman classification (BIN)	Ath1	Ath2	Aha1	Aha2	Aly1	Aly2	Ath1	Ath2	Aha1	Aha2	Aly1	Aly2	Aha vs Ath	Aly vs Ath	Aha vs Ath	Aly vs Ath	description	chromosome	Gene start	Gene end	Homolog to A. lyrata gene	external gene id.	A. lyrata ensembl ID	A. lyrata chromosome	orthology info.	Percentage identity		Affy-Id probeset	AGI code	Gene symbol	Mapman classification (BIN)	Ath1	Ath2	Aha1	Aha2	Aly1	Aly2	Ath1	Ath2	Aha1	Aha2	Aly1	Aly2	Aha vs Ath	Aly vs Ath	Aha vs Ath
251190_at	At3g62690	ATL5	protein.degradation.ubiquitin.E3.RING	56.0481	47.6899	54.2781	51.4567	70.4529	75.1683	1113.4	1089.98	3298.49	2206.43	3350.79	2879.2	0.971094	1.14129	0.473054	0.099661	AtL5.[Source:TAIR;Acc:AT3G62690]	3	23185348	23186701	AT3G62690.1	ATL5	fgenesh2_kg.2__1489__AT1G72310.1	2	apparent_ortholog_one2one			264982_at	AT1G27220		not assigned.no ontology.paired amphipathic helix repeat-containing protein	72.594	58.1584	17.6885	18.8609	14.0787	14.3365	1319.66	1239.56	629.851	658.331	586.991	569.399	-0.915979	-1.05185	2.2706e-13
247594_at	At5g60800		transport.misc	150.907	125.54	178.596	211.786	167.937	178.367	2770.19	2533.19	23093.7	24847.6	10562.1	9994.35	2.08514	1.07121	1.75853e-05	0.00657146	Heavy metal transport/detoxification superfamily protein.[Source:TAIR;Acc:AT5G60800]	5	24460783	24462541	AT5G60800.2	AT5G60800	fgenesh2_kg.8__2044__AT5G60800.1;scaffold_600262.1	8;6	ortholog_many2many			255514_s_at	AT5G65330	AGL78	RNA.regulation of transcription.MADS box transcription factor family	54.4796	45.1378	13.2045	15.4109	11.0366	9.46623	1087.49	1049.38	488.444	563.768	519.008	481.744	-1.14015	-1.07681	1.04077e-15
254717_at	At4g13570	HTA4	DNA.synthesis/chromatin structure.histone	59.2839	48.368	87.4975	116.078	127.144	150.674	1179.87	1149.53	8668.53	12450.3	9133.57	10123.8	2.43216	2.31925	0.141858	0.0407082	histone H2A 4.[Source:TAIR;Acc:AT4G13570]	4	7884516	7885982	AT4G13570.2	HTA4	Al_scaffold_0007_3017;Al_scaffold_0007_3031;scaffold_703321.1;scaffold_703332.1;Al_scaffold_0007_3020;Al_scaffold_0007_3018;Al_scaffold_0007_3022	7	ortholog_one2many			261163_x_at	AT1G34410	ARF21	RNA.regulation of transcription.ARF, Auxin Response Factor family	128.562	124.745	18.8654	20.4022	21.1671	26.3082	2271.96	2491.99	693.427	721.377	798.943	915.418	-1.338	-1.09477	4.75525e-16
266433_at	At2g07110		not assigned.unknown	47.5086	46.4459	141.613	143.685	108.72	128.511	1016.18	1092.24	13175	12498.9	5104.93	5641.7	3.42171	2.1844	1.83161e-05	0.00199338		2	2952610	2953208	AT2G07110.1	AT2G07110	fgenesh1_pm.C_scaffold_4000629;fgenesh2_kg.6__3282__AT2G07110.1;fgenesh2_kg.5__792__AT2G07110.1;fgenesh2_kg.1__4510__AT2G07110.1;fgenesh2_kg.2__870__AT2G07110.1;fgenesh2_kg.7__3297__AT2G07110.1;Al_scaffold_0002_1701;fgenesh2_kg.8__512__AT2G07110.1;Al_scaffold_0007_3689;fgenesh2_kg.2__572__AT2G07110.1;fgenesh2_kg.9__109__AT2G07110.1;fgenesh2_kg.8__1773__AT2G07110.1;fgenesh2_kg.7__1419__AT2G07110.1…	4;6;5;1;2;7;8;scaffold_9	ortholog_one2many			266769_s_at	AT1G18930;AT3G29440;AT3G44390;AT4G12426;AT3G47165;AT5G33315;AT5G26590;AT3G42883;AT1G12935;AT5G28466;AT2G03080;AT3G50490;AT2G04140;AT2G04130;AT5G56605;AT4G17820;AT4G20180		not assigned.disagreeing hits	945.919	791.358	41.0291	39.5619	34.2639	34.2305	20439.8	19450.2	1634.92	1519.31	1164.05	1058.2	-3.83095	-4.24654	8.60525e-37
251035_at	At5g02220		not assigned.unknown	65.716	54.9058	85.6389	70.1181	133.971	164.136	1256.47	1219.63	5218.68	3102.87	8765.71	11595.3	1.42617	2.08904	0.00416537	0.00163573	unknown protein.[Source:TAIR;Acc:AT5G02220]	5	441707	442146	AT5G02220.1	AT5G02220	fgenesh2_kg.6__133__AT5G02220.1;scaffold_801377.1;scaffold_303355.1	6;8;3	ortholog_one2many			265370_s_at	AT2G01029;AT2G10770;AT3G30415;AT2G06460;AT2G10790;AT2G06480		not assigned.disagreeing hits	1346.09	1265.17	22.7504	25.6745	13.759	11.102	34926.6	38458.7	767.509	786.571	565.72	504.46	-4.05624	-4.21892	2.59177e-31
264648_at	At1g09080	BIP3	stress.abiotic.heat	56.7235	49.8444	48.0291	49.5495	81.7448	89.1297	1109.07	1111.02	2336.7	1936.22	4211.08	4067.92	0.751712	1.63742	0.5132	0.0766073	Heat shock protein 70 (Hsp 70) family protein.[Source:TAIR;Acc:AT1G09080]	1	2929217	2931841	AT1G09080.1	BIP3	scaffold_603220.1;Al_scaffold_0002_158;scaffold_102540.1;scaffold_102541.1;scaffold_102716.1;Al_scaffold_0005_3159;scaffold_303365.1;scaffold_503473.1;scaffold_104731.1	6;2;1;5;3	ortholog_one2many			263357_s_at	AT3G32901;AT1G32820;AT2G15210;AT2G07250;AT3G47280;AT5G34890;AT4G03980;AT3G30455;AT2G04950;AT2G15150;AT2G14150;AT2G06450		DNA.synthesis/chromatin structure.retrotransposon/transposase.mutator-like transposase	513.17	447.991	12.0415	10.2537	12.6382	12.774	9321.84	9371.53	429.808	383.532	549.335	536.233	-4.42201	-3.97145	3.28807e-52
263084_at	At2g27180		not assigned.unknown	63.9286	54.2085	67.5201	73.8396	90.4799	101.183	1225.33	1190.07	3543.5	3734.84	3749.78	3911.2	1.25923	1.58861	0.00981794	0.00123837	unknown protein.[Source:TAIR;Acc:AT2G27180]	2	11620233	11621174	AT2G27180.1	AT2G27180	fgenesh2_kg.172__1__AT2G27180.1;fgenesh2_kg.4__666__AT2G27180.1;scaffold_600623.1	scaffold_172;4;6	ortholog_one2many			262031_x_at	AT1G37160		DNA.synthesis/chromatin structure.retrotransposon/transposase.gypsy-like retrotransposon	747.192	686.482	16.2608	15.2576	15.8148	14.8775	17850.5	18967.5	553.281	503.24	618.738	570.593	-4.01434	-3.60895	1.73469e-32
256692_at	At3g32050		not assigned.unknown	90.7762	73.4337	126.551	103.701	124.602	137.877	1592.63	1502.53	12834.3	8382.94	6016.46	6109.17	2.32262	1.56991	0.136679	0.00705212	unknown protein.[Source:TAIR;Acc:AT3G32050]	3	13067626	13068582	AT3G32050.1	AT3G32050	fgenesh1_pg.C_scaffold_8000198;scaffold_200257.1	8;2	ortholog_one2many			246643_s_at	AT2G14770;AT3G42730;AT1G27780;AT3G24390;AT1G25886;AT4G08880;AT1G34740;AT4G05280;AT4G03300;AT1G52020;AT5G34990;AT5G35643;AT2G05560;AT5G36860		DNA.synthesis/chromatin structure.retrotransposon/transposase	293.163	270.196	8.55787	6.92589	5.88417	6.31328	4702.46	5022.28	340.808	314.058	413.786	419.398	-3.72334	-3.41309	1.20743e-43
261206_at	At1g12800		RNA.regulation of transcription.HSF,Heat-shock transcription factor family	36.5733	30.6512	45.6025	81.027	80.1429	94.6946	882.203	862.627	1693.44	3323.49	2683.61	2885.6	1.40936	1.56741	3.28598e-10	3.48357e-13	Nucleic acid-binding, OB-fold-like protein.[Source:TAIR;Acc:AT1G12800]	1	4361551	4365331	AT1G12800.1	AT1G12800	scaffold_101424.1;Al_scaffold_0001_1283;Al_scaffold_0001_1306	1	ortholog_one2many			266040_at	At2g07738		not assigned.unknown	463.654	442.272	13.7853	14.2279	12.4751	15.4548	8695.08	9744.7	473.133	484.579	548.977	587.422	-3.59291	-3.34907	1.15958e-34
264215_at	At1g65340	CYP96A3	misc.cytochrome P450	71.0404	53.2546	70.5538	75.5755	100.79	114.84	1296.08	1167.17	3894.82	3734.81	4590.6	4915.24	1.27551	1.54517	0.0177329	0.000756353	cytochrome P450, family 96, subfamily A, polypeptide 3.[Source:TAIR;Acc:AT1G65340]	1	24268135	24269646	AT1G65340.1	CYP96A3	fgenesh2_kg.2__721__AT1G65340.1;Al_scaffold_0002_987;fgenesh1_pg.C_scaffold_2000780;scaffold_201078.1	2	ortholog_one2many			254473_s_at	AT4G20650;AT4G20570;AT4G20630;AT4G20530;AT4G20560;AT4G20640;AT4G20540;AT4G20520;AT4G20620;AT4G20590;AT4G20610;AT4G20580;AT4G20700;AT4G20550;AT4G20600		protein.postranslational modification	571.406	554.601	34.5674	42.7676	33.9686	34.0225	10850.8	12388	1267.37	1824.09	1093.87	1035.73	-2.94441	-3.24389	5.61736e-29
250682_x_at	At5g06630		not assigned.no ontology.proline rich family	129.296	112.59	117.102	92.6598	153.101	148.198	2247.86	2221.96	9427.81	5292.57	8004.75	6194.98	1.32792	1.50889	0.0533462	0.00479676	proline-rich extensin-like family protein.[Source:TAIR;Acc:AT5G06630]	5	2036361	2037843	AT5G06630.1	AT5G06630	Al_scaffold_0008_1207	8	ortholog_one2many			263280_x_at	AT1G32830;AT2G14140		not assigned.unknown	555.887	509.63	14.4776	14.943	19.3952	15.8077	10701.6	11459.4	515.667	506.785	714.748	598.923	-3.53701	-3.07664	8.22625e-31
250097_at	At5g17280		not assigned.unknown	72.3043	64.52	86.499	124.987	83.6924	112.115	1324.79	1338.99	6385.06	11430.2	3590.79	4997.61	2.46058	1.49059	0.0183493	0.0618812		5	5686299	5686895	AT5G17280.1	AT5G17280	fgenesh2_kg.6__1726__AT5G17280.1;scaffold_601777.1	6	ortholog_one2many			252727_s_at	AT1G24938;AT4G03979;AT3G43070;AT1G44850;AT2G10390;AT1G35100;AT5G36035		not assigned.unknown	256.965	234.64	13.0232	11.8223	9.97226	14.2445	4077.87	4261.11	451.043	418.102	492.923	566.344	-3.15467	-2.91436	2.62215e-38
249090_at	At5g43745		not assigned.no ontology	60.6149	47.3536	100.902	114.988	99.815	97.2315	1183.61	1097.06	5794.52	6199.74	3657.5	3073.57	2.31691	1.48502	1.25573e-11	9.03208e-08	phosphotransferase-related [Source:RefSeq peptide;Acc:NP_568628]	5	17569147	17574971	AT5G43745.1	AT5G43745	fgenesh2_kg.8__448__AT5G43745.1;fgenesh1_pg.C_scaffold_8000501;fgenesh1_pm.C_scaffold_37000003	8;scaffold_37	ortholog_one2many			257777_x_at	AT3G29210		not assigned.unknown	584.993	508.037	18.1033	19.7828	27.2344	32.1996	12310.7	12378.5	655.447	667.638	935.935	1012.76	-3.32533	-2.85764	3.80888e-31
252895_at	At4g39420		not assigned.unknown	41.8827	34.71	43.895	45.742	67.4833	65.2262	940.273	912.81	2143.57	1795.57	3213.64	2645.87	0.917323	1.47541	0.452733	0.0790539	unknown protein.[Source:TAIR;Acc:AT4G39420]	4	18339287	18355093	AT4G39420.2	AT4G39420	fgenesh2_kg.7__154__AT4G39430.1;fgenesh2_kg.7__156__AT4G39450.1	7	ortholog_one2many	87;96		252631_s_at	AT3G44470;AT2G15210;AT2G07250;AT3G47280;AT2G02190;AT5G34890;AT2G15150		not assigned.disagreeing hits	392.008	347.727	12.3577	12.761	13.3997	15.9841	6948.62	7089.69	440.336	437.472	565.51	597.727	-3.29337	-2.81347	1.1692e-31
265242_at	At2g07705		not assigned.unknown	554.155	513.177	595.561	818.267	403.233	498.994	10788.4	11531.7	100801	152065	27065.6	32205	3.19773	1.38412	2.54603e-15	0.000876892	unknown protein.[Source:TAIR;Acc:AT2G07705]	2	3380744	3380944	AT2G07705.1	AT2G07705	scaffold_300307.1	3	ortholog_one2many			263966_s_at	AT1G36270;AT3G30790;AT1G42510;AT2G13000		DNA.synthesis/chromatin structure.retrotransposon/transposase.CACTA-like transposase	204.231	163.932	14.2525	7.74039	8.57833	7.4256	3189.13	2929.61	504.09	333.266	468.046	440.772	-2.79163	-2.6779	4.03081e-34
265169_x_at	At1g23720		not assigned.no ontology.proline rich family	96.5315	87.7927	99.9738	69.6156	110.633	103.771	1701.24	1743.9	6086.66	2827.83	4402.44	3513.28	1.23534	1.32068	0.00103413	0.000169747	Proline-rich extensin-like family protein.[Source:TAIR;Acc:AT1G23720]	1	8388655	8391540	AT1G23720.1	AT1G23720	fgenesh1_pm.C_scaffold_5001536	5	ortholog_one2many			263604_s_at	AT2G06610;AT2G05480;AT5G28487;AT2G06690;AT1G45080;AT2G12140;AT2G16330;AT3G42620		DNA.synthesis/chromatin structure.retrotransposon/transposase.mutator-like transposase	326.379	259.887	13.0976	15.8402	16.2074	12.2942	5924.06	5237.4	472.862	522.858	626.003	531.321	-2.84693	-2.47417	6.51892e-30
256443_at	At3g10960	ATAZG1;AZG1	transport.misc	58.2481	57.479	70.2091	68.1093	82.4262	100.386	1154.49	1254.8	3563.76	2935.48	3271.02	3735.3	1.17822	1.28955	0.000280637	0.000174787	AZA-guanine resistant1.[Source:TAIR;Acc:AT3G10960]	3	3424813	3426997	AT3G10960.1	AZG1	scaffold_801053.1;scaffold_98600001.1;fgenesh2_kg.3__1138__AT3G10960.1;Al_scaffold_0005_679	8;scaffold_986;3;5	ortholog_one2many			256538_x_at	AT3G32900		protein.degradation.cysteine protease	343.353	344.565	19.2229	16.0972	16.5499	23.2206	6458.13	7777.82	819.714	592.619	681.105	834.223	-2.79972	-2.40052	2.84974e-26
248049_at	At5g56090	COX15	protein.aa activation	42.0293	40.7357	51.8204	38.5396	79.3922	73.6615	943.813	990.544	2068.04	1243.51	2539.82	2136.29	0.721485	1.27848	0.0038672	2.47443e-09	cytochrome c oxidase 15.[Source:TAIR;Acc:AT5G56090]	5	22714518	22716835	AT5G56090.1	COX15	scaffold_802150.1;fgenesh2_kg.2__813__AT5G56090.1;fgenesh2_kg.2__887__AT5G56090.1;Al_scaffold_0008_2049	8;2	ortholog_one2many			256840_x_at	AT3G32000		DNA.synthesis/chromatin structure.retrotransposon/transposase.gypsy-like retrotransposon	669.761	599.756	44.2213	48.87	33.83	40.0961	14573.9	15410.5	2016.55	2102.03	1158.36	1252.97	-2.2459	-2.38509	9.32076e-19
266836_at	At2g26000	BRIZ2	protein.degradation.ubiquitin.E3.RING	71.1889	64.5575	101.969	124.759	96.9766	105.368	1287.85	1321.5	5345.86	6391.52	3468.56	3292	2.05731	1.25914	1.78483e-14	1.00106e-07	zinc finger (C3HC4-type RING finger) family protein.[Source:TAIR;Acc:AT2G26000]	2	11081302	11085350	AT2G26000.2	BRIZ2	scaffold_400800.1;scaffold_203008.1	4;2	ortholog_one2many			263293_x_at	AT2G10880		not assigned.unknown	1019.27	934.01	73.8011	63.7783	42.0421	38.8673	32602.1	35357.9	7810.59	4781.5	1535.99	1299.5	-2.55469	-2.37879	2.7174e-18
260726_at	At1g48160		protein.targeting.secretory pathway.unspecified	60.6847	58.5126	73.4563	87.7572	87.2005	99.0764	1161.27	1232.25	3236.8	3837.14	2824.99	2966.29	1.49539	1.25549	2.0324e-10	3.75893e-10	signal recognition particle 19 kDa protein, putative / SRP19, putative.[Source:TAIR;Acc:AT1G48160]	1	17786545	17789024	AT1G48160.1	AT1G48160	Al_scaffold_0001_4097;fgenesh1_pg.C_scaffold_8001667	1;8	ortholog_one2many			257445_x_at	AT2G10390		not assigned.unknown	284.919	262.375	15.4993	12.5724	18.9876	14.576	5071.6	5408.6	544.266	442.604	693.265	574.69	-2.65364	-2.37087	1.89221e-27
266172_at	At2g39010	PIP2E;PIP2;6	transport.Major Intrinsic Proteins.PIP	65.6045	55.4292	65.235	77.164	86.1989	116.709	1262.32	1235.07	3855.65	4322.55	4101.49	6806.28	1.04376	1.21453	0.00734074	0.00463057	plasma membrane intrinsic protein 2E.[Source:TAIR;Acc:AT2G39010]	2	16291477	16294034	AT2G39010.1	PIP2E	Al_scaffold_0092_1;fgenesh2_kg.4__1980__AT2G39010.1	scaffold_92;4	ortholog_one2many			265754_x_at	AT2G10640		DNA.synthesis/chromatin structure.retrotransposon/transposase.CACTA-like transposase	452.161	406.078	31.6383	30.6011	33.0963	28.2274	9620.39	9840.09	1123.51	1046.75	1078.69	897.846	-1.96405	-2.36038	3.14709e-21
263429_at	At2g22250	ATAAT;AAT;MEE17	amino acid metabolism.synthesis.central amino acid metabolism.aspartate.aspartate aminotransferase	54.3281	37.9942	73.358	113.173	79.3985	76.2024	1090.38	965.504	3985.49	8089.44	2933.14	2458.69	2.36515	1.21113	7.49142e-05	0.00286202	aspartate aminotransferase.[Source:TAIR;Acc:AT2G22250]	2	9457810	9460919	AT2G22250.3	MEE17	fgenesh1_pm.C_scaffold_4000124;Al_scaffold_0006_2014;Al_scaffold_0009_35;Al_scaffold_0005_1324	4;6;scaffold_9;5	ortholog_one2many			246639_x_at	AT5G34895		not assigned.unknown	389.211	360.578	13.9897	15.5447	17.6274	15.4883	7355.29	7856.16	494.106	525.824	659.786	592.997	-2.65402	-2.34854	1.08528e-23
256511_at	At1g33390	ATFAS4;FAS4	DNA.synthesis/chromatin structure	54.9871	41.816	51.1275	64.5489	79.9613	80.0634	1089.31	1001.93	1936.3	2636.76	2606.15	2328.13	1.0583	1.18902	1.49483e-05	5.02723e-09	RNA helicase family protein.[Source:TAIR;Acc:AT1G33390]	1	12099482	12104601	AT1G33390.1	ATFAS4	scaffold_800519.1;fgenesh2_kg.1__3466__AT1G33390.1;scaffold_500548.1	8;1;5	ortholog_one2many			262403_s_at	AT2G14772;AT2G05562;AT3G42730;AT3G33009;AT1G27780;AT3G24385;AT5G36850;AT5G35000;AT4G08880;AT1G34740		not assigned.disagreeing hits	229.773	200.039	16.4716	17.7405	19.0631	21.6808	3586.55	3572.15	541.086	568.889	681.49	707.937	-2.65723	-2.34541	5.89778e-35
248200_at	At5g54160	ATOMT1;OMT1	secondary metabolism.phenylpropanoids.lignin biosynthesis.COMT	62.8858	49.6105	79.487	102.675	76.7497	98.4306	1205.69	1128.96	3872.23	5191.77	2560.08	3181.56	1.76718	1.17653	7.53154e-10	1.15197e-06	Quercetin 3-O-methyltransferase 1 [Source:UniProtKB/Swiss-Prot;Acc:Q9FK25]	5	21981996	21984363	AT5G54160.1	OMT1	scaffold_801928.1;fgenesh2_kg.8__1313__AT5G54160.1	8	ortholog_one2many			255376_x_at	AT4G03790		DNA.synthesis/chromatin structure.retrotransposon/transposase.gypsy-like retrotransposon	813.475	737.25	21.1603	23.411	18.9942	19.7882	20938.8	22077	771.34	890.511	706.045	692.055	-2.48408	-2.29736	9.26726e-17
266507_at	At2g47860		signalling.light	56.6664	58.2113	72.4925	79.5693	64.8125	84.663	1121.95	1236.75	4302.83	4676.06	2238.7	2955.03	1.94306	1.17244	0.00623808	0.0108492	Phototropic-responsive NPH3 family protein.[Source:TAIR;Acc:AT2G47860]	2	19599948	19602192	AT2G47860.3	AT2G47860	fgenesh2_kg.4__3034__AT2G47860.1;fgenesh2_kg.39__2__AT2G47860.1	4;scaffold_39	ortholog_one2many			255190_x_at	AT4G07360		DNA.synthesis/chromatin structure.retrotransposon/transposase.gypsy-like retrotransposon	538.849	511.329	29.3682	26.2263	23.7352	28.0585	11565.2	13301.2	1300.96	1009.33	854.29	968.944	-2.72944	-2.28862	8.00412e-22
246957_at	At5g24670		nucleotide metabolism.deoxynucleotide metabolism.cytosine deaminase	45.6859	43.2007	68.6219	82.2567	69.2325	79.3713	986.474	1025.22	3556.02	3998.52	2365.67	2520.61	1.7262	1.16001	0.000478901	0.000987236	Cytidine/deoxycytidylate deaminase family protein.[Source:TAIR;Acc:AT5G24670]	5	8447954	8451218	AT5G24670.2	AT5G24670	fgenesh2_kg.2__1393__AT5G24670.1;scaffold_100274.1	2;1	ortholog_one2many			263271_s_at	AT5G28970;AT2G11480;AT5G36030;AT4G19310;AT1G35110		not assigned.disagreeing hits	214.438	192.6	14.1724	14.5755	14.3935	15.5522	3445.55	3551.26	485.845	482.127	583.787	583.838	-2.50348	-2.26376	2.0336e-30
257220_at	At3g27810	ATMYB3;ATMYB21;MYB21	RNA.regulation of transcription.MYB domain transcription factor family	59.6495	50.6127	65.6841	67.8405	62.0758	72.8491	1147.26	1126.77	3432.18	3315.89	2288.12	2415.21	1.66435	1.14595	0.031733	0.0943802	myb domain protein 21.[Source:TAIR;Acc:AT3G27810]	3	10307421	10310308	AT3G27810.1	ATMYB3	fgenesh1_pm.C_scaffold_5000445	5	ortholog_one2many			256844_s_at	AT2G06720;AT3G31955;AT3G42720		DNA.synthesis/chromatin structure.retrotransposon/transposase.CACTA-like transposase	241.642	227.693	11.8985	8.85417	12.7405	13.743	3928.68	4264.56	426.787	358.947	547.131	556.303	-2.87903	-2.24126	1.84434e-28
266645_at	At2g29880		not assigned.unknown	64.9811	62.9376	99.9034	111.639	92.3407	91.8096	1232.44	1323.56	6298.67	6130.22	3680.96	3304.77	1.94458	1.11992	1.60303e-08	0.0010806	unknown protein.[Source:TAIR;Acc:AT2G29880]	2	12742536	12743749	AT2G29880.1	AT2G29880	Al_scaffold_0001_4286;scaffold_401322.1;Al_scaffold_0007_1084;fgenesh1_pm.C_scaffold_2000328	1;4;7;2	ortholog_one2many			256748_x_at	AT3G30396		DNA.synthesis/chromatin structure.retrotransposon/transposase.CACTA-like transposase	552.314	518.861	33.3398	32.9139	37.311	38.2563	11654.2	12945.9	1211.74	1167.25	1187.92	1141.05	-1.88597	-2.23051	4.85219e-20
256780_at	At3g13640	ATRLI1;RLI1	RNA.transcription	53.0479	54.3035	70.1189	92.4967	79.717	80.9915	1076.81	1180.12	3236.66	4367.63	2743.46	2437.06	1.5984	1.10013	2.16379e-07	3.19011e-05	RNAse l inhibitor protein 1.[Source:TAIR;Acc:AT3G13640]	3	4458461	4461733	AT3G13640.1	ATRLI1	scaffold_83200001.1;scaffold_301565.1	scaffold_832;3	ortholog_one2many			257110_x_at	AT3G30440		protein.degradation.cysteine protease	404.833	403.664	23.8727	20.4301	24.1428	27.6911	7512.13	9047.95	956.532	674.126	833.422	875.729	-2.44717	-2.22748	2.41127e-23
266407_at	At2g38560	TFIIS	protein.synthesis.elongation	70.8097	65.3188	92.154	101.607	87.9126	92.7423	1283.27	1341.52	5038.76	5440.11	3166.93	2949.11	1.80254	1.09445	4.01887e-07	0.000359035	transcript elongation factor IIS.[Source:TAIR;Acc:AT2G38560]	2	16134638	16136695	AT2G38560.1	TFIIS	fgenesh2_kg.4__1925__AT2G38560.1;scaffold_402551.1;scaffold_43300001.1	4;scaffold_433	ortholog_one2many			262019_s_at	AT5G44890;AT1G21020;AT2G29240;AT1G35650;AT3G26530;AT1G08740		DNA.synthesis/chromatin structure.retrotransposon/transposase	237.94	229.709	15.38	16.8519	19.4897	16.7455	3928.82	4367.92	550.336	559.182	723.999	622.53	-2.46534	-2.21954	1.80422e-27
262349_at	At2g48130		misc.protease inhibitor/seed storage/lipid transfer protein (LTP) family protein	64.593	65.1017	77.6991	90.4192	93.6952	86.8703	1225.17	1342.67	4035.27	4408.47	3579.12	2816.41	1.51434	1.09054	1.06673e-05	0.000152142	Bifunctional inhibitor/lipid-transfer protein/seed storage 2S albumin superfamily protein.[Source:TAIR;Acc:AT2G48130]	2	19685066	19685993	AT2G48130.1	AT2G48130	fgenesh1_pm.C_scaffold_4002513;fgenesh2_kg.8__2851__AT2G48130.1	4;8	ortholog_one2many			266151_x_at	AT2G12300		DNA.synthesis/chromatin structure.retrotransposon/transposase.CACTA-like transposase	467.515	414.819	29.2658	24.8984	31.4213	34.9453	9471.66	9329	1070.74	807.481	1060.7	1084.65	-2.50972	-2.21489	1.56037e-23
247580_at	At5g61330		not assigned.no ontology	41.2512	38.8813	48.3052	64.9192	60.3463	80.8533	949.615	985.033	1994.89	2592.65	1962.52	2481.19	1.03223	1.08513	3.54923e-06	3.8135e-08	rRNA processing protein-related [Source:RefSeq peptide;Acc:NP_200941]	5	24657148	24661021	AT5G61330.1	AT5G61330	fgenesh1_pg.C_scaffold_8002124;fgenesh1_pm.C_scaffold_1000009	8;1	ortholog_one2many			252434_s_at	AT4G09380;AT1G36090;AT1G23920;AT4G28970;AT3G47310;AT5G44416		DNA.synthesis/chromatin structure.retrotransposon/transposase.mutator-like transposase	391.602	366.235	38.3204	35.4865	38.2918	38.7099	6896.06	7571.69	1543.87	1241.37	1256.6	1146.2	-2.13892	-2.2118	5.15024e-23
248300_at	At5g53000	TAP46	protein.postranslational modification	59.8598	53.1767	72.8982	82.0991	71.3586	88.8023	1154.31	1169.84	3934.44	4146.43	2627.27	3027.89	1.56581	1.07998	0.000369991	0.00304842	2A phosphatase associated protein of 46 kD.[Source:TAIR;Acc:AT5G53000]	5	21485455	21487991	AT5G53000.1	TAP46	scaffold_801755.1;Al_scaffold_0004_1060;scaffold_401097.1;Al_scaffold_0004_1061;Al_scaffold_0004_1059;scaffold_401103.1;Al_scaffold_0004_1062;scaffold_801766.1	8;4	ortholog_one2many			257109_s_at	AT3G30500;AT4G07690;AT5G35040;AT2G24900;AT2G12710		not assigned.unknown	333.67	307.592	27.5579	33.0294	34.2212	36.2754	5636.65	6009.3	1058.22	1187.91	1157.06	1120.3	-2.26484	-2.19592	1.35903e-23
254557_at	At4g19140		not assigned.unknown	50.3572	49.2811	47.3448	70.5509	65.9169	81.5842	1055.24	1135.46	2150.1	3427.86	2348.09	2884.12	1.04272	1.06017	0.0467126	0.00372	unknown protein [Source:RefSeq peptide;Acc:NP_567577]	4	10469664	10471390	AT4G19140.1	AT4G19140	fgenesh2_kg.7__2372__AT4G19140.1;Al_scaffold_0007_701;Al_scaffold_0008_1099;Al_scaffold_0008_68	7;8	ortholog_one2many			257898_s_at	AT5G45082;AT3G30670;AT1G35600;AT4G03910;AT3G32677;AT1G40125		not assigned.disagreeing hits	302.254	265.376	18.3578	15.7884	28.7669	26.3499	5125.68	5141.87	603.353	510.969	910.945	814.252	-2.7468	-2.17333	2.74502e-32
245268_at	At4g16570	ATPRMT7;PRMT7	misc.O-methyl transferases	50.3174	47.1483	38.4644	43.4013	69.3104	77.1969	1057.09	1095.59	1494.46	1491.31	2402.97	2456.09	0.36509	1.06001	0.541913	3.04167e-05	protein arginine methyltransferase 7.[Source:TAIR;Acc:AT4G16570]	4	9336703	9340869	AT4G16570.1	ATPRMT7	Al_scaffold_0007_2556;Al_scaffold_0007_2561	7	ortholog_one2many			257111_x_at	AT3G30450		not assigned.unknown	421.256	367.371	13.8961	11.3004	17.1127	13.4805	8186.24	8130.6	483.434	407.109	651.05	549.955	-2.50827	-2.16757	6.26277e-22
259522_at	At1g12490		protein.degradation.ubiquitin.E3.SCF.FBOX	44.4667	49.7119	49.3408	66.3845	71.5842	84.4075	983.953	1135.75	2333.92	3224.54	2889.48	2882.27	0.92124	1.04045	0.0140248	9.29512e-05	F-box associated ubiquitination effector family protein.[Source:TAIR;Acc:AT1G12490]	1	4260783	4261869	AT1G12490.1	AT1G12490	fgenesh2_kg.1__1019__AT1G09650.1	1	ortholog_one2many			261235_x_at	AT1G32840		DNA.synthesis/chromatin structure.retrotransposon/transposase	372.455	344.112	24.15	16.126	19.3141	24.1741	6864.56	7396.27	1177.11	600.925	751.816	876.469	-2.47386	-2.16681	1.13396e-23
253262_at	At4g34440		signalling.receptor kinases.proline extensin like	48.4321	44.8271	56.5656	59.0675	64.5706	68.7979	1020.15	1049.94	2906.71	2662.99	2435.2	2251.77	1.25647	1.04034	0.072941	0.0222716	Protein kinase superfamily protein.[Source:TAIR;Acc:AT4G34440]	4	16465828	16468956	AT4G34440.1	AT4G34440	Al_scaffold_0007_610;scaffold_300190.1;scaffold_700720.1;Al_scaffold_0310_2	7;3;scaffold_310	ortholog_one2many			255197_x_at	AT4G07450		not assigned.unknown	223.14	202.782	13.4563	11.3453	12.2203	12.5004	3797.79	3919.82	478.026	418.032	539.481	533.461	-2.31972	-2.14972	2.21701e-24
251262_at	At3g62080		RNA.regulation of transcription.SNF7	41.1558	37.1921	60.7864	59.509	65.4753	68.997	934.127	943.878	2518.91	2128.78	2055.89	1968.39	1.25467	1.03633	2.16103e-08	6.83192e-08	SNF7 family protein.[Source:TAIR;Acc:AT3G62080]	3	22986174	22988777	AT3G62080.2	AT3G62080	fgenesh2_kg.5__2707__AT3G62080.2;Al_scaffold_0005_3173;fgenesh2_kg.5__1319__AT3G62080.2	5	ortholog_one2many			246640_x_at	AT5G34900		protein.degradation.cysteine protease	360.364	347.523	12.5012	11.7907	12.3075	12.3332	6842.2	7804.66	447.031	422.365	546.73	526.757	-2.33876	-2.13466	2.595e-21
250768_at	At5g05670		protein.targeting.secretory pathway.unspecified	48.004	42.3267	49.4835	81.9642	69.2812	73.4898	1026.31	1027.54	2151.79	3799.77	2409.79	2381.24	1.286	1.03117	0.000219232	0.000523709	signal recognition particle binding.[Source:TAIR;Acc:AT5G05670]	5	1695730	1698153	AT5G05670.2	AT5G05670	fgenesh2_kg.6__501__AT5G05670.1;Al_scaffold_0003_1087;Al_scaffold_0006_2637;Al_scaffold_0004_788;Al_scaffold_0006_3166;Al_scaffold_0003_2693	6;3;4	ortholog_one2many			267111_s_at	AT1G27800;AT3G42750;AT2G14777;AT5G35650;AT2G05567		not assigned.disagreeing hits	203.401	185.055	13.7187	18.0456	18.2303	15.7317	3294.31	3374.44	475.534	573.724	673.18	587.851	-2.39148	-2.108	4.07538e-27
257073_at	At3g19650		cell.cycle	77.0774	66.5347	51.3955	50.5366	82.2991	85.9773	1366.55	1352.59	2321.14	2194.34	3119.26	3035.69	0.534733	1.02864	0.703926	0.044201	cyclin-related.[Source:TAIR;Acc:AT3G19650]	3	6823508	6825261	AT3G19650.1	AT3G19650	fgenesh2_kg.3__2183__AT3G19650.1;scaffold_503054.1	3;5	ortholog_one2many			255246_at	At4g05640		not assigned.unknown	1403.4	1288.88	62.1673	54.3183	55.5255	63.0272	42383.4	45921.8	2928.86	2253.09	1836.77	1981.74	-1.98158	-2.0924	2.57879e-16
251718_at	At3g56100	MRLK;IMK3	signalling.receptor kinases.leucine rich repeat III	55.4655	46.1112	60.9802	64.5156	64.8873	78.3563	1091.65	1058.44	2817.27	2366.29	2089.55	2345.35	1.20249	1.00923	3.84314e-06	1.54281e-05	meristematic receptor-like kinase.[Source:TAIR;Acc:AT3G56100]	3	20816931	20819517	AT3G56100.1	MRLK	fgenesh1_pm.C_scaffold_5001674;Al_scaffold_0002_1163	5;2	ortholog_one2many			255120_x_at	AT4G08890		DNA.synthesis/chromatin structure.retrotransposon/transposase.mutator-like transposase	437.106	427.869	21.751	21.877	26.4426	28.1678	8561.32	9842.86	748.561	731.375	871.942	878.361	-2.45107	-2.06002	2.7888e-21
265800_at	At2g35630	MOR1;GEM1	cell.organisation	94.2865	76.8309	204.255	182.473	293.243	352.587	1693.02	1605.55	46779.9	32570.5	42631	50720.8	3.53052	3.76193	0.0415869	0.0173393	ARM repeat superfamily protein.[Source:TAIR;Acc:AT2G35630]	2	14966678	14980606	AT2G35630.1	MOR1	fgenesh2_kg.4__1583__AT2G35630.1	4	ortholog_one2one			262013_s_at	AT5G44875;AT2G29230;AT1G35640;AT1G21040;AT1G08735;AT3G26525		not assigned.disagreeing hits	199.535	165.448	11.706	15.2132	15.7498	14.9154	3192.41	3029.06	436.747	506.747	621.276	580.414	-2.43432	-2.05196	1.5624e-27
260780_at	At1g14610	TWN2;VALRS	protein.aa activation.valine-tRNA ligase	70.6252	65.5816	48.4482	57.2883	109.729	128.384	1284.05	1349.03	1959.01	2215.34	5199.57	5931.97	0.541211	2.51353	0.404821	0.00185504	valyl-tRNA synthetase / valine--tRNA ligase (VALRS).[Source:TAIR;Acc:AT1G14610]	1	5008244	5014533	AT1G14610.1	VALRS	fgenesh2_kg.1__1593__AT1G14610.1	1	ortholog_one2one			262008_s_at	AT5G45085;AT3G30680;AT4G03900;AT1G40123;AT1G35590		DNA.synthesis/chromatin structure.retrotransposon/transposase.CACTA-like transposase	263.114	237.373	41.2944	36.3858	33.8903	30.8056	4481.35	4633.66	2363.83	1608.93	1180.38	1025.46	-1.7961	-2.04374	1.69063e-22
261336_at	At1g44790		transport.unspecified cations	31.839	29.7728	29.2339	37.2662	70.2074	73.2711	835.271	858.671	1056.07	1296.83	3247.41	2971.94	0.318063	2.16286	0.816245	0.0114998	ChaC-like family protein.[Source:TAIR;Acc:AT1G44790]	1	16912154	16913664	AT1G44790.1	AT1G44790	scaffold_104199.1	1	ortholog_one2one			255351_x_at	AT4G03850		DNA.synthesis/chromatin structure.retrotransposon/transposase.gypsy-like retrotransposon	446.222	387.546	33.3801	31.9823	27.0871	28.6764	9561.76	9612.94	1563.46	1476.79	929.207	936.011	-2.12557	-1.97564	2.53043e-19
255245_at	At4g05630		not assigned.unknown	41.2366	38.5221	24.0139	22.4229	93.4086	112.333	934.329	966.826	831.456	720.122	3550.96	4076.54	-0.277642	2.04508	0.0369948	1.1131e-05	unknown protein.[Source:TAIR;Acc:AT4G05630]	4	2988448	2988822	AT4G05630.1	AT4G05630	scaffold_603723.1	6	ortholog_one2one			265564_s_at	AT5G28480;AT2G12110;AT2G05460;AT2G16170		not assigned.no ontology	156.59	144.826	14.4738	13.5872	15.6137	15.1919	2480.43	2605.62	520.981	472.262	613.113	585.225	-2.25777	-1.96547	1.43153e-27
248918_at	At5g45890	SAG12	protein.degradation.cysteine protease	59.248	54.597	126.167	130.886	103.015	134.581	1156.67	1192.13	19217	18054.3	6441.22	8702.99	3.10396	1.94267	0.155486	0.0767695	senescence-associated gene 12.[Source:TAIR;Acc:AT5G45890]	5	18613259	18614930	AT5G45890.1	SAG12	fgenesh2_kg.8__206__AT5G45890.1	8	ortholog_one2one			246356_x_at	AT1G40150		DNA.synthesis/chromatin structure.retrotransposon/transposase.gypsy-like retrotransposon	271.657	243.225	18.0071	12.4847	19.2692	19.1399	4848.59	4955.82	617.88	445.44	724.521	681.277	-2.36858	-1.96475	1.50914e-23
259527_at	At1g12600		not assigned.unknown	36.3748	34.5953	53.5772	50.5718	75.352	90.1627	885.228	912.764	3860.6	2688.44	4078.45	4849.96	1.3962	1.80394	0.600341	0.0606453	UDP-N-acetylglucosamine (UAA) transporter family.[Source:TAIR;Acc:AT1G12600]	1	4286204	4288878	AT1G12600.1	AT1G12600	scaffold_101377.1	1	ortholog_one2one			262268_at	At1g42410		DNA.synthesis/chromatin structure.retrotransposon/transposase.CACTA-like transposase	1037.63	896.549	34.1378	23.2587	38.8015	39.1034	26819.8	26480.7	1358.54	824.666	1315.1	1235.96	-2.51592	-1.94535	1.39291e-18
251019_at	At5g02420		not assigned.unknown	99.9195	85.5743	123.691	175.118	157.109	156.252	1694.38	1688.23	11513.2	25978	10021.2	8857.44	2.60098	1.75896	0.000681066	0.00160751	unknown protein [Source:RefSeq peptide;Acc:NP_195862]	5	523389	524076	AT5G02420.1	AT5G02420	scaffold_600161.1	6	ortholog_one2one			265981_s_at	AT2G11166;AT4G19280;AT5G36060		not assigned.unknown	199.547	189.872	25.8321	19.1922	25.7769	27.5063	3108.65	3406.22	883.303	614.524	840.871	847.963	-2.20852	-1.93151	5.63425e-29
247195_at	At5g65500		protein.postranslational modification.kinase.receptor like cytoplasmatic kinase IX	51.1916	49.621	39.2478	37.6872	83.3596	93.3698	1069.22	1130.22	1619.4	1341.81	4589.08	4858	0.25156	1.7098	0.680768	0.0587	U-box domain-containing protein kinase family protein.[Source:TAIR;Acc:AT5G65500]	5	26181093	26183997	AT5G65500.1	AT5G65500	fgenesh1_pm.C_scaffold_8002110	8	ortholog_one2one			261332_s_at	AT2G10400;AT1G42390;AT4G03981;AT1G44840		DNA.synthesis/chromatin structure.retrotransposon/transposase.mutator-like transposase	378.205	311.143	45.4064	50.251	47.431	48.7331	6397.9	6017.93	1640.68	1762.7	1435.96	1350.68	-1.41388	-1.93143	1.74648e-16
265937_at	At2g19610		protein.degradation.ubiquitin.E3.RING	48.016	40.8272	64.9413	64.4862	87.5358	109.903	1015.86	999.879	3165.3	2654.8	3501.83	4266.51	1.3087	1.67089	0.00106031	1.98044e-05	RING/U-box superfamily protein.[Source:TAIR;Acc:AT2G19610]	2	8483940	8486086	AT2G19610.2	AT2G19610	scaffold_401027.1	4	ortholog_one2one			256346_s_at	AT2G01029;AT2G01040;AT1G54926;AT3G30816		not assigned.disagreeing hits	591.307	474.865	24.0939	14.3651	78.4377	77.2054	11717.5	10616.7	799.167	479.563	2841.45	2396.62	-3.35167	-1.90584	1.18994e-28
254319_at	At4g22560		not assigned.unknown	97.5655	93.7586	124.229	129.293	136.316	157.846	1706.36	1835.14	10119	8755.13	6493.01	7019.72	1.92535	1.64883	6.84746e-06	9.57657e-06	unknown protein.[Source:TAIR;Acc:AT4G22560]	4	11880119	11881072	AT4G22560.1	AT4G22560	fgenesh2_kg.7__2046__AT4G22560.1	7	ortholog_one2one			265369_s_at	AT2G01024;AT2G06470;AT5G30102;AT2G10780;AT4G16910;AT5G29075;AT2G12930;AT3G29615;AT3G30413;AT2G01026;AT2G01034;AT4G03840;AT3G42996;AT2G07660		DNA.synthesis/chromatin structure	398.647	339.667	46.5007	47.8676	61.5557	55.2557	6695.09	6534.73	1903.48	1700.65	2013.18	1652.55	-1.95701	-1.90213	1.699e-20
265344_at	At2g22660		not assigned.no ontology.glycine rich proteins	98.1274	78.4642	113.496	138.782	119.829	114.782	1657.96	1534.23	8092.39	11419.3	5167.14	4286.89	2.71024	1.62926	0.00043168	0.00450018	Protein of unknown function (duplicated DUF1399).[Source:TAIR;Acc:AT2G22660]	2	9627408	9631081	AT2G22660.2	AT2G22660	fgenesh1_pg.C_scaffold_4000159	4	ortholog_one2one			265743_s_at	AT1G39110;AT2G06720;AT3G42720		DNA.synthesis/chromatin structure.retrotransposon/transposase.CACTA-like transposase	257.036	252.42	21.0853	19.0503	22.2651	25.2641	4309.78	4921.88	697.184	606.122	753.628	781.296	-2.00165	-1.8671	2.02508e-20
254086_at	At4g24820		protein.degradation.ubiquitin.proteasom	37.7398	31.7883	53.0047	63.8098	84.2981	91.9758	898.564	881.979	2426.33	2787.82	3115.09	3095.19	1.27388	1.60867	0.000302377	1.08623e-07	26S proteasome, regulatory subunit Rpn7;Proteasome component (PCI) domain.[Source:TAIR;Acc:AT4G24820]	4	12789030	12792722	AT4G24820.2	AT4G24820	fgenesh2_kg.7__1789__AT4G24820.1	7	ortholog_one2one			263768_x_at	AT2G06330		not assigned.unknown	790.414	735.81	18.9518	14.2984	18.4645	14.5983	24105.5	26696.8	632.134	472.228	678.562	573.02	-2.22085	-1.86314	4.19052e-14
267360_at	At2g40060		not assigned.unknown	61.35	63.4468	80.282	129.575	114.426	122.115	1174.34	1316.6	3972.85	7012.1	4338.58	4064.73	1.98532	1.60424	1.43214e-11	1.81068e-10	Clathrin light chain protein.[Source:TAIR;Acc:AT2G40060]	2	16726484	16728185	AT2G40060.1	AT2G40060	fgenesh2_kg.4__2103__AT2G40060.1	4	ortholog_one2one			254366_s_at	AT4G22040;AT5G25045;AT5G54203;AT1G57640		DNA.synthesis/chromatin structure.retrotransposon/transposase.copia-like retrotransposon	137.534	127.213	16.8653	13.6045	11.4352	14.9126	2235.82	2366.18	595.129	503.732	527.862	583.987	-1.97004	-1.86296	5.48932e-23
245564_at	At4g14590	emb2739	not assigned.unknown	56.4796	55.2092	49.6854	72.4524	92.0818	111.211	1116.07	1197.91	2685.21	4779.96	3791.92	4276.35	1.49536	1.58345	0.899308	0.00283354	embryo defective 2739.[Source:TAIR;Acc:AT4G14590]	4	8374391	8375962	AT4G14590.1	emb2739	fgenesh1_pg.C_scaffold_7002516	7	ortholog_one2one			255366_x_at	AT4G04050		DNA.synthesis/chromatin structure.retrotransposon/transposase.gypsy-like retrotransposon	303.169	251.28	18.1212	20.4973	22.8308	22.5427	5441.5	5174.17	656.269	690.76	801.8	750.404	-2.26167	-1.85871	1.10792e-22
259050_at	At3g03360		protein.degradation.ubiquitin.E3.SCF.FBOX	47.8641	42.2334	47.0402	85.5904	92.1659	99.7344	1025.93	1031.23	2405.88	5472.07	4065.94	3852.33	1.43036	1.58189	0.159391	0.000714407	F-box/RNI-like superfamily protein.[Source:TAIR;Acc:AT3G03360]	3	794906	797013	AT3G03360.1	AT3G03360	fgenesh1_pm.C_scaffold_1000404	1	ortholog_one2one			255755_s_at	AT1G43080;AT1G43090;AT1G43110;AT1G43100;AT1G43050		cell wall.degradation.pectate lyases and polygalacturonases	161.777	150.43	12.9116	17.238	18.6461	19.3775	2572.06	2753.42	460.897	596.711	683.495	667.526	-2.09247	-1.8557	3.88645e-25
246289_at	At3g56880		not assigned.no ontology	72.3269	69.4417	74.4457	71.7888	109.253	117.995	1303.45	1383.9	4501.88	3468.98	4262.61	3997.55	1.47241	1.54577	0.121787	3.3877e-05	VQ motif-containing protein.[Source:TAIR;Acc:AT3G56880]	3	21059915	21060965	AT3G56880.1	AT3G56880	fgenesh2_kg.4__2228__AT2G41010.1	4	ortholog_one2one			260810_s_at	AT1G43755;AT1G43745		DNA.synthesis/chromatin structure.retrotransposon/transposase.gypsy-like retrotransposon	155.662	136.436	13.195	13.4864	13.1395	13.0976	2499.47	2499.73	462.588	461.413	558.01	544.049	-1.96647	-1.83683	1.13464e-22
253732_at	At4g29140		transport.ABC transporters and multidrug resistance systems	70.7422	62.162	72.5806	102.802	114.03	120.814	1316.77	1310.31	3797.42	6128.73	5710.98	5626.89	1.50345	1.53264	1.37834e-05	4.63259e-05	MATE efflux family protein.[Source:TAIR;Acc:AT4G29140]	4	14368919	14370892	AT4G29140.1	AT4G29140	scaffold_701339.1	7	ortholog_one2one			265563_s_at	AT2G12120;AT5G28482;AT2G05470		not assigned.unknown	179.201	175.772	19.1873	17.5665	22.007	24.9376	2900.57	3256.9	653.304	563.274	763.347	792.337	-2.15963	-1.83402	2.05224e-29
258939_at	At3g10020		not assigned.unknown	84.7453	71.8985	104.048	103.674	117.776	110.233	1505.09	1462.22	7127.8	5928.37	5305.43	4128.29	1.98021	1.5175	1.64123e-06	0.000100878	unknown protein.[Source:TAIR;Acc:AT3G10020]	3	3091043	3091766	AT3G10020.1	AT3G10020	scaffold_301148.1	3	ortholog_one2one			265750_x_at	AT2G10740		DNA.synthesis/chromatin structure.retrotransposon/transposase.gypsy-like retrotransposon	413.759	358.752	33.914	28.8867	35.44	37.2178	8492.89	8347.45	1709.55	1310.62	1260.94	1276.94	-2.14436	-1.83131	2.35825e-18
265726_at	At2g32010	CVL1	DNA.synthesis/chromatin structure	72.3821	64.5438	90.6227	86.3896	112.328	129.617	1337.55	1373.57	8287.66	6868.56	7445.58	8209.63	1.56612	1.4849	0.135019	0.0893484	CVP2 like 1.[Source:TAIR;Acc:AT2G32010]	2	13624792	13629146	AT2G32010.1	CVL1	fgenesh2_kg.4__1191__AT2G32010.1	4	ortholog_one2one			258301_at	At3g30510		DNA.synthesis/chromatin structure.retrotransposon/transposase	240.944	230.163	20.5116	20.2576	19.3537	22.5614	4055.16	4482.29	671.335	636.099	689.768	727.586	-2.02073	-1.82451	2.63015e-21
252286_at	At3g49070		not assigned.no ontology	56.7274	52.4634	69.7329	84.2423	83.9625	106.968	1120.21	1165.29	4771.87	5915.85	3755.69	5129.31	1.71113	1.48438	0.061779	0.0264802	UPF0496 protein At3g49070 [Source:UniProtKB/Swiss-Prot;Acc:Q9SMU4]	3	18192479	18193729	AT3G49070.1	AT3G49070	scaffold_501866.1	5	ortholog_one2one			257344_s_at	AT1G45070;AT2G12150;AT2G16150;AT5G28487;AT2G05490		DNA.synthesis/chromatin structure.retrotransposon/transposase.mutator-like transposase	247.825	222.118	24.0942	21.8314	18.4076	21.7697	4186	4303.19	776.913	668.288	669.058	708.83	-1.66631	-1.82087	7.33078e-18
267514_at	At2g45630		PS.photorespiration.hydroxypyruvate reductase	69.3166	67.9151	96.004	192.235	92.5075	114.518	1274.55	1377.54	6932.77	23776.7	3699.03	4605.56	3.36795	1.48198	0.002611	0.0215191	D-isomer specific 2-hydroxyacid dehydrogenase family protein.[Source:TAIR;Acc:AT2G45630]	2	18795926	18797089	AT2G45630.2	AT2G45630	scaffold_403509.1	4	ortholog_one2one			249496_s_at	AT5G39200;AT5G39140;AT5G39170		not assigned.unknown	288.418	263.566	42.5482	29.8134	39.8512	39.46	5013.93	5400.74	2077.09	1165.53	1471.51	1296.62	-1.60783	-1.78034	1.10053e-17
253057_at	At4g37670	NAGS2	misc.GCN5-related N-acetyltransferase	58.3155	59.8542	66.7607	72.4222	79.6249	87.1992	1141.59	1264.8	3262.83	3246.1	2989.07	3141.38	1.5118	1.48192	0.0013338	0.00317257	N-acetyl-l-glutamate synthase 2.[Source:TAIR;Acc:AT4G37670]	4	17696059	17698843	AT4G37670.2	NAGS2	fgenesh2_kg.7__285__AT4G37670.2	7	ortholog_one2one			265046_s_at	AT5G28173;AT1G52090;AT5G36075;AT1G35060		not assigned.disagreeing hits	168.741	156.544	14.708	11.1564	17.944	17.2754	2772.67	2904.01	509.328	405.35	704.304	643.188	-2.09891	-1.7678	3.98349e-23
252890_at	At4g39400	BRI1;CBB2;DWF2;BIN1;ATBRI1	hormone metabolism.brassinosteroid.signal transduction.BRI	88.0078	79.0747	111.408	186.036	102.385	124.194	1505.18	1528.68	9394.36	31385.8	4720.67	5966.95	3.15517	1.41876	0.000670884	0.0180996	Leucine-rich receptor-like protein kinase family protein.[Source:TAIR;Acc:AT4G39400]	4	18324661	18328826	AT4G39400.1	BRI1	scaffold_700144.1	7	ortholog_one2one			263675_x_at	AT2G04770		DNA.synthesis/chromatin structure.retrotransposon/transposase.CACTA-like transposase	216.363	194.418	15.7008	18.6109	20.716	20.1731	3718.28	3820.48	557.443	624.661	740.987	703.394	-2.22061	-1.76483	3.69515e-25
257515_at	At1g13290	DOT5;WIP6	RNA.regulation of transcription.C2H2 zinc finger family	85.9812	75.8216	129.989	161.027	118.916	128.004	1476.38	1485.91	8913.66	10695.6	4590.74	4420.98	2.45957	1.40943	1.68632e-13	2.53889e-07	C2H2-like zinc finger protein.[Source:TAIR;Acc:AT1G13290]	1	4550153	4551620	AT1G13290.1	DOT5	fgenesh2_kg.1__1438__AT1G13290.1	1	ortholog_one2one			249030_at	At5g44880		not assigned.unknown	222.236	195.437	28.3187	22.8299	24.7634	24.1398	3873.32	3967.33	1165.32	833.898	899.874	859.278	-1.6539	-1.75074	1.4157e-17
253338_at	At4g33430	BAK1;RKS10;SERK3;ELG;ATSERK3;ATBAK1	hormone metabolism.brassinosteroid.signal transduction.other	48.5294	35.3416	46.5006	41.1272	75.5495	90.4025	1017.23	922.775	1899.18	1401.9	2612.09	2917.29	0.665177	1.40387	0.0382674	9.14028e-09	BRI1-associated receptor kinase.[Source:TAIR;Acc:AT4G33430]	4	16086311	16090777	AT4G33430.2	ELG	fgenesh2_kg.7__780__AT4G33430.1	7	ortholog_one2one			261619_x_at	AT1G33130		DNA.synthesis/chromatin structure.retrotransposon/transposase.CACTA-like transposase	195.827	194.921	44.8851	34.9882	18.4051	17.808	3528.69	4002.79	2518.36	1565.06	704.852	654.419	-1.23676	-1.74649	9.53871e-12
252942_at	At4g39300		not assigned.unknown	40.0542	37.2051	63.322	109.027	83.303	85.982	923.114	949.645	2871.13	5919.23	2947.46	2732.23	1.96604	1.40385	7.39837e-11	2.61114e-08	unknown protein.[Source:TAIR;Acc:AT4G39300]	4	18286745	18288345	AT4G39300.1	AT4G39300	fgenesh2_kg.7__140__AT4G39300.2	7	ortholog_one2one			257346_at	At3g30846		DNA.synthesis/chromatin structure.retrotransposon/transposase.gypsy-like retrotransposon	451.17	382.814	29.8655	19.1658	25.8858	24.3969	9557.95	9107.2	1206.12	649.207	894.735	795.414	-1.97769	-1.7182	8.11879e-17
256768_at	At3g13682	LDL2	misc.oxidases - copper, flavone etc.	57.333	53.4079	76.5227	93.929	81.1689	94.9776	1124.45	1162.17	4319.41	6199.12	2949.46	3362.48	2.00604	1.39491	0.0130581	0.0096495	LSD1-like2.[Source:TAIR;Acc:AT3G13682]	3	4479193	4481509	AT3G13682.1	LDL2	fgenesh2_kg.3__1467__AT3G13682.1	3	ortholog_one2one			246361_s_at	AT1G41115;AT1G41600;AT1G41660;AT1G41630		DNA.synthesis/chromatin structure.retrotransposon/transposase.gypsy-like retrotransposon	130.173	108.055	15.5564	11.6838	12.3115	11.0642	2138.08	2020.2	531.223	415.65	547.733	502.737	-1.86662	-1.71176	1.58989e-22
247586_at	At5g60660	PIP2F;PIP2;4	transport.Major Intrinsic Proteins.PIP	70.8871	55.8582	91.3823	201.032	103.68	126.837	1352.47	1227.69	8599.5	43112.6	5852.17	8169.8	2.90127	1.39055	0.00222675	0.0142188	plasma membrane intrinsic protein 2;4.[Source:TAIR;Acc:AT5G60660]	5	24375457	24376989	AT5G60660.1	PIP2F	scaffold_802701.1	8	ortholog_one2one			262030_s_at	AT4G07522;AT4G09625;AT1G37170;AT1G43240;AT1G43210;AT4G08610		DNA.synthesis/chromatin structure.retrotransposon/transposase.mutator-like transposase	132.259	111.441	14.0351	18.3892	15.1765	14.4544	2189.52	2104.78	528.887	601.016	617.799	576.073	-1.90735	-1.70293	1.9733e-26
246009_at	At5g08335	ATSTE14B;ATICMTB;ICMTB	protein.postranslational modification	79.1631	65.4478	138.053	141.305	123.801	130.115	1506.81	1424.63	17106.4	13646.7	7274.64	6260.24	2.25475	1.38705	1.74955e-05	0.000578668	Isoprenylcysteine carboxyl methyltransferase (ICMT) family.[Source:TAIR;Acc:AT5G08335]	5	2682229	2683712	AT5G08335.1	ATSTE14B	fgenesh2_kg.6__800__AT5G08335.1	6	ortholog_one2one			263968_s_at	AT5G19015;AT1G42500;AT3G30780;AT2G12980;AT1G36260		DNA.synthesis/chromatin structure.retrotransposon/transposase.CACTA-like transposase	119.555	111.199	11.6281	11.0368	9.18468	9.70181	1962.41	2071.35	426.406	403.449	479.071	481.788	-1.84314	-1.67907	7.85672e-21
250482_at	At5g10320		not assigned.unknown	54.2335	48.1186	50.7301	53.9531	74.4256	97.7608	1098.06	1097.72	2538.49	2554.13	3051.91	3972.89	1.08872	1.3858	0.403501	0.0109988	unknown protein.[Source:TAIR;Acc:AT5G10320]	5	3243956	3246721	AT5G10320.1	AT5G10320	fgenesh2_kg.6__995__AT5G10320.1	6	ortholog_one2one			256893_x_at	AT3G30660		not assigned.unknown	286.148	247.691	40.462	46.9331	38.0732	43.3327	4904.1	4858.9	1712.94	2089.89	1305.38	1337.26	-1.38872	-1.66668	4.83495e-15
255221_at	At4g05150		not assigned.no ontology	71.5988	65.6197	65.451	92.2962	98.8095	103.805	1302.17	1338.19	3686.55	5543.48	4257.53	4230.89	1.4593	1.37658	0.0321943	0.002124	Octicosapeptide/Phox/Bem1p family protein.[Source:TAIR;Acc:AT4G05150]	4	2660338	2662908	AT4G05150.1	AT4G05150	fgenesh2_kg.6__3299__AT4G05150.1	6	ortholog_one2one			257455_s_at	AT1G27870;AT2G16100		not assigned.unknown	163.636	144.938	23.5615	21.5693	21.9123	22.6849	2603.43	2644.14	830.614	704.904	775.303	761.275	-1.72696	-1.66177	3.58203e-21
258521_at	At3g06680		protein.synthesis.ribosomal protein.eukaryotic.60S subunit.L29	61.653	54.2392	60.9117	61.1184	89.2494	95.1121	1184.18	1183.45	2623.74	2453.3	3098.5	3080.32	1.13252	1.36508	0.0133411	2.89352e-05	Ribosomal L29e protein family.[Source:TAIR;Acc:AT3G06680]	3	2114151	2114948	AT3G06680.1	AT3G06680	Al_scaffold_0005_1538	5	ortholog_one2one			256318_s_at	AT2G14470;AT5G34960;AT1G35940		not assigned.disagreeing hits	86.3868	74.5804	5.96181	5.66244	7.72187	6.86823	1475.19	1458.98	283.634	291.426	447.406	430.1	-2.23946	-1.65372	3.46532e-31
256000_at	At1g29880		protein.aa activation.glycine-tRNA ligase	52.3768	38.8477	62.5078	81.5352	78.547	90.472	1063.27	965.678	3184.78	4108.77	2967.7	3110.75	1.58163	1.34766	0.000103425	2.73766e-05	glycyl-tRNA synthetase / glycine--tRNA ligase.[Source:TAIR;Acc:AT1G29880]	1	10459478	10462801	AT1G29880.1	AT1G29880	fgenesh2_kg.1__3151__AT1G29880.1	1	ortholog_one2one			252522_at	At3g46390		not assigned.unknown	136.372	115.786	12.3202	10.8144	9.46996	13.0669	2297.35	2230.26	436.642	392.778	494.548	548.4	-1.82891	-1.64693	2.95464e-22
261783_at	At1g08190	ATVPS41;ZIP2;VPS41;ATVAM2;VAM2	cell.vesicle transport	56.5625	43.5133	42.0283	47.3825	66.2871	99.4349	1122.1	1027.36	1821.27	1986.93	2995.61	5466.84	0.516073	1.34407	0.662686	0.080213	vacuolar protein sorting 41.[Source:TAIR;Acc:AT1G08190]	1	2567475	2573393	AT1G08190.1	ATVPS41	scaffold_100844.1	1	ortholog_one2one			263051_s_at	AT2G04210;AT2G10070;AT1G40105		DNA.synthesis/chromatin structure.retrotransposon/transposase.CACTA-like transposase	145.67	113.94	14.2492	11.3596	12.7783	14.5286	2394.44	2169.93	484.113	407.963	555.77	570.657	-1.9855	-1.63683	8.25391e-24
246515_at	At5g15710		development.unspecified	57.6022	53.7816	83.0879	77.1023	90.6748	82.9582	1132.04	1178.21	6829.25	3931.85	4676.52	3185.98	1.73844	1.331	0.0115445	0.0520104	Galactose oxidase/kelch repeat superfamily protein.[Source:TAIR;Acc:AT5G15710]	5	5122492	5124375	AT5G15710.1	AT5G15710	fgenesh2_kg.6__1547__AT5G15710.1	6	ortholog_one2one			265890_s_at	AT4G08070;AT1G40107;AT2G14980;AT5G28526		DNA.synthesis/chromatin structure.retrotransposon/transposase.CACTA-like transposase	115.617	92.1241	11.9257	17.8944	11.9482	12.5278	1927.49	1784.74	452.668	738.461	551.188	552.458	-1.84545	-1.63428	2.84883e-25
252205_at	At3g50350		not assigned.unknown	79.5304	68.7217	72.3271	108.372	97.2867	117.273	1471.41	1436.7	4084.06	7714.8	4393.69	5403.89	1.80859	1.32909	0.00391226	0.0109729	Protein of unknown function (DUF1685).[Source:TAIR;Acc:AT3G50350]	3	18672102	18674022	AT3G50350.1	AT3G50350	fgenesh2_kg.5__1378__AT3G50350.1	5	ortholog_one2one			261452_s_at	AT5G44890;AT1G21020;AT2G29240;AT3G26530;AT1G08740		DNA.synthesis/chromatin structure.retrotransposon/transposase	178.721	164.45	13.3358	14.3669	14.8544	13.7833	2975.47	3133.84	477.295	481.097	597.533	557.509	-2.07848	-1.6275	2.66241e-22
262958_at	At1g54410		stress.abiotic.unspecified	142.012	124.206	122.001	118.423	184.614	177.349	2426.07	2423.98	11309.6	11666.8	12415	9196.37	1.20785	1.30479	0.0780582	2.7865e-05	dehydrin family protein.[Source:TAIR;Acc:AT1G54410]	1	20309775	20310767	AT1G54410.1	AT1G54410	fgenesh2_kg.1__4670__AT1G54410.1	1	ortholog_one2one			249490_s_at	AT5G39110;AT5G39150;AT5G39120;AT5G39180		stress.abiotic.unspecified	310.03	271.233	42.5912	47.5716	39.4012	42.7369	5552.57	5563.05	1577.61	1657.16	1237.26	1230.22	-1.02379	-1.62749	7.88769e-12
253754_at	At4g29020		not assigned.no ontology.glycine rich proteins	147.589	117.929	151.42	144.609	179.853	159.937	2466.36	2240.82	11613.1	9596.39	9593.33	6458.62	1.70894	1.2922	7.53606e-07	1.71361e-05	glycine-rich protein.[Source:TAIR;Acc:AT4G29020]	4	14304921	14305721	AT4G29020.1	AT4G29020	fgenesh2_kg.1__406__AT1G04660.1	1	ortholog_one2one			258307_x_at	AT3G30560		not assigned.unknown	124.228	109.536	13.0083	9.5918	9.26945	8.44593	2075.24	2109.55	446.533	371.452	482.884	457.705	-1.83274	-1.62498	8.8351e-21
249916_at	At5g22880	H2B;HTB2	DNA.synthesis/chromatin structure.histone	96.2113	81.0235	100.371	100.655	109.664	132.365	1624.16	1574.37	5428.92	4807.85	4042.1	4598.98	1.50622	1.28454	1.60381e-11	3.44371e-10	histone B2.[Source:TAIR;Acc:AT5G22880]	5	7651957	7652622	AT5G22880.1	H2B	fgenesh2_kg.6__2278__AT5G22880.1	6	ortholog_one2one			246353_s_at	AT4G08010;AT1G39190;AT3G42721		DNA.synthesis/chromatin structure.retrotransposon/transposase.CACTA-like transposase	141.01	123.97	26.3026	21.4675	15.2375	16.9308	2275.12	2275.13	1167.16	738.922	607.026	612.086	-1.23795	-1.62345	2.13972e-14
267344_at	At2g44230		not assigned.unknown	58.6945	51.3585	47.6263	41.8343	71.1037	81.7529	1136.64	1142.14	1926.58	1483.65	2768.96	3237.02	0.444155	1.25069	0.630958	0.0511241	Plant protein of unknown function (DUF946).[Source:TAIR;Acc:AT2G44230]	2	18286525	18288400	AT2G44230.1	AT2G44230	fgenesh2_kg.4__2606__AT2G44230.1	4	ortholog_one2one			258246_s_at	AT5G39060;AT1G62766;AT3G29120;AT1G08105		DNA.synthesis/chromatin structure.retrotransposon/transposase.hat-like transposase	104.628	94.7683	7.0531	8.50795	10.2514	10.644	1756.23	1794.53	310.664	347.125	498.468	493.493	-2.12847	-1.59626	8.07403e-26
264974_at	At1g27050	ATHB54;HB54	RNA.regulation of transcription.HB,Homeobox transcription factor family	96.1425	86.3297	104.687	115.412	116.829	132.652	1639.99	1693.55	6587.87	6875.57	4808.09	5181.91	1.54985	1.24509	1.68459e-06	6.57823e-05	homeobox protein 54.[Source:TAIR;Acc:AT1G27050]	1	9393690	9394592	AT1G27050.1	ATHB54	Al_scaffold_0001_2573	1	ortholog_one2one			255058_s_at	AT3G33377;AT4G04393;AT2G14320;AT3G45340;AT3G34299;AT4G09410		DNA.synthesis/chromatin structure.retrotransposon/transposase.mutator-like transposase	161.213	154.041	20.7427	18.1883	19.6501	20.8463	2608.4	2870.13	700.541	575.377	698.624	689.543	-1.63066	-1.56726	5.68181e-19
266512_at	At2g47690		mitochondrial electron transport / ATP synthesis.NADH-DH.localisation not clear	49.5971	42.9435	55.4427	92.6016	83.733	74.0808	1030.47	1024.7	2367.29	6375.42	3373.69	2382.09	1.72898	1.23607	0.000211565	0.000218041	NADH-ubiquinone oxidoreductase-related.[Source:TAIR;Acc:AT2G47690]	2	19551263	19552358	AT2G47690.1	AT2G47690	scaffold_403745.1	4	ortholog_one2one			260811_s_at	AT1G43740;AT1G43750		DNA.synthesis/chromatin structure.retrotransposon/transposase.gypsy-like retrotransposon	264.15	230.288	22.534	21.5624	23.8107	21.9856	4797.13	4813.5	813.407	718.566	811.034	729.55	-1.64295	-1.55042	8.64621e-16
250773_at	At5g05430		not assigned.unknown	62.5291	55.3434	73.3659	79.3456	86.7808	97.967	1200.52	1208.94	3677.46	3498.29	3197.4	3250.52	1.31384	1.22417	2.26832e-07	3.4402e-07	RNA-binding protein.[Source:TAIR;Acc:AT5G05430]	5	1605275	1606703	AT5G05430.1	AT5G05430	fgenesh2_kg.6__427__AT5G05430.1	6	ortholog_one2one			252797_at	At3g42300		not assigned.unknown	167.629	149.391	19.5271	23.9214	19.3564	21.4963	2865.25	2926.5	787.388	1120.75	742.282	734.941	-1.3115	-1.54978	2.16802e-17
258576_at	At3g04230		protein.synthesis.ribosomal protein.eukaryotic.40S subunit.S16	83.9123	78.1708	80.414	113.723	115.499	131.032	1505.65	1606.68	5536.83	11160.7	6575.58	7409.42	1.40662	1.21321	0.0070434	0.00580487	Ribosomal protein S5 domain 2-like superfamily protein.[Source:TAIR;Acc:AT3G04230]	3	1112990	1113659	AT3G04230.1	AT3G04230	fgenesh2_kg.3__384__AT3G04230.1	3	ortholog_one2one			266032_x_at	AT2G05890		DNA.unspecified	129.827	116.496	10.0524	11.9352	10.7065	10.6666	2154.78	2217.55	376.794	419.494	505.671	497.438	-1.83307	-1.53281	1.53484e-20
246030_at	At5g21105		redox.ascorbate and glutathione.ascorbate	77.7712	78.0467	81.4876	92.7029	98.8065	117.352	1402.36	1576.99	4161.9	4675.16	3687.72	4204.98	1.31148	1.21073	1.47832e-05	9.59938e-06	Plant L-ascorbate oxidase.[Source:TAIR;Acc:AT5G21105]	5	7172687	7177841	AT5G21105.1	AT5G21105	fgenesh2_kg.6__2155__AT5G21105.1	6	ortholog_one2one			258936_s_at	AT3G10100		DNA.synthesis/chromatin structure.retrotransposon/transposase	157.482	133.333	16.6675	20.363	20.5396	25.3818	2498.39	2425.15	552.532	632.859	718.766	783.545	-1.86295	-1.52734	3.17556e-23
257879_at	At3g17160		not assigned.unknown	105.948	96.0896	274.883	282.088	117.401	138.509	1794.65	1832.86	43937.6	50796.3	5054.75	5582.49	4.25679	1.20624	1.77839e-05	0.0429996	unknown protein.[Source:TAIR;Acc:AT3G17160]	3	5852152	5853080	AT3G17160.1	AT3G17160	fgenesh2_kg.3__1889__AT3G17160.1	3	ortholog_one2one			264451_s_at	AT3G59720;AT1G11265;AT1G10260;AT5G13205;AT1G21945;AT1G58140;AT1G48710;AT3G32415;AT3G61330		DNA.synthesis/chromatin structure	383.438	332.127	189.465	231.757	65.5679	86.0682	6865.3	6822.85	20350.1	24481.9	2411.09	3000.42	1.03823	-1.52217	0.521746
263074_at	At2g17560	NFD4;HMGB4;NFD04	RNA.regulation of transcription.Nucleosome/chromatin assembly factor group	57.3555	45.8074	61.9528	76.9389	86.8002	94.1623	1168.3	1097.3	3955.64	5098.29	4160.85	3850.82	1.18355	1.20353	0.0132286	0.000267467	high mobility group B4.[Source:TAIR;Acc:AT2G17560]	2	7642165	7643667	AT2G17560.2	NFD4	fgenesh2_kg.3__3350__AT2G17560.1	3	ortholog_one2one			265606_s_at	AT2G31520;AT3G09510;AT2G25550		not assigned.disagreeing hits	181.91	160.141	23.0303	29.11	27.064	25.2905	3210.2	3219.07	1027.16	1220.16	1101.6	875.51	-1.7002	-1.49153	1.59984e-20
264879_at	At1g61260		not assigned.unknown	121.735	106.975	139.499	164.508	131.605	164.208	2079.34	2100.7	13694	15324.3	6406.47	7899.18	2.13078	1.20146	0.00100963	0.0142975	Protein of unknown function (DUF761).[Source:TAIR;Acc:AT1G61260]	1	22593465	22595069	AT1G61260.1	AT1G61260	scaffold_200464.1	2	ortholog_one2one			246812_at	AT4G07523;AT1G43205;AT5G27180		not assigned.unknown	79.4319	69.827	7.67547	7.33388	6.85637	8.27927	1415.83	1402.58	329.346	320.599	431.298	453.405	-1.90268	-1.481	8.36355e-25
261489_at	At1g14450		mitochondrial electron transport / ATP synthesis.cytochrome c oxidase	109.249	137.086	138.096	117.874	142.671	183.244	2146.95	3492.76	15579.6	7465.85	9109.05	12385.4	1.84172	1.18816	1.75614e-06	4.41168e-05	NADH dehydrogenase (ubiquinone)s.[Source:TAIR;Acc:AT1G14450]	1	4946218	4947576	AT1G14450.1	AT1G14450	fgenesh2_kg.1__1574__AT1G14450.1	1	ortholog_one2one			255986_x_at	AT5G35010		not assigned.unknown	251.921	221.288	18.8698	25.9165	27.1088	30.8697	4617.45	4670.32	709.155	1003.41	983.605	1040.88	-1.74172	-1.47687	2.52113e-17
251138_at	At5g01160		protein.degradation.ubiquitin.E3.RING	82.1555	71.4579	105.4	116.306	90.2272	105.115	1437.66	1424.47	7749.3	7971.95	3724.46	3891.02	2.1611	1.18006	0.00185146	0.053932	RING/U-box superfamily protein.[Source:TAIR;Acc:AT5G01160]	5	54010	55856	AT5G01160.1	AT5G01160	scaffold_600384.1	6	ortholog_one2one			246706_at	At5g28130		not assigned.unknown	147.786	127.216	20.5103	15.6259	20.4266	14.6327	2481.31	2461.4	714.077	517.297	741.36	583.812	-1.58446	-1.46545	3.20387e-18
262504_at	At1g21750	ATPDIL1-1;ATPDI5;PDI5;PDIL1-1	redox.thioredoxin	79.5564	68.6278	101.066	110.562	99.2607	99.2877	1434.31	1393.06	6156.27	5891.02	3691.79	3389.26	1.97124	1.17616	4.32704e-09	3.83091e-05	PDI-like 1-1.[Source:TAIR;Acc:AT1G21750]	1	7645700	7648841	AT1G21750.1	ATPDI5	scaffold_102441.1	1	ortholog_one2one			246813_at	At5g27190		DNA.synthesis/chromatin structure.retrotransposon/transposase.mutator-like transposase	134.495	116.473	11.8115	20.3237	11.3783	11.5931	2249.81	2241.09	435.194	770.561	523.104	512.271	-1.4654	-1.45529	4.46958e-16
258847_at	At3g03100		mitochondrial electron transport / ATP synthesis.NADH-DH.localisation not clear	54.6715	47.2939	67.4416	92.6672	82.6424	81.5518	1119.2	1104.98	4391.11	6819.44	3780.31	3320.02	1.68846	1.1744	0.0629319	0.0692891	NADH:ubiquinone oxidoreductase, 17.2kDa subunit.[Source:TAIR;Acc:AT3G03100]	3	705381	707651	AT3G03100.1	AT3G03100	scaffold_300273.1	3	ortholog_one2one			262020_at	At1g35647		DNA.synthesis/chromatin structure.retrotransposon/transposase.gypsy-like retrotransposon	120.846	101.731	40.68	35.0614	17.5991	18.6229	1984.97	1918.73	2236.1	1320.34	666.032	678.854	0.0143589	-1.4545	2.31854e-06
267357_at	At2g40000	HSPRO2;ATHSPRO2	not assigned.unknown	84.963	83.2399	114.518	133.543	105.89	126.064	1522.62	1645.13	8297.79	10568.9	4994.2	5427.59	1.97846	1.17352	3.54276e-05	0.00351744	ortholog of sugar beet HS1 PRO-1 2.[Source:TAIR;Acc:AT2G40000]	2	16700510	16702028	AT2G40000.1	HSPRO2	fgenesh2_kg.4__2100__AT2G40000.1	4	ortholog_one2one			260965_s_at	AT2G12100;AT1G45090		protein.degradation.cysteine protease	68.6758	68.2355	8.66411	8.65385	8.7835	9.55563	1244.63	1355.56	344.643	345.284	466.818	477.171	-1.89865	-1.44759	9.35765e-30
249375_at	At5g40730	AGP24;ATAGP24	cell wall.cell wall proteins.AGPs	59.8993	53.4865	127.548	179.128	75.5963	91.8247	1142.3	1155.32	7321.89	10589.4	2319.46	2653.75	2.99528	1.15691	1.93282e-23	4.84315e-08	arabinogalactan protein 24.[Source:TAIR;Acc:AT5G40730]	5	16301075	16301520	AT5G40730.1	AGP24	fgenesh2_kg.7__3340__AT5G40730.1	7	ortholog_one2one			259024_at	At3g33064		not assigned.unknown	219.336	218.221	28.4885	29.3417	22.4404	25.2285	3860.12	4523.02	1126.93	1178.29	784.117	829.758	-1.38284	-1.43855	1.34459e-13
247328_at	At5g64130		not assigned.unknown	83.7943	67.9803	94.8758	111.965	102.407	124.755	1493.56	1434.8	7333.96	8874.09	5448.57	6838.36	1.57791	1.15687	1.99703e-06	0.00165237	cAMP-regulated phosphoprotein 19-related protein.[Source:TAIR;Acc:AT5G64130]	5	25664350	25666244	AT5G64130.3	AT5G64130	fgenesh2_kg.8__2426__AT5G64130.1	8	ortholog_one2one			265833_at	At2g14420		DNA.unspecified	224.824	197.05	15.5416	15.9305	18.0173	17.9425	4229.19	4206.02	541.471	543.317	683.381	661.598	-1.70982	-1.43663	2.0641e-16
258289_at	At3g23450		not assigned.unknown	129.571	100.298	158.909	140.126	122.25	136.012	2107.68	1885.32	10616.8	7833.14	4420.32	4640.55	2.11226	1.14802	1.86042e-18	2.1128e-09	unknown protein.[Source:TAIR;Acc:AT3G23450]	3	8410433	8412193	AT3G23450.1	AT3G23450	Al_scaffold_0003_2525	3	ortholog_one2one			255196_x_at	AT4G07430		not assigned.unknown	111.359	102.309	14.9569	11.7284	15.9116	14.2362	1871.78	1942.12	512.211	422.515	618.402	566.285	-1.77374	-1.4312	2.02906e-23
260280_at	At1g80580		RNA.regulation of transcription.AP2/EREBP, APETALA2/Ethylene-responsive element binding protein family	105.25	83.9064	110.353	136.158	125.994	124.594	1815.48	1676.99	8526.55	9832.75	6429.65	5309.67	1.76911	1.14467	9.66925e-05	0.0064575	Integrase-type DNA-binding superfamily protein.[Source:TAIR;Acc:AT1G80580]	1	30293558	30294328	AT1G80580.1	AT1G80580	fgenesh1_pm.C_scaffold_2001935	2	ortholog_one2one			266586_s_at	AT3G32950;AT5G28526;AT4G08060;AT2G14970		DNA.synthesis/chromatin structure.retrotransposon/transposase.CACTA-like transposase	153.17	126.541	15.133	10.9616	18.0078	18.9754	2636.73	2489.16	525.427	404.424	678.909	678.402	-1.8801	-1.42153	7.73116e-22
245078_at	At2g23340	DEAR3	RNA.regulation of transcription.AP2/EREBP, APETALA2/Ethylene-responsive element binding protein family	112.738	109.625	139.522	147.356	134.131	141.765	1923.15	2134.6	10828.1	11201.9	6185.99	5962.29	2.06504	1.14393	5.18473e-06	0.00333833	Ethylene-responsive transcription factor ERF008 [Source:UniProtKB/Swiss-Prot;Acc:O22174]	2	9937998	9938875	AT2G23340.1	DEAR3	fgenesh2_kg.4__264__AT2G23340.1	4	ortholog_one2one			245638_s_at	AT1G24822;AT1G25097;AT1G24996		not assigned.disagreeing hits	110.146	91.5755	13.0811	11.5118	16.09	12.9922	1852.39	1741.43	458.794	405.557	615.34	536.427	-1.8568	-1.41029	5.09966e-24
254256_at	At4g23180	RLK4;CRK10	signalling.receptor kinases.DUF 26	45.3682	41.9527	54.5405	56.6697	68.4181	78.447	983.736	1008.61	2174.76	2062.5	2285.04	2410.93	1.01773	1.14254	1.2176e-05	6.0358e-07	cysteine-rich RLK (RECEPTOR-like protein kinase) 10.[Source:TAIR;Acc:AT4G23180]	4	12138137	12140921	AT4G23180.1	RLK4	fgenesh2_kg.7__1979__AT4G23180.1	7	ortholog_one2one			255092_s_at	AT3G45370;AT4G09400;AT2G14340;AT3G33230		not assigned.unknown	159.772	146.518	24.1064	20.1639	22.7541	20.3453	2637.4	2767.2	926.739	671.798	820.207	712.718	-1.29937	-1.40099	3.98343e-15
251154_at	At3g63110	ATIPT3;IPT3	hormone metabolism.cytokinin.synthesis-degradation	48.9597	46.9798	60.9632	60.1639	68.9177	76.1771	1029.18	1079.8	3113.69	2350.32	2265.74	2416.14	1.28491	1.14197	0.00444127	0.000413073	isopentenyltransferase 3.[Source:TAIR;Acc:AT3G63110]	3	23318076	23319540	AT3G63110.1	IPT3	scaffold_503596.1	5	ortholog_one2one			255187_s_at	AT2G12390;AT4G07760		DNA.synthesis/chromatin structure.retrotransposon/transposase.CACTA-like transposase	211.891	192.284	34.5505	34.3271	42.6513	40.4863	3589.09	3737.69	1483.65	1365.01	1511.66	1300.65	-1.60559	-1.39992	5.52944e-19
247978_at	At5g56710		protein.synthesis.ribosomal protein.eukaryotic.60S subunit.L31	70.5476	63.4067	74.3	58.0347	84.7119	97.1689	1279.25	1298.04	3367.63	2100.09	2891.21	3061.84	1.0348	1.14001	4.20587e-05	1.20783e-06	Ribosomal protein L31e family protein.[Source:TAIR;Acc:AT5G56710]	5	22943831	22944971	AT5G56710.1	AT5G56710	fgenesh2_kg.8__1578__AT5G56710.1	8	ortholog_one2one			263694_at	AT1G31210;AT3G60565		DNA.synthesis/chromatin structure	114.213	95.558	19.7222	18.754	21.3133	14.2168	1864.31	1796.94	680.918	609.906	748.495	566.959	-1.48903	-1.38529	1.45239e-19
264155_at	At1g65440	GTB1	RNA.regulation of transcription.Global transcription factor group	95.5837	83.7726	112.247	121.516	104.117	114.739	1616.71	1612.42	6413.43	6980.79	3853.08	4043.18	1.86023	1.13192	4.97554e-10	5.12008e-05	global transcription factor group B1.[Source:TAIR;Acc:AT1G65440]	1	24306611	24314620	AT1G65440.1	GTB1	scaffold_201171.1	2	ortholog_one2one			249681_s_at	AT1G35080;AT5G36070		not assigned.unknown	75.8986	68.353	9.36431	12.3413	9.1697	10.9458	1352.24	1376.18	361.918	428.278	476.499	498.942	-1.72244	-1.3799	9.18119e-26
265943_at	At2g19570	CDA1;AT-CDA1;DESZ	nucleotide metabolism.degradation	100.88	83.2622	110.956	122.667	113.353	116.694	1675.61	1606.49	6724.12	6697.19	4783.23	4228.59	1.77332	1.12539	1.26034e-10	3.55542e-05	cytidine deaminase 1.[Source:TAIR;Acc:AT2G19570]	2	8470374	8471644	AT2G19570.1	CDA1	fgenesh2_kg.3__3216__AT2G19570.1	3	ortholog_one2one			254540_s_at	AT4G19800;AT4G19770		stress.biotic	133.788	116.458	51.314	59.9691	17.9467	18.8882	2252.75	2222.62	2417.71	2586.82	663.312	659.13	-0.216208	-1.37143	0.0119267
267316_at	At2g34710	PHB;ATHB14;ATHB-14;PHB-1D	RNA.regulation of transcription.HB,Homeobox transcription factor family	59.9474	47.0088	61.0031	78.0903	86.7256	91.3529	1191.2	1102.79	3185.29	4315.41	4513.5	4232.4	1.16496	1.12457	0.000112433	0.00336267	Homeobox-leucine zipper family protein / lipid-binding START domain-containing protein.[Source:TAIR;Acc:AT2G34710]	2	14639323	14644273	AT2G34710.1	PHB	scaffold_402060.1	4	ortholog_one2one			263819_x_at	AT2G10140		DNA.synthesis/chromatin structure.retrotransposon/transposase.CACTA-like transposase	551.336	510.895	71.9075	100.666	76.3389	99.4882	10996.1	11874.2	4228.04	7198.94	3050.03	4160.14	-0.732022	-1.35831	1.99269e-10
263348_at	At2g05710	ACO3	TCA / org. transformation.TCA.aconitase	54.6223	44.537	40.7072	47.2138	66.2289	83.6603	1080.49	1036.57	1528.8	1738.58	2184.9	2560.04	0.560517	1.12455	0.436991	9.71369e-05	Aconitate hydratase 2, mitochondrial [Source:UniProtKB/Swiss-Prot;Acc:Q9SIB9]	2	2141399	2146678	AT2G05710.1	ACO3	fgenesh2_kg.3__2887__AT2G05710.1	3	ortholog_one2one			257448_s_at	AT3G45800;AT2G11620		not assigned.unknown	270.559	229.738	28.2566	23.9944	28.2311	31.3793	5346.62	5146.02	1082.98	965.322	965.116	1041.61	-1.78941	-1.35816	2.81339e-17
262289_at	At1g70770		not assigned.unknown	56.0163	39.8407	70.7815	79.7108	77.4322	70.8637	1119.36	988.761	4618.95	4935.63	3058.11	2490.37	1.77148	1.12072	0.0156995	0.0149131	Protein of unknown function DUF2359, transmembrane.[Source:TAIR;Acc:AT1G70770]	1	26687798	26691277	AT1G70770.2	AT1G70770	fgenesh2_kg.2__1337__AT1G70770.1	2	ortholog_one2one			261959_s_at	AT3G11970;AT1G36590		DNA.synthesis/chromatin structure.retrotransposon/transposase.gypsy-like retrotransposon	105.083	91.9127	13.6617	13.6412	15.0146	17.2455	1733.35	1733.59	472.087	465.142	600.482	641.081	-1.78362	-1.358	6.8954e-24
263824_at	At2g40360		development.unspecified	53.3163	43.3023	53.237	62.1196	69.0621	76.0639	1075.13	1029.43	2662.39	2897.56	2672.5	2755.26	1.11806	1.11107	0.107026	0.0360188	Transducin/WD40 repeat-like superfamily protein.[Source:TAIR;Acc:AT2G40360]	2	16852880	16856690	AT2G40360.1	AT2G40360	fgenesh2_kg.4__2150__AT2G40360.1	4	ortholog_one2one			255083_s_at	AT4G09230;AT4G09280		not assigned.disagreeing hits	89.5129	77.9227	11.4648	12.4196	12.398	11.3416	1545.91	1539.89	420.775	436.012	539.089	509.254	-1.64474	-1.33663	6.90503e-21
264987_at	At1g27030		not assigned.unknown	65.9657	73.9361	99.0118	120.707	90.9839	102.659	1239.78	1508.9	5535.56	6458.52	3227.21	3284.97	1.96831	1.11081	1.94612e-12	5.73236e-07	unknown protein.[Source:TAIR;Acc:AT1G27030]	1	9381803	9383984	AT1G27030.1	AT1G27030	scaffold_102809.1	1	ortholog_one2one			248514_s_at	AT5G50620;AT5G50510		not assigned.unknown	98.4926	78.8219	12.1944	14.9911	13.6568	15.5929	1676.66	1535.95	433.242	490.251	570.723	589.309	-1.68149	-1.33497	7.95702e-26
254120_at	At4g24570	DIC2	mitochondrial electron transport / ATP synthesis.uncoupling protein	74.1478	68.4759	89.9274	107.704	93.0107	106.327	1364.61	1418.28	5432.27	6756.89	3707.71	4001.46	1.79727	1.10871	4.99312e-05	0.00134713	dicarboxylate carrier 2.[Source:TAIR;Acc:AT4G24570]	4	12686459	12687650	AT4G24570.1	DIC2	scaffold_701872.1	7	ortholog_one2one			251351_s_at	AT3G61030;AT3G60950;AT3G61050		signalling.calcium	141.695	123.109	20.3669	16.8522	20.3093	19.9519	2427.66	2388.33	693.638	557.438	725.149	691.398	-1.62408	-1.3188	4.39909e-22
253049_at	At4g37300	MEE59	not assigned.unknown	112.967	95.4888	98.8544	98.1288	109.418	129.394	1866.13	1816.72	6265.05	5920.79	4269.08	5014.51	1.41495	1.10832	0.0103258	0.00352364	MEE59 (maternal effect embryo arrest 59) [Source:RefSeq peptide;Acc:NP_195447]	4	17554641	17555861	AT4G37300.1	MEE59	scaffold_700357.1	7	ortholog_one2one			266834_s_at	AT3G27140;AT4G08260;AT2G30020		protein.postranslational modification	146.349	135.935	42.383	41.7177	27.6774	33.9702	2318.28	2483.5	1598.09	1606	902.164	1004.79	-0.782893	-1.31633	2.8829e-09
261373_at	At1g53000	KDSB	cell wall.precursor synthesis.KDO pathway.CMP-KDO Synthetase	62.7703	53.3381	78.5606	77.4725	82.5521	86.5238	1212.13	1181.27	4545.25	3594.4	3128.16	2958.09	1.49352	1.09982	0.0060964	0.0109095	Nucleotide-diphospho-sugar transferases superfamily protein.[Source:TAIR;Acc:AT1G53000]	1	19745046	19747245	AT1G53000.1	KDSB	fgenesh2_kg.1__4374__AT1G53000.1	1	ortholog_one2one			253194_s_at	AT4G35400;AT1G48250;AT1G17275;AT1G78350		DNA.synthesis/chromatin structure.retrotransposon/transposase.mutator-like transposase	107.742	93.3449	16.1994	12.4617	21.035	19.0254	1744.2	1730.28	568.591	439.218	737.181	659.61	-1.80114	-1.30856	5.17343e-25
258840_at	At3g04620		not assigned.unknown	68.7956	59.2633	96.6336	86.9106	87.6933	86.3304	1257.62	1243.72	5634.25	4314.33	3018.97	2753.67	1.82891	1.09367	9.37378e-06	0.000317583	Alba DNA/RNA-binding protein.[Source:TAIR;Acc:AT3G04620]	3	1255526	1256869	AT3G04620.1	AT3G04620	fgenesh2_kg.3__423__AT3G04620.1	3	ortholog_one2one			255971_at	At3g29510		DNA.synthesis/chromatin structure.retrotransposon/transposase.copia-like retrotransposon	116.284	102.095	18.7195	15.4559	16.2504	16.8579	1937.09	1940.77	627.979	516.601	637.942	625.14	-1.39468	-1.30439	2.31601e-17
253514_at	At4g31805		RNA.regulation of transcription.WRKY domain transcription factor family	68.2841	53.8145	57.4916	57.7993	79.4905	83.091	1250.54	1172.39	2343.39	2116.14	2635.62	2560.03	0.830656	1.08622	0.000802862	3.63361e-06	WRKY family transcription factor.[Source:TAIR;Acc:AT4G31805]	4	15385280	15386982	AT4G31805.1	AT4G31805	fgenesh1_pm.C_scaffold_7000774	7	ortholog_one2one			257108_x_at	AT3G30490		not assigned.unknown	125.095	122.974	19.8471	20.6577	15.6293	22.6173	2109.14	2339.6	761.337	743.904	624.476	777.39	-1.43053	-1.30346	1.47163e-15
250476_at	At5g10140	FLC;FLF;AGL25	RNA.regulation of transcription.MADS box transcription factor family	40.1681	36.9473	34.6122	34.5744	59.5777	64.0069	925.167	946.686	1369.05	1290.47	2095.42	2031.25	0.348612	1.08596	0.57385	0.00771482	K-box region and MADS-box transcription factor family protein.[Source:TAIR;Acc:AT5G10140]	5	3173497	3179448	AT5G10140.1	FLF	scaffold_601028.1	6	ortholog_one2one			251694_s_at	AT3G55210;AT3G56560		development.unspecified	89.3396	83.7022	11.8692	12.8609	12.2592	13.0847	1581.51	1677.43	435.397	455.019	541.451	546.54	-1.66447	-1.303	2.02284e-22
250948_at	At5g03490		misc.UDP glucosyl and glucoronyl transferases	63.7014	51.4617	65.8317	70.8452	81.7343	85.6093	1189.73	1134.36	3082.55	2728.17	2744.26	2595.07	1.17845	1.08112	5.8856e-06	9.77746e-07	UDP-Glycosyltransferase superfamily protein.[Source:TAIR;Acc:AT5G03490]	5	871460	873057	AT5G03490.1	AT5G03490	fgenesh2_kg.6__259__AT5G03490.1	6	ortholog_one2one			245219_at	AT1G58807;AT1G59124		stress.biotic.PR-proteins	157.32	137.583	21.857	16.4057	20.3562	26.2352	2604.91	2616.8	736.02	534.47	713.265	820.669	-1.49913	-1.30172	6.56151e-18
260986_at	At1g53580	GLX2-3;ETHE1;GLY3	Biodegradation of Xenobiotics.hydroxyacylglutathione hydrolase	51.9713	41.8426	67.8767	65.8451	68.9684	77.5837	1075.69	1017.79	3669.08	3520.17	2624.22	2615.51	1.32094	1.0798	0.00446027	0.00395509	glyoxalase II 3.[Source:TAIR;Acc:AT1G53580]	1	19991275	19993334	AT1G53580.2	GLY3	Al_scaffold_0001_4800	1	ortholog_one2one			261283_s_at	AT1G35770;AT2G06860		protein.degradation	106.739	95.1624	12.53	13.7368	15.7528	16.956	1770.39	1802.8	471.965	529.09	634.024	648.505	-1.71446	-1.28682	5.01509e-21
263958_at	At2g36240		not assigned.no ontology.pentatricopeptide (PPR) repeat-containing protein	57.4282	50.9658	59.6305	56.9399	78.8758	82.6779	1132.74	1136.32	2800.99	2356.7	2950.22	2735.3	0.911541	1.07903	0.0111707	4.97717e-05	pentatricopeptide (PPR) repeat-containing protein.[Source:TAIR;Acc:AT2G36240]	2	15195653	15197264	AT2G36240.1	AT2G36240	scaffold_402236.1	4	ortholog_one2one			266434_s_at	AT3G18340;AT2G07120		protein.degradation.ubiquitin.E3.SCF.FBOX	85.3602	84.1715	9.32414	9.51334	9.9495	10.7318	1518.31	1676.4	360.909	364.753	491.735	500.602	-1.68708	-1.27178	1.65951e-20
246701_at	At5g28020	CYSD2;ATCYSD2	amino acid metabolism.synthesis.serine-glycine-cysteine group.cysteine.OASTL	54.7694	46.0306	58.04	49.3448	65.2618	70.4488	1093.14	1065.34	2631.99	1786.38	2401.94	2235.25	0.960837	1.07773	0.00388655	0.00249246	cysteine synthase D2.[Source:TAIR;Acc:AT5G28020]	5	10026183	10028580	AT5G28020.1	CYSD2	fgenesh2_kg.6__2759__AT5G28020.4	6	ortholog_one2one			266432_s_at	AT1G36035;AT2G07080		DNA.synthesis/chromatin structure.retrotransposon/transposase.copia-like retrotransposon	96.5715	93.3794	13.6524	17.106	17.3966	17.0371	1620.68	1752.03	468.229	617.04	644.029	618.506	-1.33741	-1.26801	2.47427e-17
248048_at	At5g56080	ATNAS2;NAS2	metal handling.binding, chelation and storage	66.0616	55.286	55.2092	88.7045	80.2134	91.1546	1233.52	1195.11	2298.51	4251.29	2867.15	2953.47	1.25932	1.0729	0.000447433	0.000213892	nicotianamine synthase 2.[Source:TAIR;Acc:AT5G56080]	5	22711402	22712364	AT5G56080.1	ATNAS2	scaffold_802149.1	8	ortholog_one2one			249696_at	At5g35820		DNA.synthesis/chromatin structure	82.0453	75.7373	18.7395	15.3523	14.3381	9.15071	1454.44	1502.16	621.598	498.761	583.062	467.952	-1.16601	-1.26743	1.58689e-15
253952_at	At4g26840	SUM1;SUMO 1;SUMO1;ATSUMO1	protein.degradation.ubiquitin.ubiquitin	61.1526	54.3656	60.7066	53.258	83.8473	89.1409	1179.39	1197.18	2552.78	1935.3	2951.4	2903.46	0.882314	1.06645	0.000491138	1.38955e-06	small ubiquitin-like modifier 1.[Source:TAIR;Acc:AT4G26840]	4	13497326	13498730	AT4G26840.1	SUM1	fgenesh2_kg.7__1549__AT4G26840.1	7	ortholog_one2one			248851_s_at	AT5G46260;AT5G46490		stress.biotic.PR-proteins	95.1658	79.0459	14.7579	16.938	15.0391	11.253	1689.81	1607.35	559.128	572.348	625.151	520.247	-1.3688	-1.25764	7.064e-17
247454_at	At5g62440		not assigned.unknown	115.573	110.821	160.544	111.809	153.47	192.007	2242.48	2429.21	30319.3	10202.2	12866.7	17314	1.4443	1.0535	0.0359524	0.0999837	Protein of unknown function (DUF3223).[Source:TAIR;Acc:AT5G62440]	5	25072468	25073991	AT5G62440.1	AT5G62440	fgenesh2_kg.8__2237__AT5G62440.1	8	ortholog_one2one			263817_at	At2g10070		not assigned.unknown	119.968	102.424	18.6522	16.5846	20.9671	19.6713	1987.84	1958.03	644.709	546.84	742.178	677.87	-1.589	-1.25688	3.40104e-20
245506_at	At4g15700		redox.glutaredoxins	42.5355	31.9515	60.1655	58.8858	62.9871	65.0215	963.107	892.184	3092.63	2691.94	2471.73	2259.77	1.22758	1.0521	0.0206877	0.0436418	Thioredoxin superfamily protein.[Source:TAIR;Acc:AT4G15700]	4	8937393	8937892	AT4G15700.1	AT4G15700	fgenesh2_kg.7__2750__AT4G15700.1	7	ortholog_one2one			266680_s_at	AT2G19850;AT3G54730		not assigned.unknown	97.598	85.3089	26.1454	64.04	16.2461	13.9229	1674	1669.74	1042.68	3832.89	633.913	560.086	0.0589358	-1.24512	0.000338878
262316_at	At2g48120	PAC	development.unspecified	67.7714	59.0408	85.7321	98.5429	76.608	90.146	1273.73	1251.76	4336.44	5068.39	2483.77	2757.44	1.80711	1.04966	1.24829e-08	1.86327e-05	pale cress protein (PAC).[Source:TAIR;Acc:AT2G48120]	2	19679730	19681546	AT2G48120.1	PAC	fgenesh2_kg.4__3065__AT2G48120.1	4	ortholog_one2one			263056_at	At2g12720		DNA.unspecified	53.01	52.7764	8.74701	9.38846	6.67566	10.2708	1060.82	1145.24	344.173	359.918	430.022	486.238	-1.60971	-1.24479	4.12872e-25
267034_at	At2g38310	PYL4;RCAR10	not assigned.no ontology	68.609	57.3382	100.647	77.6362	91.067	103.758	1316.92	1275.58	8971.35	4800.37	4355.38	4978.86	1.5484	1.04805	0.0394055	0.0443857	PYR1-like 4.[Source:TAIR;Acc:AT2G38310]	2	16050063	16051168	AT2G38310.1	PYL4	scaffold_402552.1	4	ortholog_one2one			266152_s_at	AT3G32377;AT3G31908;AT2G12050		development.unspecified	51.2033	46.4325	5.57519	5.91965	6.79032	3.05783	1051.84	1073.08	276.139	294.639	430.74	366.427	-1.74171	-1.24452	1.16523e-23
261069_at	At1g07410	ATRABA2B;RAB-A2B;ATRAB-A2B;RABA2b	signalling.G-proteins	49.9241	42.7036	56.2271	61.7369	66.7419	72.5087	1039.65	1019.73	2448.71	2530.64	2376.55	2405.37	1.05335	1.04562	3.18985e-05	7.22703e-05	RAB GTPase homolog A2B.[Source:TAIR;Acc:AT1G07410]	1	2276053	2277154	AT1G07410.1	RAB-A2B	Al_scaffold_0001_685	1	ortholog_one2one			246641_s_at	AT5G34883;AT5G34885;AT5G34908		not assigned.no ontology	188.591	155.12	26.0604	19.8245	20.8097	24.5987	3214.39	3022.88	1010.05	654.338	738.272	804.242	-0.962909	-1.23863	1.04708e-11
245722_at	At1g73430		protein.targeting.secretory pathway.golgi	38.9147	32.0131	31.5491	33.7309	55.5403	68.0816	910.276	885.057	1165.79	1223.12	1839.12	2090.54	0.348368	1.03962	0.626418	6.99652e-05	sec34-like family protein.[Source:TAIR;Acc:AT1G73430]	1	27603655	27611068	AT1G73430.1	AT1G73430	scaffold_202277.1	2	ortholog_one2one			266676_s_at	AT2G29605;AT2G29850		not assigned.unknown	136.695	119.641	29.4782	30.5671	30.6812	25.8119	2161.09	2168.64	1085.12	1245.34	972.145	801.413	-0.865331	-1.23472	2.98725e-12
258738_at	At3g05750		not assigned.unknown	42.7948	35.0457	27.603	26.6583	57.7252	58.9546	953.45	917.683	997.026	952.418	2070.48	1912.12	0.0456185	1.03832	0.0855412	0.066973	unknown protein.[Source:TAIR;Acc:AT3G05750]	3	1704120	1707678	AT3G05750.1	AT3G05750	fgenesh2_kg.3__568__AT3G05750.1	3	ortholog_one2one			256473_at	At1g42630		not assigned.no ontology	69.3074	62.8148	13.8015	12.3354	10.982	11.9969	1279.22	1305.86	485.151	439.433	517.718	535.311	-1.4553	-1.21473	5.91645e-22
245522_at	At4g15890		not assigned.unknown	75.0211	66.5221	80.0408	95.9908	82.138	98.3756	1334.71	1343.9	3909.24	4287.7	2781.87	3186.28	1.47761	1.03168	5.3196e-10	4.52445e-06	binding.[Source:TAIR;Acc:AT4G15890]	4	9017453	9022982	AT4G15890.1	AT4G15890	fgenesh2_kg.7__2729__AT4G15890.1	7	ortholog_one2one			257292_s_at	AT3G15600;AT2G07770		not assigned.no ontology	171.135	144.731	42.4668	30.6504	41.337	35.6913	2711.79	2622.36	1584.7	976.513	1276.4	1051.89	-1.14568	-1.19724	6.80553e-16
265478_at	At2g15890	MEE14	not assigned.unknown	83.2598	73.9508	69.5392	73.4135	94.4451	110.405	1481.88	1508.55	4175.72	4153.36	4606.47	5075.64	0.812799	1.03023	0.180953	0.0705494	maternal effect embryo arrest 14.[Source:TAIR;Acc:AT2G15890]	2	6920369	6922025	AT2G15890.1	MEE14	fgenesh1_pm.C_scaffold_3002546	3	ortholog_one2one			262995_s_at	AT3G30420;AT1G54430		DNA.unspecified	86.2108	77.6939	13.8623	19.38	16.3741	14.2204	1493.02	1542.36	489.418	673.516	627.318	576.108	-1.29045	-1.1956	5.49415e-16
249081_at	At5g44090		protein.postranslational modification	45.1863	36.8905	66.2472	78.8701	64.8199	69.545	1001.84	959.688	3939.26	5155.37	2328.1	2288.32	1.81011	1.02905	0.00400426	0.0043274	Calcium-binding EF-hand family protein.[Source:TAIR;Acc:AT5G44090]	5	17742766	17748396	AT5G44090.1	AT5G44090	fgenesh2_kg.8__403__AT5G44090.1	8	ortholog_one2one			257562_at	At3g30480		RNA.regulation of transcription.GRF zinc finger family	115.592	101.259	24.4109	23.0808	22.3727	24.9835	1910.49	1909.43	855.637	743.887	790.125	806.741	-1.24955	-1.18855	2.92294e-17
249798_at	At5g23730	RUP2	development.unspecified	77.021	65.784	76.5534	116.909	84.9968	91.5165	1374.12	1348.59	4234.33	7404.11	3071.15	3106.97	1.99544	1.02627	7.28451e-06	0.00145855	Transducin/WD40 repeat-like superfamily protein.[Source:TAIR;Acc:AT5G23730]	5	8005234	8006630	AT5G23730.1	RUP2	scaffold_602443.1	6	ortholog_one2one			265753_at	At2g10650		DNA.synthesis/chromatin structure.retrotransposon/transposase.gypsy-like retrotransposon	128.433	107.031	18.8896	14.6113	22.6393	18.6088	2102.92	2019.45	696.331	518.897	827.132	706.003	-1.54148	-1.18324	2.05029e-16
260320_at	At1g63930	ROH1	not assigned.unknown	97.3135	92.0079	97.0095	112.501	107.048	113.454	1644.9	1755.41	5290.52	5641.87	3855.46	3770.67	1.49288	1.02212	1.60617e-10	7.10185e-07	from the Czech 'roh' meaning 'corner'.[Source:TAIR;Acc:AT1G63930]	1	23727891	23729333	AT1G63930.1	ROH1	fgenesh2_kg.2__97__AT1G63930.1	2	ortholog_one2one			265298_s_at	AT2G13930;AT3G27327		DNA.synthesis/chromatin structure	93.0605	88.6226	13.8023	14.8516	17.7703	17.524	1573.57	1686.91	492.484	510.034	653.419	628.03	-1.58609	-1.18175	1.56111e-20
259220_at	At3g03550		protein.degradation.ubiquitin.E3.RING	130.237	114.484	135.474	136.201	118.408	141.421	2168.98	2168.23	9179.3	7682.19	4663.1	5289.02	1.80037	1.01586	1.31832e-09	0.000178425	RING/U-box superfamily protein.[Source:TAIR;Acc:AT3G03550]	3	850108	851590	AT3G03550.1	AT3G03550	fgenesh2_kg.3__301__AT3G03550.1	3	ortholog_one2one			264354_s_at	AT1G03200;AT1G03240		not assigned.unknown	74.4873	66.3389	10.3664	10.251	12.7364	12.1323	1340.7	1356.81	384.666	385.894	555.343	522.18	-1.59579	-1.17615	2.35185e-21
253577_at	At4g31080		not assigned.unknown	58.8204	54.63	61.9023	102.215	76.0272	76.3556	1142.22	1192.08	3512.37	7909.62	3155.69	2743.66	1.83615	1.01251	0.031311	0.0570725	Protein of unknown function (DUF2296).[Source:TAIR;Acc:AT4G31080]	4	15120888	15123486	AT4G31080.2	AT4G31080	fgenesh2_kg.7__1070__AT4G31080.1	7	ortholog_one2one			261978_at	At1g37060		DNA.synthesis/chromatin structure.retrotransposon/transposase.gypsy-like retrotransposon	64.1575	54.2013	12.7596	10.6597	10.2912	12.2914	1196.83	1170.98	445.099	395.255	497.299	526.516	-1.45429	-1.17503	6.58613e-22
257484_at	At1g01650	SPPL4;ATSPPL4	protein.degradation	35.642	28.7183	40.7884	37.0621	52.0577	54.0762	875.255	839.6	1701.83	1282.02	2051.58	1845.46	0.647214	1.01159	0.277811	0.039829	SIGNAL PEPTIDE PEPTIDASE-LIKE 4.[Source:TAIR;Acc:AT1G01650]	1	232841	237817	AT1G01650.1	SPPL4	fgenesh2_kg.1__64__AT1G01650.1	1	ortholog_one2one			255205_at	At4g07540		DNA.synthesis/chromatin structure.retrotransposon/transposase.hat-like transposase	94.1307	91.3885	18.4749	23.6798	16.7443	18.9837	1615.91	1765.27	770.986	798.651	654.062	690.124	-1.1095	-1.17049	7.4854e-14
258128_at	At3g24590	PLSP1	protein.targeting.chloroplast	36.2213	35.9338	36.8246	53.3171	48.7194	52.2303	877.487	930.233	1516.84	2493.31	1783.15	1763.64	1.14649	1.00951	0.296878	0.0963809	plastidic type i signal peptidase 1.[Source:TAIR;Acc:AT3G24590]	3	8970672	8972168	AT3G24590.1	PLSP1	fgenesh2_kg.3__2673__AT3G24590.1	3	ortholog_one2one			261730_s_at	AT1G47816;AT4G04520		DNA.synthesis/chromatin structure.retrotransposon/transposase.mutator-like transposase	42.2046	39.181	7.02456	10.696	6.49441	5.20119	941.166	968.001	323.906	410.072	426.438	402.626	-1.37697	-1.17027	7.18531e-20
259330_at	At3g16270		not assigned.unknown	89.2031	76.2381	76.2075	96.5577	91.4742	125.358	1574.89	1549.4	4354.02	6071.6	3768.12	5856.49	1.16612	1.00733	0.0150904	0.00717105	ENTH/VHS family protein.[Source:TAIR;Acc:AT3G16270]	3	5513273	5516932	AT3G16270.1	AT3G16270	scaffold_301904.1	3	ortholog_one2one			265491_s_at	AT2G15650;AT1G50810		DNA.synthesis/chromatin structure	155.526	135.69	38.2916	22.779	34.3284	39.0386	2546.35	2508.28	1535.56	738.942	1176.15	1243.79	-1.26025	-1.16776	1.37294e-15
248658_at	At5g48600	SMC3;ATSMC4;ATSMC3;ATCAP-C	cell.division	48.9847	43.2237	52.2639	64.5017	66.0895	73.632	1042.48	1042.12	2447.56	3230.63	2782.97	2535.9	1.09712	1.00668	0.010652	0.00333344	structural maintenance of chromosome 3.[Source:TAIR;Acc:AT5G48600]	5	19701803	19709216	AT5G48600.2	SMC3	scaffold_4300005.1	scaffold_43	ortholog_one2one			255311_at	At4g04550		DNA.synthesis/chromatin structure.retrotransposon/transposase.copia-like retrotransposon	62.8398	58.9363	12.1991	9.86945	10.5198	13.9469	1188.68	1248.94	435.232	374.275	511.39	564.474	-1.51779	-1.16061	2.27469e-22
247527_at	At5g61480	PXY	signalling.receptor kinases.leucine rich repeat XI	66.9078	54.4246	73.8249	80.627	75.9409	81.4954	1234.78	1175.73	3585.91	3662.86	2567.72	2482.9	1.40323	1.00598	8.37783e-06	0.000242723	Leucine-rich repeat receptor-like protein kinase TDR [Source:UniProtKB/Swiss-Prot;Acc:Q9FII5]	5	24724541	24727842	AT5G61480.1	PXY	fgenesh2_kg.8__2123__AT5G61480.1	8	ortholog_one2one			245675_at	AT4G09146;AT1G56675		DNA.synthesis/chromatin structure	52.3199	49.707	9.30397	8.28115	7.16418	9.3727	1067.34	1113.14	358.536	343.729	439.049	471.576	-1.53707	-1.15964	2.91207e-22
261036_at	At1g17470	ATDRG1;ATDRG;DRG1	transport.ammonium	55.4167	47.8953	73.795	77.2575	75.1661	82.7308	1116.46	1115.21	4622.87	4153.99	3005.95	2969.86	1.41037	1.00582	0.000693181	0.000610798	developmentally regulated G-protein 1.[Source:TAIR;Acc:AT1G17470]	1	6002912	6006405	AT1G17470.1	ATDRG	fgenesh2_kg.1__1908__AT1G17470.1	1	ortholog_one2one			265113_at	AT4G09455;AT1G62460		DNA.synthesis/chromatin structure.retrotransposon/transposase.copia-like retrotransposon	115.833	105.739	24.9094	18.6004	25.8683	23.1238	1914.49	1984.12	899.65	620.605	916.996	791.897	-1.27229	-1.15925	5.02484e-16
261389_s_at	At1g35050;At1g41835;At1g35735		DNA.synthesis/chromatin structure.retrotransposon/transposase.copia-like retrotransposon	118.669	102.795	133.747	189.903	1185.9	1310.04	1998.89	1955.44	10450.7	14246.2	143684	143849	2.11896	5.98653	3.5414e-14	2.50845e-43												265604_s_at	AT3G35707;AT3G33225;AT2G14350		not assigned.unknown	129.266	121.898	26.9061	24.4266	30.4049	30.4573	2066.16	2214.28	901.235	778.756	962.985	900.735	-1.36331	-1.15802	1.86028e-19
263769_at	At2g06390		protein.synthesis.ribosomal RNA	663.137	644.231	1400.18	1771.28	1429.36	1784.86	14903.6	17348	426047	537207	181605	224161	6.92381	5.38825	4.25841e-22	5.97424e-18	transposable element gene.[Source:TAIR;Acc:AT2G06390]	2	2516586	2516712		AT2G06390						256601_s_at	AT3G28290;AT3G28300		not assigned.no ontology	107.487	96.5503	19.4348	17.0546	25.5966	21.423	1766.43	1823.69	679.493	557.911	883.278	765.213	-1.56747	-1.15141	4.32441e-21
252792_at	At3g42240		not assigned.unknown	49.9423	39.394	181.585	127.152	180.729	215.943	1052.46	998.474	42637.2	16714.1	16916.3	20756.2	4.66115	3.99565	0.10197	0.0102091	transposable element gene.[Source:TAIR;Acc:AT3G42240]	3	14397330	14398293		AT3G42240						256167_at	At1g36830		DNA.synthesis/chromatin structure	61.2675	53.7489	10.2141	9.59415	10.6243	10.028	1174.69	1176.06	401.668	374.591	509.621	484.943	-1.56154	-1.15118	1.21378e-21
262948_at	At1g75560		RNA.regulation of transcription.putative transcription regulator	52.3126	50.4067	119.392	164.579	115.7	156.37	1063.15	1126.26	17643	27753.8	8087.4	12517.7	4.77223	3.61363	0.0184906	0.0770187	zinc knuckle (CCHC-type) family protein.[Source:TAIR;Acc:AT1G75560]	1	28371141	28373241		AT1G75560						260861_at	At1g43840		DNA.synthesis/chromatin structure.retrotransposon/transposase.CACTA-like transposase	53.198	51.7316	8.98498	7.92752	8.11726	10.1822	1072.31	1142.49	358.604	335.757	455.126	484.082	-1.53167	-1.14516	8.17264e-21
256609_at	At3g30843		not assigned.unknown	44.3466	39.0806	35.8861	41.6888	124.75	156.199	984.93	995.286	1448.91	1690.41	8728.39	10478.3	0.482739	3.17911	0.824997	0.00969699		3	12607271	12608250		AT3G30843						258955_s_at	AT3G18530;AT3G01450		not assigned.unknown	63.163	56.4071	35.0179	41.4579	11.574	10.5395	1200.71	1212.54	1283.52	1358.57	523.817	493.911	0.0115846	-1.13558	0.419272
264798_at	At1g08730	XIC;ATXIC	cell.organisation	44.5421	42.4217	37.3593	39.8229	96.125	108.3	973.852	1019.07	1500.28	1441.61	6326.82	6637.45	0.490794	2.48257	0.913511	0.0540307	Myosin family protein with Dil domain.[Source:TAIR;Acc:AT1G08730]	1	2779963	2788447		XIC						254007_s_at	AT1G60720;AT4G26360		DNA.synthesis/chromatin structure	110.203	102.422	17.6037	17.9711	19.4013	19.6088	1921.54	2047.76	617.174	623.222	707.772	692.063	-1.4097	-1.13398	6.2473e-18
265275_at	At2g28440		not assigned.no ontology.proline rich family	59.714	53.7018	86.2596	74.0246	173.887	155.012	1198.93	1211.94	8215.78	5000.19	17442.9	11841.1	1.42316	2.35316	0.1714	0.00525584	proline-rich family protein.[Source:TAIR;Acc:AT2G28440]	2	12161226	12162032		AT2G28440						245217_at	At1g38340		DNA.synthesis/chromatin structure.retrotransposon/transposase.gypsy-like retrotransposon	72.2558	64.3207	12.3306	11.1372	11.4967	12.4007	1369.26	1376.08	478.359	428.389	536.003	546.97	-1.50953	-1.13353	1.70666e-20
263423_at	At2g31700		not assigned.unknown	63.487	69.0051	90.2556	118.048	148.523	194.97	1233.59	1476.58	7067.45	10001.5	9016.42	11705.7	2.04174	2.30937	0.274337	0.00984786	unknown protein.[Source:TAIR;Acc:AT2G31700]	2	13480510	13481568		AT2G31700						263735_s_at	AT1G59810;AT1G60040		RNA.regulation of transcription.MADS box transcription factor family	107.158	100.617	18.2668	24.6236	25.4369	22.0235	1767.6	1878.39	627.429	809.826	846.235	727.994	-1.30203	-1.13146	1.83594e-16
254671_at	At4g18410		DNA.synthesis/chromatin structure.retrotransposon/transposase.mutator-like transposase	55.7465	52.2446	107.197	167.215	131.734	152.943	1113.43	1172.98	9248.19	16324.2	7354.72	9401.95	2.86398	2.20143	3.0493e-05	0.000711487		4	10171927	10174176		AT4G18410						246836_s_at	AT5G27960;AT5G26650		RNA.regulation of transcription.MADS box transcription factor family	48.1349	50.5841	8.96224	10.4956	8.55617	9.45344	1015.97	1123.53	354.192	386.112	472.839	476.214	-1.45537	-1.12984	1.61489e-20
248815_at	At5g46920		DNA.synthesis/chromatin structure	63.5818	56.7787	98.6901	110.741	103.016	115.152	1216.7	1227.44	10116.9	10348.6	5779.19	6161.34	2.76082	2.01818	0.0085728	0.0236147	Intron maturase, type II family protein.[Source:TAIR;Acc:AT5G46920]	5	19053628	19056007		AT5G46920						246080_at	At5g20460		not assigned.unknown	103.513	85.6456	20.2005	23.0912	16.3465	17.8021	1797.36	1712.58	771.794	845.661	631.402	649.33	-1.00404	-1.12969	1.08137e-12
267320_at	At2g19300		not assigned.unknown	96.6894	81.0034	221.228	217.827	173.086	183.988	1674.86	1620.96	28501	31493.2	10583.6	10708.3	3.43391	1.9466	0.000402313	0.00727332	unknown protein.[Source:TAIR;Acc:AT2G19300]	2	8368040	8368219		AT2G19300						266030_x_at	AT2G05870		misc.cytochrome P450	92.4611	72.8734	7.03936	7.70842	12.2623	9.42355	1692.64	1553.92	310.865	333.023	549.93	474.626	-1.68774	-1.12686	9.86755e-19
255027_at	At4g09880		not assigned.no ontology	67.0045	55.835	103.147	87.0619	94.8146	107.593	1258.93	1210.55	9379.4	7769.12	4553.09	4881.38	2.6903	1.90648	0.0847147	0.0395757	unknown protein.[Source:TAIR;Acc:AT4G09880]	4	6214624	6215338		AT4G09880						260691_s_at	AT2G23880;AT1G32390		DNA.synthesis/chromatin structure.retrotransposon/transposase.non-LTR retrotransposon	60.7813	60.5316	13.1572	11.2899	11.1724	15.0479	1160.53	1256.4	503.528	416.557	533.866	587.489	-1.3984	-1.10887	6.79034e-19
249928_at	At5g22250		RNA.processing.ribonucleases	46.3795	38.4602	99.9495	115.164	91.2076	98.3094	993.592	966.315	10532.2	9665.98	4529.77	4184.25	2.8472	1.74024	0.00013681	0.00168345	Polynucleotidyl transferase, ribonuclease H-like superfamily protein.[Source:TAIR;Acc:AT5G22250]	5	7365532	7366778		AT5G22250						257400_s_at	AT1G24250;AT1G23810		not assigned.no ontology.paired amphipathic helix repeat-containing protein	69.4713	60.0591	17.531	15.2607	13.2434	12.6431	1281.79	1259.03	610.753	512.707	563.044	531.841	-1.08158	-1.10684	1.49652e-13
257057_at	At3g15310		not assigned.unknown	84.7237	79.4863	94.1639	115.233	111.945	127.584	1503.04	1581.36	5205.14	6318.09	4181.75	4370.77	2.20252	1.73867	1.45634e-05	2.0161e-05	transposable element gene.[Source:TAIR;Acc:AT3G15310]	3	5152099	5153642		AT3G15310						249463_s_at	AT5G39690;AT3G56530		development.unspecified	70.4397	65.665	16.4838	17.0974	14.0025	15.1498	1313.18	1366.69	576.44	543.188	587.875	598.08	-1.03353	-1.09725	1.16853e-13
252789_s_at	At1g21930;At3g42150		not assigned.unknown	123.843	113.48	142.655	153.554	173.161	175.602	2019.8	2105.73	8963.16	8485.51	7598.72	6539.9	2.01898	1.73512	1.00629e-16	3.67375e-13												263617_at	At2g04670		DNA.synthesis/chromatin structure	125.732	111.67	23.2071	17.3758	27.3029	32.5198	2101.94	2128.23	790.562	570.82	930.024	990.948	-1.38655	-1.09221	8.1779e-19
252815_at	At3g42540		not assigned.unknown	44.2559	39.8041	82.5699	54.2229	87.4778	92.1558	971.621	984.46	7919.51	2989.65	3790.83	3426.67	1.8918	1.65757	0.197678	0.0017571		3	14645107	14646442		AT3G42540						265971_at	At2g11220		DNA.synthesis/chromatin structure.retrotransposon/transposase.copia-like retrotransposon	124.875	93.9282	20.9623	13.9179	19.345	18.2583	2189.86	1923.44	713.736	472.902	707.666	675.873	-1.20719	-1.0919	2.94454e-13
263404_s_at	At2g04090;At2g04100		transport.misc	120.046	102.614	168.38	200.155	194.902	200.553	2150.36	2099.37	18696.3	21673.8	13053.7	11797.9	2.23852	1.60162	4.76387e-05	0.00272375												260942_s_at	AT1G45190;AT3G11990		not assigned.unknown	96.5741	88.6353	21.4355	18.7767	22.296	21.8384	1621.86	1685.13	702.886	596.865	767.23	715.088	-1.32328	-1.09103	2.23565e-19
262427_s_at	At1g47600;At1g51470		secondary metabolism.sulfur-containing.glucosinolates.degradation.myrosinase	100.395	93.6671	119.91	149.776	145.136	142.768	1706.57	1782.82	8375.56	11085.7	6542.21	5637.13	2.04533	1.58931	5.73458e-05	0.000881849												247864_s_at	AT1G25155;AT5G57890;AT1G25083;AT1G24909;AT1G24807;AT1G25220		amino acid metabolism.synthesis.aromatic aa.tryptophan.anthranilate synthase	276.043	246.337	97.4531	84.5148	59.7728	76.5716	4670.27	4783.83	5698.5	4023.41	1971.07	2343.73	-0.114997	-1.08886	0.00502729
263552_x_at	At2g24980		not assigned.no ontology.proline rich family	106.032	93.2883	94.5721	74.0473	135.758	126.42	1861.85	1911.67	7475.27	3808.6	7272.69	5041.12	0.908072	1.58315	0.12368	0.00966418	Proline-rich extensin-like family protein.[Source:TAIR;Acc:AT2G24980]	2	10622453	10624132		AT2G24980						252007_at	At3g52830		not assigned.no ontology	116.29	94.8942	38.2861	28.1694	25.7466	24.8313	1885.82	1771.09	1386.68	877.827	840.032	767.365	-0.689123	-1.07205	7.734e-08
252971_at	At4g38770	PRP4;ATPRP4	cell wall.cell wall proteins.proline rich proteins	145.339	125.133	159.077	168.025	183.464	187.746	2404.58	2417.48	14733.4	14643.4	10126	9391.3	2.03178	1.56391	2.48498e-06	4.58185e-05	proline-rich protein 4.[Source:TAIR;Acc:AT4G38770]	4	18096809	18098565		PRP4						246697_at	At5g29210		not assigned.unknown	142.923	117.547	30.1704	29.8407	27.7662	31.0438	2423.43	2259.3	1284.69	1113.6	977.392	1015.65	-0.992318	-1.07161	2.87501e-12
259689_x_at	At1g63130		not assigned.no ontology.pentatricopeptide (PPR) repeat-containing protein	141.44	121.37	111.745	119.893	137.057	171.253	2280.73	2226.15	7827.51	8457.63	6336.21	7763.76	1.63043	1.53042	0.0582738	0.0140155	Tetratricopeptide repeat (TPR)-like superfamily protein.[Source:TAIR;Acc:AT1G63130]	1	23412730	23415149		AT1G63130						263531_s_at	AT3G31900;AT2G25020		not assigned.unknown	98.7058	85.5432	10.5697	10.6154	18.5986	16.944	1770.11	1720.51	394.052	389.766	691.646	619.988	-1.69828	-1.06641	1.01675e-21
267187_s_at	At3g59970;At2g44160		C1-metabolism.methylenetetrahydrofolate reductase	46.2253	39.6766	71.1082	98.1187	90.7521	98.7848	1003.15	991.892	3846.56	5036.41	3344.66	3262.46	1.7544	1.52513	2.72505e-10	1.00752e-09												254882_s_at	AT4G11710;AT1G30390		DNA.synthesis/chromatin structure.retrotransposon/transposase.non-LTR retrotransposon	64.8443	60.9066	14.8473	14.575	14.0986	14.4322	1212.42	1276.16	508.635	483.958	583.516	575.385	-1.24927	-1.0603	4.40194e-17
262621_at	At1g06530		cell.organisation	73.5828	66.0863	93.3534	131.433	109.978	121.363	1351.83	1374.78	6427.36	10051	5549.19	5446.06	2.02379	1.40867	5.25136e-05	0.00362043	Tropomyosin-related.[Source:TAIR;Acc:AT1G06530]	1	2001594	2002596		AT1G06530						255330_s_at	AT3G45520;AT4G04380		DNA.synthesis/chromatin structure	113.05	100.277	14.7693	13.7192	15.4512	19.348	1940.7	1952.61	505.622	479.46	610.2	665.549	-1.45111	-1.05941	5.50413e-16
254233_at	At4g23800		RNA.regulation of transcription.Nucleosome/chromatin assembly factor group	67.3276	56.1089	52.765	55.8859	90.3706	101.316	1255.79	1205.83	2531.52	2377.69	3914.08	3847.23	0.697442	1.38773	0.673924	0.0545907	HMG (high mobility group) box protein.[Source:TAIR;Acc:AT4G23800]	4	12390167	12392710		AT4G23800						246175_s_at	AT5G28400;AT5G28320		not assigned.unknown	95.8153	75.6376	16.8598	16.1935	20.9745	22.5699	1625.58	1509.55	618.997	541.265	757.253	761.458	-1.44574	-1.0576	1.81066e-20
265567_at	At2g05580		not assigned.no ontology.glycine rich proteins	208.358	160.844	269.915	215.227	225.197	198.88	3689.28	3201.38	29664.8	18450.8	12616.9	9314.55	2.49425	1.34299	5.60994e-16	1.97361e-07	Glycine-rich protein family.[Source:TAIR;Acc:AT2G05580]	2	2055549	2056700		AT2G05580						252760_x_at	AT3G42730		protein.degradation.cysteine protease	271.876	243.486	27.5378	28.2418	34.3515	40.6248	4768.42	5002.95	954.595	946.083	1121.2	1242.87	-1.08355	-1.05	2.30711e-12
256732_at	At3g30360		not assigned.unknown	71.2824	64.1092	129.057	148.857	104.138	110.915	1309.92	1335.59	10022	12215.4	4097.51	4042.32	2.79244	1.33853	0.000110667	0.00700176	transposable element gene.[Source:TAIR;Acc:AT3G30360]	3	11964523	11965063		AT3G30360						256171_s_at	AT1G51750;AT3G14517		DNA.synthesis/chromatin structure	78.3685	72.4977	19.0855	18.013	18.7134	19.362	1375.24	1435.38	640.987	586.431	685.433	663.779	-1.17963	-1.04816	7.91061e-17
257496_s_at	At2g43730;At2g43740		misc.myrosinases-lectin-jacalin	118.458	102.828	123.085	151.858	129.027	158.297	1905.24	1901.74	6765.87	8636.27	4778.81	5589.72	1.86895	1.33113	3.94776e-19	3.97547e-13												261391_at	At1g35030		not assigned.unknown	124.345	107.084	16.956	16.0214	20.7835	23.5892	2114.49	2081.77	605.117	547.864	750.343	789.605	-1.50787	-1.04676	4.65526e-17
259077_s_at	At3g02230;At5g15650		cell wall.cell wall proteins.RGP	79.7878	68.2294	108.486	133.515	99.3507	119.555	1417.41	1391.76	5964.86	7448.64	3459.99	3765.51	2.10299	1.33068	4.04654e-20	4.2773e-13												245220_at	At1g59171		not assigned.unknown	94.8365	83.8916	15.2533	13.185	18.895	21.4619	1608.86	1615.81	521.748	451.423	682.732	702.338	-1.63316	-1.04381	1.0197e-21
256093_at	At1g20823		protein.degradation.ubiquitin.E3.RING	42.647	37.2144	66.2801	49.5102	79.3606	69.6734	961.673	949.514	4414.66	2504.08	3791.58	2675.44	1.43918	1.30873	0.220571	0.052892	RING/U-box superfamily protein.[Source:TAIR;Acc:AT1G20823]	1	7238800	7239669		AT1G20823						255273_at	At4g05280		protein.degradation.cysteine protease	61.5882	54.5836	8.83482	7.98191	10.0833	9.65005	1191.46	1199.56	351.194	338.506	495.365	476.384	-1.55129	-1.03767	1.05909e-20
247644_s_at	At1g07940;At1g07930;At5g60390;At1g07920		protein.synthesis.elongation	196.959	161.644	177.212	220.344	171.019	198.814	3118.71	2909.47	12266.2	14925.5	6659.28	7234.61	2.15857	1.29325	4.31543e-20	8.05721e-12												245753_at	At1g35143		not assigned.unknown	109.498	109.354	6.81048	7.54606	5.26615	5.48338	2167.34	2448.29	302.928	326.164	402.161	405.277	-1.44493	-1.03737	1.16306e-12
248526_at	At5g50740		metal handling.binding, chelation and storage	76.426	74.8075	99.1781	86.1419	95.826	110.588	1381.14	1511.52	6728.58	4921.39	3813.94	4232.76	1.82818	1.29162	0.000430649	0.000743932	Heavy metal transport/detoxification superfamily protein.[Source:TAIR;Acc:AT5G50740]	5	20635866	20637996		AT5G50740						263813_s_at	AT2G10000;AT1G41910		DNA.synthesis/chromatin structure.retrotransposon/transposase.CACTA-like transposase	84.8207	71.0477	14.2087	17.9299	17.1268	22.5637	1455.08	1402.1	492.579	568.61	652.069	743.824	-1.40889	-1.03718	4.07849e-19
261781_at	At1g76320	FRS4	signalling.light	196.389	195.361	210.919	296.93	290.834	328.927	4047.87	4889.44	44527.8	82169.3	38110.9	41901.4	1.79568	1.28314	0.00589459	0.0238996	FAR1-related sequence 4.[Source:TAIR;Acc:AT1G76320]	1	28631239	28634124		FRS4						245469_at	AT4G16010;AT4G16020		DNA.synthesis/chromatin structure.retrotransposon/transposase.copia-like retrotransposon	41.6681	38.058	7.9078	6.95378	5.24756	7.31503	944.884	971.416	328.918	315.739	402.185	436.605	-1.36535	-1.03646	1.04944e-17
249771_at	At5g24080		signalling.receptor kinases.S-locus glycoprotein like	50.7692	47.5787	48.3137	56.8093	75.0806	94.6727	1062.2	1108.14	2247.66	2423.12	3228.52	4449.09	0.738725	1.2632	0.0431212	0.00112731	Protein kinase superfamily protein.[Source:TAIR;Acc:AT5G24080]	5	8139253	8141122		AT5G24080						265490_s_at	AT2G15450;AT2G15470;AT2G15460		cell wall.degradation.pectate lyases and polygalacturonases	62.8652	49.711	11.1067	9.61247	11.8135	14.8747	1186.93	1118.42	405.278	373.894	531.394	584.003	-1.53401	-1.03536	1.05088e-21
248513_at	At5g50500		not assigned.unknown	47.5354	45.3207	48.2967	45.6833	65.8386	87.1134	1020.65	1071.58	2411.27	1773.58	2646.02	3417.35	0.82299	1.26304	0.716059	0.0667791	unknown protein.[Source:TAIR;Acc:AT5G50500]	5	20562150	20562557		AT5G50500						256604_at	At3g29640		not assigned.unknown	69.9967	56.4521	18.0847	16.1252	15.8141	13.649	1273.07	1206.96	652.491	560.35	639.926	566.771	-1.11219	-1.02971	8.41789e-15
259536_s_at	At1g12350;At5g02080		Co-factor and vitamine metabolism.pantothenate.phosphopantothenoylcysteine synthetase (PPCS)	60.1691	53.689	47.7373	49.5055	93.2992	93.0393	1163.89	1178.31	1856.32	1764.6	3347.31	2976.49	0.488123	1.25335	0.0861956	5.29673e-08												256774_at	At3g13760		not assigned.no ontology.DC1 domain containing protein	51.8351	50.5203	12.08	9.86507	11.064	11.504	1051.79	1118.41	425.336	377.419	511.924	510.077	-1.39923	-1.02904	1.87755e-20
265561_s_at	At2g05510;At2g05440		not assigned.no ontology.glycine rich proteins	96.8862	80.2494	123.431	130.9	106.376	127.55	1629.25	1554.7	8210.84	7722	3750.55	4321.1	2.10306	1.23382	5.6393e-11	2.30425e-07												255170_at	At4g07970		not assigned.unknown	51.6634	43.3671	11.6991	9.21923	9.47898	8.90804	1067.8	1034.72	427.82	359.272	487.153	463.527	-1.25003	-1.02901	7.03137e-17
248257_at	At5g53410		not assigned.unknown	82.3595	77.3157	62.7418	78.0535	99.4125	110.417	1436.52	1510.07	2909.97	3996.92	4090.39	4495.1	0.920165	1.19007	0.0513861	0.000701809	unknown protein.[Source:TAIR;Acc:AT5G53410]	5	21667939	21668046		AT5G53410						265200_s_at	AT2G36800;AT2G36790		secondary metabolism.flavonoids.flavonols	82.1444	75.3959	21.8832	26.4992	16.6568	18.7303	1488.9	1549.26	788.603	934.793	640.447	667.781	-0.934946	-1.02732	1.86732e-12
264606_at	At1g04660		not assigned.no ontology.glycine rich proteins	91.8771	85.6819	114.914	121.918	110.374	123.186	1554.02	1638.66	6732.44	6534.99	4002.81	4108.42	1.81484	1.18351	9.37835e-14	4.3219e-09	glycine-rich protein.[Source:TAIR;Acc:AT1G04660]	1	1300486	1301773		AT1G04660						259204_s_at	AT3G09170;AT1G34610		protein.degradation.cysteine protease	85.1121	80.1757	13.8483	13.5132	21.0267	21.5014	1514.11	1606.85	524.891	471.403	778.25	760.86	-1.53621	-1.02523	1.08349e-19
265241_at	At2g07693		DNA.synthesis/chromatin structure.retrotransposon/transposase.copia-like retrotransposon	387.812	347.551	348.711	460.205	284.275	336.733	6802.52	7006.43	42467.8	59425.9	15405.9	17040.7	2.64572	1.1799	4.73821e-10	0.000894213	transposable element gene.[Source:TAIR;Acc:AT2G07693]	2	3341392	3342812		AT2G07693						263310_s_at	AT2G10350;AT4G03970		protein.degradation.cysteine protease	74.0921	67.9604	12.6834	12.6205	13.6324	18.6325	1373.86	1407.57	484.879	435.308	585.06	661.858	-1.40728	-1.02436	2.61628e-19
258547_at	At3g06895		not assigned.unknown	77.3326	69.7861	106.38	136.998	103.372	114.877	1433.04	1462.57	7299.31	9863.49	4370.05	4378.06	2.01067	1.16964	3.14206e-06	0.00130626	unknown protein.[Source:TAIR;Acc:AT3G06895]	3	2178129	2178291		AT3G06895						252775_s_at	AT3G42930;AT5G30545		DNA.synthesis/chromatin structure.retrotransposon/transposase.CACTA-like transposase	96.6956	78.7122	13.3905	10.2	19.445	19.1449	1630.2	1536.04	467.844	384.492	713.371	657.847	-1.68263	-1.02425	5.44047e-22
265805_s_at	At4g36130;At2g18020		protein.synthesis.ribosomal protein.eukaryotic.60S subunit.L8	115.317	97.5002	168.15	204.556	116.975	129.515	1847.91	1800.56	11788.2	15647.3	4323.27	4499.75	2.77099	1.15925	1.66507e-12	0.000441093												249474_s_at	AT5G39160;AT5G39130;AT5G39190		stress.abiotic.unspecified	74.871	72.2567	7.46993	13.0654	12.2882	12.3682	1390.18	1517.58	324.068	455.98	539.879	523.84	-1.43212	-1.02238	1.29878e-15
251574_at	At3g58100	PDCB5	misc.beta 1,3 glucan hydrolases	80.9299	70.1891	116.087	154.473	102.808	106.198	1441.72	1424.07	10732.7	16183.6	4541.35	3908.14	2.4362	1.1469	2.79796e-06	0.00090509	plasmodesmata callose-binding protein 5.[Source:TAIR;Acc:AT3G58100]	3	21515199	21516487		PDCB5						246178_s_at	AT5G28430;AT3G60930		not assigned.unknown	65.546	63.2746	22.4619	11.2582	17.6516	14.3224	1226.23	1306.04	840.09	402.81	670.968	567.1	-1.10283	-1.02022	2.00796e-14
246373_at	At1g51860		signalling.receptor kinases.misc	55.3983	48.4545	79.759	76.7219	75.8546	79.2302	1100.67	1107.33	5035.65	4457.65	2971.99	2641.1	1.79783	1.13247	0.0156899	0.017035	Leucine-rich repeat protein kinase family protein.[Source:TAIR;Acc:AT1G51860]	1	19257634	19261479		AT1G51860						265527_at	At2g06150		not assigned.unknown	101.377	90.1564	21.6068	17.3595	23.295	21.6666	1727.14	1750.07	716.228	600.924	797.33	715.304	-0.91568	-1.01988	2.14221e-12
252131_at	At3g50930	BCS1	protein.degradation.AAA type	64.7582	53.6743	71.7428	62.2284	86.5526	89.843	1226.66	1177.6	3714.08	2644.84	3331.99	3057.45	1.09621	1.13186	0.00199638	0.000149706	cytochrome BC1 synthesis.[Source:TAIR;Acc:AT3G50930]	3	18929526	18931839		BCS1						265292_s_at	AT2G14010;AT3G26260		protein.degradation.cysteine protease	62.842	61.907	12.2676	14.6371	17.4322	11.9121	1192.56	1274.06	449.506	495.755	651.713	519.409	-1.3127	-1.01954	3.6652e-17
264097_s_at	At1g16700;At1g79010		mitochondrial electron transport / ATP synthesis.NADH-DH.localisation not clear	158.148	141.875	179.833	204.454	156.03	168.487	2535.97	2595.83	13676.1	14958.5	6528.95	6487.49	2.17717	1.10797	3.0915e-15	1.30809e-06												255099_at	At4g08650		not assigned.unknown	56.9577	61.0071	14.4372	10.7497	11.2907	10.1654	1169.49	1327.39	501.064	396.568	520.626	488.841	-1.21788	-1.01721	1.07946e-15
257354_x_at	At2g23480		not assigned.unknown	218.418	204.839	220.803	287.281	180.37	186.768	3623.09	3910.67	20356.6	25653	8306.4	7495.03	2.51225	1.08975	1.80177e-14	0.00100844	transposable element gene.[Source:TAIR;Acc:AT2G23480]	2	10001893	10004688		AT2G23480						252642_at	At3g44580		not assigned.unknown	78.5645	66.8059	17.6137	24.0577	14.969	18.3009	1410.23	1369.54	609.72	745.923	606.672	650.222	-0.968412	-1.01587	1.22319e-11
262832_s_at	At1g14870;At1g14880		not assigned.no ontology	119.927	101.467	107.868	142.566	116.387	130.64	1924.5	1878.67	5619.51	7731.86	4104.62	4236.39	1.68665	1.07863	1.04897e-16	3.76727e-10												246710_at	At5g28170		not assigned.unknown	78.9614	69.156	13.4753	7.82029	10.5354	11.8462	1462.96	1469.63	487.414	339.048	507.265	523.999	-1.40069	-1.01575	5.50552e-15
249477_s_at	At5g38940;At5g38930		stress.abiotic.unspecified	86.9592	77.1498	75.5407	71.803	84.4849	101.647	1495.33	1508.96	3772.97	3770.93	3103.17	3486.52	1.22162	1.05853	0.0996895	0.00799524												245766_at	At1g33580		DNA.synthesis/chromatin structure.retrotransposon/transposase.CACTA-like transposase	74.0307	67.0746	15.7635	13.0602	18.6512	18.5357	1341.86	1378.79	576.898	454.757	720.014	670.031	-1.3923	-1.01382	3.76937e-19
264923_s_at	At1g65970;At1g60740		redox.peroxiredoxin	82.994	83.3286	85.0915	144.861	94.1575	112.968	1451.72	1622.08	4281.74	9451.44	3324.01	3774.29	1.82238	1.03543	5.75146e-08	7.81692e-05												258305_at	At3g30650		not assigned.unknown	286.624	260.477	22.3886	19.6594	24.1489	21.6839	7029.02	7436.79	766.611	647.413	823.447	724.855	-1.15457	-1.01305	3.77698e-11
266750_s_at	At2g47040;At2g47030		cell wall.pectin*esterases.PME	113.681	97.8982	137.55	156.231	125.955	134.319	1943	1923.52	11463.4	12500.4	5880.28	5771.45	1.91262	1.0291	1.48488e-06	0.00402892												253905_s_at	AT4G27210;AT4G27200		DNA.synthesis/chromatin structure.retrotransposon/transposase.copia-like retrotransposon	95.6855	89.6547	20.9504	17.0288	23.1709	23.1983	1741.37	1815.08	811.52	573.603	863.266	812.259	-1.2691	-1.00887	7.83193e-17
249819_at	At5g23640		not assigned.unknown	39.1511	30.5108	37.9572	23.0107	53.8421	57.8234	920.886	868.72	1548.76	737.416	1970.2	2053.78	0.266563	1.02878	0.355114	0.0532564	unknown protein.[Source:TAIR;Acc:AT5G23640]	5	7968259	7968502		AT5G23640						257286_s_at	AT3G29765;AT4G09660;AT3G29766;AT3G29763;AT1G19260		not assigned.disagreeing hits	171.17	164.59	25.6093	23.1601	36.9685	42.1618	3007.06	3335.97	985.807	777.302	1217.69	1275.11	-1.48943	-1.00879	6.3872e-19
258822_s_at	At3g07220;At3g07260		RNA.regulation of transcription.FHA transcription factor	82.5206	69.2461	63.7325	76.501	85.7464	94.3456	1456.48	1403.05	3014.17	3340.04	3052.47	3100.84	0.954553	1.02564	0.00852283	0.00157519												250612_s_at	AT5G07210;AT2G27070		RNA.regulation of transcription.ARR	97.7004	88.9882	33.3605	31.1006	25.5143	23.8443	1635.37	1698.07	1391.89	1199.65	942.477	827.049	-0.520775	-1.00707	6.23525e-08
262869_s_at	At1g64990;At4g27630		not assigned.unknown	89.1392	82.9144	110.499	157.299	97.8452	123.181	1582.21	1665.64	7410.11	11844.1	3832.38	4612.77	2.02438	1.01664	9.72807e-08	0.000933218												256902_s_at	AT3G23910;AT3G24255		not assigned.unknown	127.542	112.272	41.9111	49.9852	28.7921	33.1689	2085.87	2089.13	1590.05	1870.68	962.125	1031.28	-0.267343	-1.0052	0.00115001
257106_at	At3g29060		transport.phosphate	59.3232	56.7984	83.7903	61.4623	82.5164	82.2153	1170.01	1245.84	6152.96	2567.16	3412.44	3015.32	1.37854	1.013	0.00667495	0.00764585	EXS (ERD1/XPR1/SYG1) family protein.[Source:TAIR;Acc:AT3G29060]	3	11044990	11048465		AT3G29060
248616_at	At5g49580		stress.abiotic.heat	66.0908	62.6439	61.9233	65.3933	73.5511	71.9263	1232.51	1295.07	3373.96	2808.83	2699.69	2324.37	1.39287	1.00558	0.0813299	0.0445269	Chaperone DnaJ-domain superfamily protein.[Source:TAIR;Acc:AT5G49580]	5	20123823	20126813		AT5G49580
[truncated: 11 more columns]

## Sheet: Additional file 3 - A. halleri
A. halleri gene copy number expansions																															A. halleri gene copy number reductions or gene deletions
Gene				Raw signals (background correction by MAS 5)						Normalized and scaled signals						Log2 FC		P-value		Additional gene information				A. lyrata homology information							Gene				Raw signals (background correction by MAS 5)						Normalized and scaled signals						Log2 FC		P-value
Affy-Id probeset	AGI code	Gene symbol	Mapman classification (BIN)	Ath1	Ath2	Aha1	Aha2	Aly1	Aly2	Ath1	Ath2	Aha1	Aha2	Aly1	Aly2	Aha vs Ath	Aly vs Ath	Aha vs Ath	Aly vs Ath	description	chromosome	Gene start	Gene end	Homolog to A. lyrata gene	external gene id	A. lyrata ensembl ID	A. lyrata chromosome	orthology info.	Percentage identity		Affy-Id probeset	AGI code	Gene symbol	Mapman classification (BIN)	Ath1	Ath2	Aha1	Aha2	Aly1	Aly2	Ath1	Ath2	Aha1	Aha2	Aly1	Aly2	Aha vs Ath	Aly vs Ath	Aha vs Ath
263769_at	At2g06390		protein.synthesis.ribosomal RNA	663.14	644.23	1400.18	1771.28	1429.36	1784.86	14903.6	17348	426047	537207	181605	224161	6.92	5.39	0	0	transposable element gene.[Source:TAIR;Acc:AT2G06390]	2	2516586	2516712		AT2G06390				NA		263357_s_at	AT3G32901;AT1G32820;AT2G15210;AT2G07250;AT3G47280;AT5G34890;AT4G03980;AT3G30455;AT2G04950;AT2G15150;AT2G14150;AT2G06450		DNA.synthesis/chromatin structure.retrotransposon/transposase.mutator-like transposase	513.17	447.99	12.04	10.25	12.64	12.77	9321.84	9371.53	429.81	383.53	549.34	536.23	-4.42	-3.97	0
262711_at	At1g16500		not assigned.unknown	51.64	42.1	340.86	488.44	88.96	103.52	1086.19	1035.55	157667	248073	5221.62	5823.87	6.26	1.49	0.06	0.23	unknown protein.[Source:TAIR;Acc:AT1G16500]	1	5639032	5640173	AT1G16500.1	AT1G16500	fgenesh2_kg.1__1802__AT1G16500.1	1	ortholog_one2one	92		265370_s_at	AT2G01029;AT2G10770;AT3G30415;AT2G06460;AT2G10790;AT2G06480		not assigned.disagreeing hits	1346.09	1265.17	22.75	25.67	13.76	11.1	34926.6	38458.7	767.51	786.57	565.72	504.46	-4.06	-4.22	0
255324_s_at	AT4G04290;AT2G07420		DNA.synthesis/chromatin structure.retrotransposon/transposase.copia-like retrotransposon	117.77	110.64	378.98	417.62	133.73	150.36	1990.03	2113.8	111571	121759	9737.52	10098.6	6	2.49	0.03	0.93												262031_x_at	AT1G37160		DNA.synthesis/chromatin structure.retrotransposon/transposase.gypsy-like retrotransposon	747.19	686.48	16.26	15.26	15.81	14.88	17850.5	18967.5	553.28	503.24	618.74	570.59	-4.01	-3.61	0
255511_at	At4g02075	PIT1	protein.degradation.ubiquitin.E3.RING	53.03	47.54	264.96	486.04	71.29	76.69	1101.21	1114.76	71976.7	233171	3367.16	3438.71	6	0.93	0.02	0.57	RING/FYVE/PHD zinc finger superfamily protein.[Source:TAIR;Acc:AT4G02075]	4	913419	916476	AT4G02075.1	PIT1	fgenesh2_kg.6__3507__AT4G02075.1	6	ortholog_one2one	14		266769_s_at	AT1G18930;AT3G29440;AT3G44390;AT4G12426;AT3G47165;AT5G33315;AT5G26590;AT3G42883;AT1G12935;AT5G28466;AT2G03080;AT3G50490;AT2G04140;AT2G04130;AT5G56605;AT4G17820;AT4G20180		not assigned.disagreeing hits	945.92	791.36	41.03	39.56	34.26	34.23	20439.8	19450.2	1634.92	1519.31	1164.05	1058.2	-3.83	-4.25	0
254059_at	At4g25200	ATHSP23.6-MITO;HSP23.6-MITO	stress.abiotic.heat	82.71	73.64	428.51	296.89	89.5	94.75	1469.45	1504.25	228130	92041.2	4176.84	4194.71	5.41	0.87	0.04	0.34	mitochondrion-localized small heat shock protein 23.6.[Source:TAIR;Acc:AT4G25200]	4	12917017	12918053	AT4G25200.1	ATHSP23.6-MITO	fgenesh2_kg.8__1031__AT5G51440.1	8	ortholog_one2one	29		246643_s_at	AT2G14770;AT3G42730;AT1G27780;AT3G24390;AT1G25886;AT4G08880;AT1G34740;AT4G05280;AT4G03300;AT1G52020;AT5G34990;AT5G35643;AT2G05560;AT5G36860		DNA.synthesis/chromatin structure.retrotransposon/transposase	293.16	270.2	8.56	6.93	5.88	6.31	4702.46	5022.28	340.81	314.06	413.79	419.4	-3.72	-3.41	0
247048_at	At5g66560		signalling.light	53.47	44.5	180.75	284.92	63.29	65.41	1073.29	1047.09	40942.9	87774.6	2222.84	2057.06	5.35	0.92	0	0.08	Phototropic-responsive NPH3 family protein.[Source:TAIR;Acc:AT5G66560]	5	26564188	26566853	AT5G66560.1	AT5G66560	Al_scaffold_0003_937;Al_scaffold_0001_3645;Al_scaffold_0008_1584;fgenesh2_kg.8__2765__AT5G66560.1;fgenesh1_pm.C_scaffold_3000248	3;1;8	ortholog_one2many	87;89;86;1		266040_at	At2g07738		not assigned.unknown	463.65	442.27	13.79	14.23	12.48	15.45	8695.08	9744.7	473.13	484.58	548.98	587.42	-3.59	-3.35	0
262284_at	At1g68670		RNA.regulation of transcription.G2-like transcription factor family, GARP	70.27	60.63	250.14	350.3	67.92	65.64	1299.06	1282.35	80848.5	121495	2810.67	2542.09	5.19	0.57	0.02	0.71	myb-like transcription factor family protein.[Source:TAIR;Acc:AT1G68670]	1	25782029	25784076	AT1G68670.1	AT1G68670	Al_scaffold_0001_2706	1	ortholog_one2one	60		263280_x_at	AT1G32830;AT2G14140		not assigned.unknown	555.89	509.63	14.48	14.94	19.4	15.81	10701.6	11459.4	515.67	506.78	714.75	598.92	-3.54	-3.08	0
257748_at	At3g18710	PUB29;ATPUB29	RNA.regulation of transcription.PHOR1	57.63	50.49	177.84	266.94	46.89	52.12	1138.69	1131.22	37890.3	83977	1840.47	1917.58	5.01	0.39	0.1	0.83	plant U-box 29.[Source:TAIR;Acc:AT3G18710]	3	6434083	6435561		PUB29				NA		256346_s_at	AT2G01029;AT2G01040;AT1G54926;AT3G30816		not assigned.disagreeing hits	591.31	474.87	24.09	14.37	78.44	77.21	11717.5	10616.7	799.17	479.56	2841.45	2396.62	-3.35	-1.91	0
261418_at	At1g07830		protein.synthesis.ribosomal protein.prokaryotic.mitochondrion.50S subunit.L29	63.81	56.07	246.2	377.41	57.99	65.09	1214.46	1214.69	34864.9	57905.1	1959.39	2078.54	4.86	0.58	0	0.36	ribosomal protein L29 family protein.[Source:TAIR;Acc:AT1G07830]	1	2422241	2423655	AT1G07830.1	AT1G07830	fgenesh2_kg.1__769__AT1G07830.1	1	ortholog_one2one	97		257777_x_at	AT3G29210		not assigned.unknown	584.99	508.04	18.1	19.78	27.23	32.2	12310.7	12378.5	655.45	667.64	935.93	1012.76	-3.33	-2.86	0
260686_at	At1g17620		not assigned.unknown	63.19	55.08	217.18	274.69	60.26	67.78	1202.63	1206.29	62705	81924.3	2335.78	2532.39	4.84	0.59	0.05	0.67	Late embryogenesis abundant (LEA) hydroxyproline-rich glycoprotein family.[Source:TAIR;Acc:AT1G17620]	1	6062216	6063291	AT1G17620.1	AT1G17620	fgenesh2_kg.1__1926__AT1G17620.1	1	ortholog_one2one	44		252631_s_at	AT3G44470;AT2G15210;AT2G07250;AT3G47280;AT2G02190;AT5G34890;AT2G15150		not assigned.disagreeing hits	392.01	347.73	12.36	12.76	13.4	15.98	6948.62	7089.69	440.34	437.47	565.51	597.73	-3.29	-2.81	0
262948_at	At1g75560		RNA.regulation of transcription.putative transcription regulator	52.31	50.41	119.39	164.58	115.7	156.37	1063.15	1126.26	17643	27753.8	8087.4	12517.7	4.77	3.61	0.02	0.08	zinc knuckle (CCHC-type) family protein.[Source:TAIR;Acc:AT1G75560]	1	28371141	28373241		AT1G75560				NA		252727_s_at	AT1G24938;AT4G03979;AT3G43070;AT1G44850;AT2G10390;AT1G35100;AT5G36035		not assigned.unknown	256.96	234.64	13.02	11.82	9.97	14.24	4077.87	4261.11	451.04	418.1	492.92	566.34	-3.15	-2.91	0
246853_at	At5g26890		not assigned.unknown	165.84	147.7	304.78	382.1	139.66	162.01	2639.84	2707.71	53810.8	94815.4	6489.59	7161.93	4.63	0.93	0	0.2	unknown protein.[Source:TAIR;Acc:AT5G26890]	5	9460465	9460716		AT5G26890				NA		254473_s_at	AT4G20650;AT4G20570;AT4G20630;AT4G20530;AT4G20560;AT4G20640;AT4G20540;AT4G20520;AT4G20620;AT4G20590;AT4G20610;AT4G20580;AT4G20700;AT4G20550;AT4G20600		protein.postranslational modification	571.41	554.6	34.57	42.77	33.97	34.02	10850.8	12388	1267.37	1824.09	1093.87	1035.73	-2.94	-3.24	0
247361_at	At5g63480		not assigned.unknown	66.54	58.51	395.64	159.32	68.29	83.27	1316.92	1305.04	201317	25524.9	3112.96	3528.89	4.58	0.61	0.01	0.29	unknown protein.[Source:TAIR;Acc:AT5G63480]	5	25417265	25418635	AT5G63480.1	AT5G63480	fgenesh2_kg.8__2351__AT5G63480.1	8	ortholog_one2one	96		256844_s_at	AT2G06720;AT3G31955;AT3G42720		DNA.synthesis/chromatin structure.retrotransposon/transposase.CACTA-like transposase	241.64	227.69	11.9	8.85	12.74	13.74	3928.68	4264.56	426.79	358.95	547.13	556.3	-2.88	-2.24	0
266256_at	At2g27710		protein.synthesis.ribosomal protein.eukaryotic.60S subunit.P2	63.05	62.06	213.08	331.78	40.45	45.95	1201.99	1299.59	24679.6	43659.5	1313.12	1342.18	4.49	-0.01	0	0.74	60S acidic ribosomal protein family.[Source:TAIR;Acc:AT2G27710]	2	11816634	11817867	AT2G27710.2	AT2G27710	Al_scaffold_0004_1219	4	ortholog_one2one	92		263604_s_at	AT2G06610;AT2G05480;AT5G28487;AT2G06690;AT1G45080;AT2G12140;AT2G16330;AT3G42620		DNA.synthesis/chromatin structure.retrotransposon/transposase.mutator-like transposase	326.38	259.89	13.1	15.84	16.21	12.29	5924.06	5237.4	472.86	522.86	626	531.32	-2.85	-2.47	0
246346_at	At3g56810		not assigned.unknown	57.42	50.41	282.11	105.51	54.15	50.14	1137.38	1138.56	94715.2	7423.35	1993.42	1667.14	4.42	0.34	0	0.73	unknown protein.[Source:TAIR;Acc:AT3G56810]	3	21036760	21038947	AT3G56810.1	AT3G56810	fgenesh2_kg.5__2111__AT3G56810.1	5	ortholog_one2one	93		256538_x_at	AT3G32900		protein.degradation.cysteine protease	343.35	344.56	19.22	16.1	16.55	23.22	6458.13	7777.82	819.71	592.62	681.11	834.22	-2.8	-2.4	0
257588_x_at	AT1G30150		DNA.synthesis/chromatin structure.retrotransposon/transposase.CACTA-like transposase	120.34	112.59	266.54	304.75	56.04	61.63	2038.25	2157.06	103571	113380	2979.21	3148.9	4.26	-0.26	0.08	0.01	transposable element gene.[Source:TAIR;Acc:AT1G30150]	1	10602178	10605159		AT1G30150				NA		263966_s_at	AT1G36270;AT3G30790;AT1G42510;AT2G13000		DNA.synthesis/chromatin structure.retrotransposon/transposase.CACTA-like transposase	204.23	163.93	14.25	7.74	8.58	7.43	3189.13	2929.61	504.09	333.27	468.05	440.77	-2.79	-2.68	0
257879_at	At3g17160		not assigned.unknown	105.95	96.09	274.88	282.09	117.4	138.51	1794.65	1832.86	43937.6	50796.3	5054.75	5582.49	4.26	1.21	0	0.04	unknown protein.[Source:TAIR;Acc:AT3G17160]	3	5852152	5853080	AT3G17160.1	AT3G17160	fgenesh2_kg.3__1889__AT3G17160.1	3	ortholog_one2one	86		257898_s_at	AT5G45082;AT3G30670;AT1G35600;AT4G03910;AT3G32677;AT1G40125		not assigned.disagreeing hits	302.25	265.38	18.36	15.79	28.77	26.35	5125.68	5141.87	603.35	510.97	910.95	814.25	-2.75	-2.17	0
260804_at	At1g78410		not assigned.no ontology	65.3	50.4	219.83	114.08	55.76	61.82	1216.21	1124.47	57982.8	9638.85	1818.74	1874.91	4.25	0.51	0.01	0.3	VQ motif-containing protein.[Source:TAIR;Acc:AT1G78410]	1	29502582	29503241	AT1G78410.1	AT1G78410	fgenesh2_kg.2__2136__AT1G78410.1	2	ortholog_one2one	89		255190_x_at	AT4G07360		DNA.synthesis/chromatin structure.retrotransposon/transposase.gypsy-like retrotransposon	538.85	511.33	29.37	26.23	23.74	28.06	11565.2	13301.2	1300.96	1009.33	854.29	968.94	-2.73	-2.29	0
253937_at	At4g26890	MAPKKK16	protein.postranslational modification	61.65	54.59	218.64	233.55	63.43	62.65	1240.43	1233.98	65361.2	61657.6	2650.56	2496.61	4.23	0.53	0.04	0.51	mitogen-activated protein kinase kinase kinase 16.[Source:TAIR;Acc:AT4G26890]	4	13511839	13513406	AT4G26890.1	MAPKKK16	fgenesh2_kg.7__1545__AT4G26890.1	7	ortholog_one2one	44		245203_at	At3g33080		DNA.synthesis/chromatin structure.retrotransposon/transposase	538.27	478.94	26.43	16.4	72.44	69.16	11511.9	11621.2	987.29	544.6	3500.6	2863.63	-2.72	-0.82	0
262639_at	At1g62820		signalling.calcium	77.54	68.53	198.82	238.35	90.88	101.01	1403.84	1400.03	50607.6	58543	4253.24	4468.97	4.2	1.07	0.07	0.2	Calcium-binding EF-hand family protein.[Source:TAIR;Acc:AT1G62820]	1	23263671	23264349	AT1G62820.1	AT1G62820	Al_scaffold_0002_241	2	ortholog_one2one	95		262403_s_at	AT2G14772;AT2G05562;AT3G42730;AT3G33009;AT1G27780;AT3G24385;AT5G36850;AT5G35000;AT4G08880;AT1G34740		not assigned.disagreeing hits	229.77	200.04	16.47	17.74	19.06	21.68	3586.55	3572.15	541.09	568.89	681.49	707.94	-2.66	-2.35	0
265652_x_at	AT2G13890		not assigned.no ontology	231.65	209.28	488.17	587.03	161.73	217.33	4294.11	4509.77	161204	161879	10236.7	13693.7	4.04	0.93	0	0.95	transposable element gene.[Source:TAIR;Acc:AT2G13890]	2	5824324	5827812		AT2G13890				NA		257445_x_at	AT2G10390		not assigned.unknown	284.92	262.38	15.5	12.57	18.99	14.58	5071.6	5408.6	544.27	442.6	693.27	574.69	-2.65	-2.37	0
257308_at	At3g28120		not assigned.unknown	101.52	91.37	301.27	378.11	71.42	84.83	1817.57	1877.26	45066.9	56637.1	2760.18	3035.45	3.93	0.23	0	0.84	unknown protein.[Source:TAIR;Acc:AT3G28120]	3	10463794	10464000		AT3G28120				NA		246639_x_at	AT5G34895		not assigned.unknown	389.21	360.58	13.99	15.54	17.63	15.49	7355.29	7856.16	494.11	525.82	659.79	593	-2.65	-2.35	0
248100_at	At5g55180		misc.beta 1,3 glucan hydrolases	77.9	67.45	262.16	264.56	170.98	183.28	1470.71	1483.34	84793.4	75384	17076.4	17113.7	3.86	1.88	0.02	0.25	O-Glycosyl hydrolases family 17 protein.[Source:TAIR;Acc:AT5G55180]	5	22388782	22390714	AT5G55180.2	AT5G55180	fgenesh2_kg.8__1419__AT5G55180.1	8	ortholog_one2one	96		263293_x_at	AT2G10880		not assigned.unknown	1019.27	934.01	73.8	63.78	42.04	38.87	32602.1	35357.9	7810.59	4781.5	1535.99	1299.5	-2.55	-2.38	0
245257_at	At4g14640	CAM8;AtCML8	signalling.calcium	38.75	39.32	154.37	100.8	51.67	51.9	912.8	980.24	27133.8	8048.03	1758.56	1655.35	3.85	0.65	0.01	0.26	calmodulin 8.[Source:TAIR;Acc:AT4G14640]	4	8397712	8400076	AT4G14640.1	CAM8	fgenesh1_pm.C_scaffold_7002276	7	ortholog_one2one	97		262268_at	At1g42410		DNA.synthesis/chromatin structure.retrotransposon/transposase.CACTA-like transposase	1037.63	896.55	34.14	23.26	38.8	39.1	26819.8	26480.7	1358.54	824.67	1315.1	1235.96	-2.52	-1.95	0
251704_at	At3g56360		not assigned.unknown	121.47	102.06	285.34	166.8	97.02	101.47	1987.76	1912.51	76558.5	17379	3947.03	3544.94	3.81	0.6	0	0.35	unknown protein.[Source:TAIR;Acc:AT3G56360]	3	20896481	20897593	AT3G56360.1	AT3G56360	scaffold_502782.1	5	ortholog_one2one	93		266151_x_at	AT2G12300		DNA.synthesis/chromatin structure.retrotransposon/transposase.CACTA-like transposase	467.51	414.82	29.27	24.9	31.42	34.95	9471.66	9329	1070.74	807.48	1060.7	1084.65	-2.51	-2.21	0
265361_at	At2g13230		DNA.synthesis/chromatin structure	93.48	82.58	216.89	178.24	90.03	84.9	1602.25	1601.43	52302.6	30219.2	4152.19	3366.89	3.67	0.69	0.06	0.65	transposable element gene.[Source:TAIR;Acc:AT2G13230]	2	5474165	5477905		AT2G13230				NA		257111_x_at	AT3G30450		not assigned.unknown	421.26	367.37	13.9	11.3	17.11	13.48	8186.24	8130.6	483.43	407.11	651.05	549.95	-2.51	-2.17	0
259187_at	At3g01530	ATMYB57;MYB57	RNA.regulation of transcription.MYB domain transcription factor family	54.31	48.35	183.26	77.79	54.02	54.9	1101.35	1116.53	41502.5	5076.13	1808.79	1661.04	3.65	0.49	0.01	0.22	AtMYB57 (myb domain protein 57); DNA binding / transcription factor [Source:RefSeq peptide;Acc:NP_186802]	3	210119	211804	AT3G01530.1	ATMYB57	Al_scaffold_0003_59	3	ortholog_one2one	96		263271_s_at	AT5G28970;AT2G11480;AT5G36030;AT4G19310;AT1G35110		not assigned.disagreeing hits	214.44	192.6	14.17	14.58	14.39	15.55	3445.55	3551.26	485.84	482.13	583.79	583.84	-2.5	-2.26	0
261146_at	At1g19620		not assigned.unknown	97.05	74.7	178	140.89	94	84.4	1657.84	1486.71	33171.7	13698.9	4146.59	3305.24	3.63	1.02	0.01	0.46	unknown protein.[Source:TAIR;Acc:AT1G19620]	1	6784020	6785075	AT1G19620.1	AT1G19620	Al_scaffold_0001_2039	1	ortholog_one2one	73		255376_x_at	AT4G03790		DNA.synthesis/chromatin structure.retrotransposon/transposase.gypsy-like retrotransposon	813.48	737.25	21.16	23.41	18.99	19.79	20938.8	22077	771.34	890.51	706.04	692.05	-2.48	-2.3	0
265800_at	At2g35630	MOR1;GEM1	cell.organisation	94.29	76.83	204.26	182.47	293.24	352.59	1693.02	1605.55	46779.9	32570.5	42631	50720.8	3.53	3.76	0.04	0.02	ARM repeat superfamily protein.[Source:TAIR;Acc:AT2G35630]	2	14966678	14980606	AT2G35630.1	MOR1	fgenesh2_kg.4__1583__AT2G35630.1	4	ortholog_one2one	98		262019_s_at	AT5G44890;AT1G21020;AT2G29240;AT1G35650;AT3G26530;AT1G08740		DNA.synthesis/chromatin structure.retrotransposon/transposase	237.94	229.71	15.38	16.85	19.49	16.75	3928.82	4367.92	550.34	559.18	724	622.53	-2.47	-2.22	0
259779_s_at	AT1G29620;AT1G32720;AT3G43780		not assigned.unknown	285.89	262.75	516.9	201.5	91.32	92.44	4905.52	5225.23	311097	40503.3	4293.03	3746.08	3.48	-0.41	0.02	0												261235_x_at	AT1G32840		DNA.synthesis/chromatin structure.retrotransposon/transposase	372.45	344.11	24.15	16.13	19.31	24.17	6864.56	7396.27	1177.11	600.93	751.82	876.47	-2.47	-2.17	0
248082_at	At5g55400		cell.organisation	75.43	68.75	146.2	253.81	67.77	69.93	1397.35	1448.47	28106.3	71351.8	2911.72	2911.92	3.48	0.39	0.04	0.77	Actin binding Calponin homology (CH) domain-containing protein.[Source:TAIR;Acc:AT5G55400]	5	22455535	22458950	AT5G55400.1	AT5G55400	fgenesh1_pm.C_scaffold_8001213	8	ortholog_one2one	98		257110_x_at	AT3G30440		protein.degradation.cysteine protease	404.83	403.66	23.87	20.43	24.14	27.69	7512.13	9047.95	956.53	674.13	833.42	875.73	-2.45	-2.23	0
255742_at	At1g25560	TEM1;EDF1	RNA.regulation of transcription.AP2/EREBP, APETALA2/Ethylene-responsive element binding protein family	71.3	59.16	219.6	99.62	77.93	78.37	1316	1258.34	56258.2	8269.79	2866.46	2454.41	3.47	0.79	0	0.02	AP2/B3 transcription factor family protein.[Source:TAIR;Acc:AT1G25560]	1	8981677	8983041	AT1G25560.1	TEM1	scaffold_102941.1	1	ortholog_one2one	87		255120_x_at	AT4G08890		DNA.synthesis/chromatin structure.retrotransposon/transposase.mutator-like transposase	437.11	427.87	21.75	21.88	26.44	28.17	8561.32	9842.86	748.56	731.38	871.94	878.36	-2.45	-2.06	0
267320_at	At2g19300		not assigned.unknown	96.69	81	221.23	217.83	173.09	183.99	1674.86	1620.96	28501	31493.2	10583.6	10708.3	3.43	1.95	0	0.01	unknown protein.[Source:TAIR;Acc:AT2G19300]	2	8368040	8368219		AT2G19300				NA		262013_s_at	AT5G44875;AT2G29230;AT1G35640;AT1G21040;AT1G08735;AT3G26525		not assigned.disagreeing hits	199.54	165.45	11.71	15.21	15.75	14.92	3192.41	3029.06	436.75	506.75	621.28	580.41	-2.43	-2.05	0
266433_at	At2g07110		not assigned.unknown	47.51	46.45	141.61	143.68	108.72	128.51	1016.18	1092.24	13175	12499	5104.93	5641.7	3.42	2.18	0	0		2	2952610	2953208	AT2G07110.1	AT2G07110	fgenesh1_pm.C_scaffold_4000629;fgenesh2_kg.6__3282__AT2G07110.1;fgenesh2_kg.5__792__AT2G07110.1;fgenesh2_kg.1__4510__AT2G07110.1;fgenesh2_kg.2__870__AT2G07110.1;fgenesh2_kg.7__3297__AT2G07110.1;Al_scaffold_0002_1701;fgenesh2_kg.8__512__AT2G07110.1;Al_scaffold_0007_3689;fgenesh2_kg.2__572__AT2G07110.1;fgenesh2_kg.9__109__AT2G07110.1;fgenesh2_kg.8__1773__AT2G07110.1;fgenesh2_kg.7__1419__AT2G07110.1…	4;6;5;1;2;7;8;scaffold_9	ortholog_one2many	84;86;65;75;90;71;70;59;64;30		267111_s_at	AT1G27800;AT3G42750;AT2G14777;AT5G35650;AT2G05567		not assigned.disagreeing hits	203.4	185.05	13.72	18.05	18.23	15.73	3294.31	3374.44	475.53	573.72	673.18	587.85	-2.39	-2.11	0
267514_at	At2g45630		PS.photorespiration.hydroxypyruvate reductase	69.32	67.92	96	192.23	92.51	114.52	1274.55	1377.54	6932.77	23776.7	3699.03	4605.56	3.37	1.48	0	0.02	D-isomer specific 2-hydroxyacid dehydrogenase family protein.[Source:TAIR;Acc:AT2G45630]	2	18795926	18797089	AT2G45630.2	AT2G45630	scaffold_403509.1	4	ortholog_one2one	91		246356_x_at	AT1G40150		DNA.synthesis/chromatin structure.retrotransposon/transposase.gypsy-like retrotransposon	271.66	243.23	18.01	12.48	19.27	19.14	4848.59	4955.82	617.88	445.44	724.52	681.28	-2.37	-1.96	0
256608_at	At3g30840		not assigned.unknown	92.99	69.27	168.42	237.31	96.28	107.79	1609.61	1441.75	22721.2	36518.8	4717.66	5074.42	3.34	1.02	0.01	0.5	unknown protein.[Source:TAIR;Acc:AT3G30840]	3	12588452	12589026		AT3G30840				NA		246640_x_at	AT5G34900		protein.degradation.cysteine protease	360.36	347.52	12.5	11.79	12.31	12.33	6842.2	7804.66	447.03	422.36	546.73	526.76	-2.34	-2.13	0
257599_at	At3g24830		protein.synthesis.ribosomal protein.eukaryotic.60S subunit.L13A	58.34	42.64	105.03	135.56	43.45	49.39	1140.97	1024.23	12664.6	17308.8	1368.99	1472.73	3.32	0.33	0.01	0.56	Ribosomal protein L13 family protein.[Source:TAIR;Acc:AT3G24830]	3	9064532	9066089	AT3G24830.1	AT3G24830	scaffold_303066.1	3	ortholog_one2one	97		255197_x_at	AT4G07450		not assigned.unknown	223.14	202.78	13.46	11.35	12.22	12.5	3797.79	3919.82	478.03	418.03	539.48	533.46	-2.32	-2.15	0
256759_at	At3g25640		not assigned.unknown	55.94	57.42	122.37	89.84	60.22	66.47	1108.54	1228.16	13920.8	5676.67	1862.84	1890.87	3.27	0.72	0	0.03	unknown protein [Source:RefSeq peptide;Acc:NP_189192]	3	9333719	9334804	AT3G25640.1	AT3G25640	scaffold_500432.1	5	ortholog_one2one	97		257109_s_at	AT3G30500;AT4G07690;AT5G35040;AT2G24900;AT2G12710		not assigned.unknown	333.67	307.59	27.56	33.03	34.22	36.28	5636.65	6009.3	1058.22	1187.91	1157.06	1120.3	-2.26	-2.2	0
263131_at	At1g78630	emb1473	protein.synthesis.ribosomal protein.prokaryotic.chloroplast.50S subunit.L13	83.81	75.62	290.2	102.09	94.46	116.77	1576.45	1632.05	106382	9064.4	4738.4	5689.39	3.26	0.89	0.01	0.03	Ribosomal protein L13 family protein.[Source:TAIR;Acc:AT1G78630]	1	29575956	29577658	AT1G78630.1	emb1473	fgenesh2_kg.2__2158__AT1G78630.1	2	ortholog_one2one	97		265564_s_at	AT5G28480;AT2G12110;AT2G05460;AT2G16170		not assigned.no ontology	156.59	144.83	14.47	13.59	15.61	15.19	2480.43	2605.62	520.98	472.26	613.11	585.22	-2.26	-1.97	0
250915_at	At5g03790	ATHB51;LMI1;HB51	RNA.regulation of transcription.HB,Homeobox transcription factor family	57.33	50.84	45.26	160.42	47.33	52.77	1125.4	1124.99	1827.59	21415.9	1579.03	1547.09	3.25	0.38	0.03	0.59	homeobox 51.[Source:TAIR;Acc:AT5G03790]	5	1004983	1006373	AT5G03790.1	ATHB51	scaffold_403638.1	4	ortholog_one2many	1		255366_x_at	AT4G04050		DNA.synthesis/chromatin structure.retrotransposon/transposase.gypsy-like retrotransposon	303.17	251.28	18.12	20.5	22.83	22.54	5441.5	5174.17	656.27	690.76	801.8	750.4	-2.26	-1.86	0
266229_at	At2g28840	XBAT31	cell.organisation	58.34	47.19	88.58	146.02	55.94	59.54	1136.49	1094.72	7896.82	17458.1	2034.63	1966.12	3.21	0.52	0	0.38	XB3 ortholog 1 in Arabidopsis thaliana.[Source:TAIR;Acc:AT2G28840]	2	12378337	12380742		XBAT31				NA		256840_x_at	AT3G32000		DNA.synthesis/chromatin structure.retrotransposon/transposase.gypsy-like retrotransposon	669.76	599.76	44.22	48.87	33.83	40.1	14573.9	15410.5	2016.55	2102.03	1158.36	1252.97	-2.25	-2.39	0
265242_at	At2g07705		not assigned.unknown	554.15	513.18	595.56	818.27	403.23	498.99	10788.4	11531.8	100801	152065	27065.5	32205	3.2	1.38	0	0	unknown protein.[Source:TAIR;Acc:AT2G07705]	2	3380744	3380944	AT2G07705.1	AT2G07705	scaffold_300307.1	3	ortholog_one2many	5		256318_s_at	AT2G14470;AT5G34960;AT1G35940		not assigned.disagreeing hits	86.39	74.58	5.96	5.66	7.72	6.87	1475.19	1458.98	283.63	291.43	447.41	430.1	-2.24	-1.65	0
257343_s_at	AT1G34967;AT5G17125;AT1G34904		DNA.synthesis/chromatin structure.retrotransposon/transposase.copia-like retrotransposon	160.14	148.98	243.36	221.14	118.99	135.34	2618.76	2803.24	38073.6	27387.4	6966.16	7869.3	3.19	1.14	0.02	0.47												263675_x_at	AT2G04770		DNA.synthesis/chromatin structure.retrotransposon/transposase.CACTA-like transposase	216.36	194.42	15.7	18.61	20.72	20.17	3718.28	3820.48	557.44	624.66	740.99	703.39	-2.22	-1.76	0
264692_at	At1g70000		RNA.regulation of transcription.MYB-related transcription factor family	42.49	40.27	113.33	137.63	49.65	52.91	959.58	990.19	13171.9	17179.5	1841.32	1620.5	3.18	0.58	0	0.35	myb-like transcription factor family protein.[Source:TAIR;Acc:AT1G70000]	1	26363093	26364759	AT1G70000.2	AT1G70000	fgenesh2_kg.2__1257__AT1G70000.1	2	ortholog_one2one	74		263768_x_at	AT2G06330		not assigned.unknown	790.41	735.81	18.95	14.3	18.46	14.6	24105.5	26696.8	632.13	472.23	678.56	573.02	-2.22	-1.86	0
252890_at	At4g39400	BRI1;CBB2;DWF2;BIN1;ATBRI1	hormone metabolism.brassinosteroid.signal transduction.BRI	88.01	79.07	111.41	186.04	102.38	124.19	1505.18	1528.68	9394.36	31385.8	4720.67	5966.95	3.16	1.42	0	0.02	Leucine-rich receptor-like protein kinase family protein.[Source:TAIR;Acc:AT4G39400]	4	18324661	18328826	AT4G39400.1	BRI1	scaffold_700144.1	7	ortholog_one2one	97		265981_s_at	AT2G11166;AT4G19280;AT5G36060		not assigned.unknown	199.55	189.87	25.83	19.19	25.78	27.51	3108.65	3406.22	883.3	614.52	840.87	847.96	-2.21	-1.93	0
263511_at	At2g12420		DNA.synthesis/chromatin structure.retrotransposon/transposase.CACTA-like transposase	79.08	67.9	148.47	165.67	54.96	59.19	1427	1396.07	16029.7	15289.6	1990.55	1882.15	3.12	0.2	0	0.93	transposable element gene.[Source:TAIR;Acc:AT2G12420]	2	5027376	5029321		AT2G12420				NA		265563_s_at	AT2G12120;AT5G28482;AT2G05470		not assigned.unknown	179.2	175.77	19.19	17.57	22.01	24.94	2900.57	3256.9	653.3	563.27	763.35	792.34	-2.16	-1.83	0
253416_at	At4g33070		fermentation.PDC	87.08	77.42	204.89	120.03	68.26	72.74	1520.67	1525.42	44857.2	9535.77	2526.45	2319.15	3.11	0.44	0	0.64	Thiamine pyrophosphate dependent pyruvate decarboxylase family protein.[Source:TAIR;Acc:AT4G33070]	4	15952289	15954771	AT4G33070.1	AT4G33070	fgenesh2_kg.7__814__AT4G33070.1	7	ortholog_one2one	95		252434_s_at	AT4G09380;AT1G36090;AT1G23920;AT4G28970;AT3G47310;AT5G44416		DNA.synthesis/chromatin structure.retrotransposon/transposase.mutator-like transposase	391.6	366.23	38.32	35.49	38.29	38.71	6896.06	7571.69	1543.87	1241.37	1256.6	1146.2	-2.14	-2.21	0
246926_at	At5g25240		not assigned.unknown	89.02	83.83	228.94	197.25	114.99	107.15	1609.81	1746.38	61090.8	33650.6	7163.94	5127.52	3.11	0.89	0	0.15	unknown protein [Source:RefSeq peptide;Acc:NP_197906]	5	8746605	8747197	AT5G25240.1	AT5G25240	fgenesh2_kg.6__2509__AT5G25240.1	6	ortholog_one2one	88		265750_x_at	AT2G10740		DNA.synthesis/chromatin structure.retrotransposon/transposase.gypsy-like retrotransposon	413.76	358.75	33.91	28.89	35.44	37.22	8492.89	8347.45	1709.55	1310.62	1260.94	1276.94	-2.14	-1.83	0
265736_at	At2g01250		protein.synthesis.ribosomal protein.eukaryotic.60S subunit.L7	49.26	50.14	72.96	139.58	34.85	31.04	1068.27	1168.13	4041.41	10577.2	1177.69	973.04	3.08	-0.08	0	0.63	Ribosomal protein L30/L7 family protein.[Source:TAIR;Acc:AT2G01250]	2	132697	134455	AT2G01250.1	AT2G01250	fgenesh1_pm.C_scaffold_5000015	5	ortholog_one2one	99		258246_s_at	AT5G39060;AT1G62766;AT3G29120;AT1G08105		DNA.synthesis/chromatin structure.retrotransposon/transposase.hat-like transposase	104.63	94.77	7.05	8.51	10.25	10.64	1756.23	1794.53	310.66	347.12	498.47	493.49	-2.13	-1.6	0
254796_at	At4g13000		protein.postranslational modification	54.26	54.18	136.21	69.25	56.64	66.77	1098.4	1187.9	21404.2	3278.99	1874.95	2034.21	3.07	0.59	0.01	0.1	AGC (cAMP-dependent, cGMP-dependent and protein kinase C) kinase family protein.[Source:TAIR;Acc:AT4G13000]	4	7598093	7599257	AT4G13000.1	AT4G13000	fgenesh1_pg.C_scaffold_9000103	scaffold_9	ortholog_one2one	91		255351_x_at	AT4G03850		DNA.synthesis/chromatin structure.retrotransposon/transposase.gypsy-like retrotransposon	446.22	387.55	33.38	31.98	27.09	28.68	9561.76	9612.94	1563.46	1476.79	929.21	936.01	-2.13	-1.98	0
267489_s_at	AT2G19120;AT4G30100		DNA.synthesis/chromatin structure	103.69	95.16	196.68	233.56	88.72	103.24	1699.39	1763.54	14873.3	17347.3	2880.95	3069.94	3.04	0.75	0	0												265046_s_at	AT5G28173;AT1G52090;AT5G36075;AT1G35060		not assigned.disagreeing hits	168.74	156.54	14.71	11.16	17.94	17.28	2772.67	2904.01	509.33	405.35	704.3	643.19	-2.1	-1.77	0
265057_at	At1g52140		not assigned.unknown	49.76	45.49	111.16	97.05	51.15	50.98	1032.83	1058.44	14416.4	7034.76	1635.32	1498.21	3.02	0.52	0	0.23	unknown protein.[Source:TAIR;Acc:AT1G52140]	1	19407364	19408254	AT1G52140.1	AT1G52140	fgenesh2_kg.7__1280__AT4G29110.1;fgenesh2_kg.3__1786__AT3G16330.1	7;3	ortholog_many2many	3;11		255755_s_at	AT1G43080;AT1G43090;AT1G43110;AT1G43100;AT1G43050		cell wall.degradation.pectate lyases and polygalacturonases	161.78	150.43	12.91	17.24	18.65	19.38	2572.06	2753.42	460.9	596.71	683.5	667.53	-2.09	-1.86	0
265436_at	At2g21000		DNA.synthesis/chromatin structure.retrotransposon/transposase.copia-like retrotransposon	28.48	29.83	101.53	95.73	42.98	54.43	796.22	855.38	8287.14	6791.23	1481.54	1844.78	3.02	0.87	0	0.24	transposable element gene.[Source:TAIR;Acc:AT2G21000]	2	9019506	9020219		AT2G21000				NA		261452_s_at	AT5G44890;AT1G21020;AT2G29240;AT3G26530;AT1G08740		DNA.synthesis/chromatin structure.retrotransposon/transposase	178.72	164.45	13.34	14.37	14.85	13.78	2975.47	3133.84	477.29	481.1	597.53	557.51	-2.08	-1.63	0
265234_at	At2g07721		not assigned.unknown	484.64	448.1	495.23	661.97	346.02	386.33	9025.9	9671.3	79737.2	108846	21352.3	21801.5	3	0.99	0	0	unknown protein.[Source:TAIR;Acc:AT2G07721]	2	3434482	3434994		AT2G07721				NA		258301_at	At3g30510		DNA.synthesis/chromatin structure.retrotransposon/transposase	240.94	230.16	20.51	20.26	19.35	22.56	4055.16	4482.29	671.33	636.1	689.77	727.59	-2.02	-1.82	0
249375_at	At5g40730	AGP24;ATAGP24	cell wall.cell wall proteins.AGPs	59.9	53.49	127.55	179.13	75.6	91.82	1142.3	1155.32	7321.89	10589.5	2319.46	2653.75	3	1.16	0	0	arabinogalactan protein 24.[Source:TAIR;Acc:AT5G40730]	5	16301075	16301520	AT5G40730.1	AGP24	fgenesh2_kg.7__3340__AT5G40730.1	7	ortholog_one2one	95		265743_s_at	AT1G39110;AT2G06720;AT3G42720		DNA.synthesis/chromatin structure.retrotransposon/transposase.CACTA-like transposase	257.04	252.42	21.09	19.05	22.27	25.26	4309.78	4921.88	697.18	606.12	753.63	781.3	-2	-1.87	0
260766_at	At1g48960		stress.abiotic.unspecified	67.69	56.15	171.69	101.03	75.9	73.93	1299.33	1234.9	34683.1	7757.78	2994.79	2627.83	2.93	0.72	0	0.08	Adenine nucleotide alpha hydrolases-like superfamily protein.[Source:TAIR;Acc:AT1G48960]	1	18112458	18113733	AT1G48960.1	AT1G48960	fgenesh2_kg.1__3995__AT1G48960.1	1	ortholog_one2one	95		263051_s_at	AT2G04210;AT2G10070;AT1G40105		DNA.synthesis/chromatin structure.retrotransposon/transposase.CACTA-like transposase	145.67	113.94	14.25	11.36	12.78	14.53	2394.44	2169.93	484.11	407.96	555.77	570.66	-1.99	-1.64	0
247586_at	At5g60660	PIP2F;PIP2;4	transport.Major Intrinsic Proteins.PIP	70.89	55.86	91.38	201.03	103.68	126.84	1352.47	1227.69	8599.5	43112.7	5852.17	8169.8	2.9	1.39	0	0.01	plasma membrane intrinsic protein 2;4.[Source:TAIR;Acc:AT5G60660]	5	24375457	24376989	AT5G60660.1	PIP2F	scaffold_802701.1	8	ortholog_one2one	95		257346_at	At3g30846		DNA.synthesis/chromatin structure.retrotransposon/transposase.gypsy-like retrotransposon	451.17	382.81	29.87	19.17	25.89	24.4	9557.95	9107.2	1206.12	649.21	894.73	795.41	-1.98	-1.72	0
246405_at	At1g57630		stress.biotic.PR-proteins	43.2	33.03	75.14	111.89	43.96	52.31	953.84	890.8	5934.24	10860	1527.29	1659.54	2.88	0.67	0.01	0.36	Toll-Interleukin-Resistance (TIR) domain family protein.[Source:TAIR;Acc:AT1G57630]	1	21345639	21346157	AT1G57630.1	AT1G57630	Al_scaffold_0001_5256	1	ortholog_one2many	16		255246_at	At4g05640		not assigned.unknown	1403.4	1288.88	62.17	54.32	55.53	63.03	42383.3	45921.8	2928.86	2253.09	1836.77	1981.74	-1.98	-2.09	0
254671_at	At4g18410		DNA.synthesis/chromatin structure.retrotransposon/transposase.mutator-like transposase	55.75	52.24	107.2	167.22	131.73	152.94	1113.43	1172.98	9248.19	16324.2	7354.72	9401.95	2.86	2.2	0	0		4	10171927	10174176		AT4G18410				NA		260810_s_at	AT1G43755;AT1G43745		DNA.synthesis/chromatin structure.retrotransposon/transposase.gypsy-like retrotransposon	155.66	136.44	13.2	13.49	13.14	13.1	2499.47	2499.73	462.59	461.41	558.01	544.05	-1.97	-1.84	0
249928_at	At5g22250		RNA.processing.ribonucleases	46.38	38.46	99.95	115.16	91.21	98.31	993.59	966.31	10532.2	9665.98	4529.77	4184.25	2.85	1.74	0	0	Polynucleotidyl transferase, ribonuclease H-like superfamily protein.[Source:TAIR;Acc:AT5G22250]	5	7365532	7366778		AT5G22250				NA		254366_s_at	AT4G22040;AT5G25045;AT5G54203;AT1G57640		DNA.synthesis/chromatin structure.retrotransposon/transposase.copia-like retrotransposon	137.53	127.21	16.87	13.6	11.44	14.91	2235.82	2366.18	595.13	503.73	527.86	583.99	-1.97	-1.86	0
256732_at	At3g30360		not assigned.unknown	71.28	64.11	129.06	148.86	104.14	110.91	1309.92	1335.59	10022	12215.4	4097.51	4042.32	2.79	1.34	0	0.01	transposable element gene.[Source:TAIR;Acc:AT3G30360]	3	11964523	11965063		AT3G30360				NA		265369_s_at	AT2G01024;AT2G06470;AT5G30102;AT2G10780;AT4G16910;AT5G29075;AT2G12930;AT3G29615;AT3G30413;AT2G01026;AT2G01034;AT4G03840;AT3G42996;AT2G07660		DNA.synthesis/chromatin structure	398.65	339.67	46.5	47.87	61.56	55.26	6695.09	6534.73	1903.48	1700.65	2013.18	1652.55	-1.96	-1.9	0
265805_s_at	AT4G36130;AT2G18020		protein.synthesis.ribosomal protein.eukaryotic.60S subunit.L8	115.32	97.5	168.15	204.56	116.98	129.52	1847.91	1800.56	11788.2	15647.3	4323.27	4499.75	2.77	1.16	0	0												265754_x_at	AT2G10640		DNA.synthesis/chromatin structure.retrotransposon/transposase.CACTA-like transposase	452.16	406.08	31.64	30.6	33.1	28.23	9620.39	9840.09	1123.51	1046.75	1078.69	897.85	-1.96	-2.36	0
248815_at	At5g46920		DNA.synthesis/chromatin structure	63.58	56.78	98.69	110.74	103.02	115.15	1216.7	1227.44	10116.9	10348.6	5779.19	6161.34	2.76	2.02	0.01	0.02	Intron maturase, type II family protein.[Source:TAIR;Acc:AT5G46920]	5	19053628	19056007		AT5G46920				NA		266251_s_at	AT2G27540;AT5G52080;AT2G18320;AT5G48000;AT5G53410		not assigned.disagreeing hits	284.19	254.13	38.34	37.11	70.17	85.16	4619.55	4711.24	1426.91	1244.1	2151.15	2413.46	-1.93	-0.8	0
265354_at	At2g16700	ADF5;ATADF5	cell.organisation	60.88	56.12	106.01	147.39	54.71	64.39	1181.97	1224.59	11446.5	20658.9	1944.18	2323.18	2.74	0.5	0	0.42	actin depolymerizing factor 5.[Source:TAIR;Acc:AT2G16700]	2	7244608	7245741	AT2G16700.1	ADF5	fgenesh2_kg.3__3253__AT2G16700.1	3	ortholog_one2one	95		262030_s_at	AT4G07522;AT4G09625;AT1G37170;AT1G43240;AT1G43210;AT4G08610		DNA.synthesis/chromatin structure.retrotransposon/transposase.mutator-like transposase	132.26	111.44	14.04	18.39	15.18	14.45	2189.52	2104.78	528.89	601.02	617.8	576.07	-1.91	-1.7	0
254895_at	At4g11870		not assigned.unknown	134.93	113.57	183.41	155.38	78.79	94.23	2163.99	2084.55	26268.3	17233.2	2731.62	3139.35	2.74	0.29	0.01	0.88	unknown protein.[Source:TAIR;Acc:AT4G11870]	4	7140495	7140719		AT4G11870				NA		260965_s_at	AT2G12100;AT1G45090		protein.degradation.cysteine protease	68.68	68.24	8.66	8.65	8.78	9.56	1244.63	1355.56	344.64	345.28	466.82	477.17	-1.9	-1.45	0
265344_at	At2g22660		not assigned.no ontology.glycine rich proteins	98.13	78.46	113.5	138.78	119.83	114.78	1657.96	1534.23	8092.39	11419.3	5167.14	4286.89	2.71	1.63	0	0	Protein of unknown function (duplicated DUF1399).[Source:TAIR;Acc:AT2G22660]	2	9627408	9631081	AT2G22660.2	AT2G22660	fgenesh1_pg.C_scaffold_4000159	4	ortholog_one2one	81		246812_at	AT4G07523;AT1G43205;AT5G27180		not assigned.unknown	79.43	69.83	7.68	7.33	6.86	8.28	1415.83	1402.58	329.35	320.6	431.3	453.41	-1.9	-1.48	0
253245_at	At4g34590	ATB2;GBF6;AtbZIP11;BZIP11	RNA.regulation of transcription.bZIP transcription factor family	74.67	64.39	91.05	148.7	65.99	75.17	1359.05	1327.26	7048.1	19476.4	2411.61	2557.16	2.71	0.69	0	0.23	G-box binding factor 6.[Source:TAIR;Acc:AT4G34590]	4	16521861	16523230	AT4G34590.1	GBF6	scaffold_33400002.1	scaffold_334	apparent_ortholog_one2one	1		256748_x_at	AT3G30396		DNA.synthesis/chromatin structure.retrotransposon/transposase.CACTA-like transposase	552.31	518.86	33.34	32.91	37.31	38.26	11654.2	12945.9	1211.74	1167.25	1187.92	1141.05	-1.89	-2.23	0
246666_at	At5g34830		not assigned.unknown	58.12	57.4	95.76	166.47	54.67	41.87	1180.81	1256.13	9533.79	22069.1	2121.51	1404.56	2.7	0.21	0.01	0.86	unknown protein.[Source:TAIR;Acc:AT5G34830]	5	12981645	12982497	AT5G34830.1	AT5G34830	Al_scaffold_0001_4340;Al_scaffold_0002_811;Al_scaffold_0002_1100;fgenesh1_pm.C_scaffold_8000526;scaffold_201220.1	1;2;8	ortholog_one2many	82;43;30;21;11		266586_s_at	AT3G32950;AT5G28526;AT4G08060;AT2G14970		DNA.synthesis/chromatin structure.retrotransposon/transposase.CACTA-like transposase	153.17	126.54	15.13	10.96	18.01	18.98	2636.73	2489.16	525.43	404.42	678.91	678.4	-1.88	-1.42	0
262499_at	At1g21770		not assigned.unknown	63.07	60.52	108.35	150.71	66.97	78.18	1234.26	1288.47	13984.7	22726.8	2721.2	3123.16	2.69	0.65	0.05	0.31	Acyl-CoA N-acyltransferases (NAT) superfamily protein.[Source:TAIR;Acc:AT1G21770]	1	7651646	7652288	AT1G21770.1	AT1G21770	Al_scaffold_0001_2273	1	ortholog_one2one	91		246361_s_at	AT1G41115;AT1G41600;AT1G41660;AT1G41630		DNA.synthesis/chromatin structure.retrotransposon/transposase.gypsy-like retrotransposon	130.17	108.05	15.56	11.68	12.31	11.06	2138.08	2020.2	531.22	415.65	547.73	502.74	-1.87	-1.71	0
266046_at	At2g07728		not assigned.unknown	474.7	419.9	438.86	629.14	219.32	257.04	9733.1	9847.08	69239.7	118137	14668.6	16270.9	2.69	0.24	0	0.06	unknown protein.[Source:TAIR;Acc:AT2G07728]	2	3453686	3456127		AT2G07728				NA		245638_s_at	AT1G24822;AT1G25097;AT1G24996		not assigned.disagreeing hits	110.15	91.58	13.08	11.51	16.09	12.99	1852.39	1741.43	458.79	405.56	615.34	536.43	-1.86	-1.41	0
255027_at	At4g09880		not assigned.no ontology	67	55.84	103.15	87.06	94.81	107.59	1258.93	1210.55	9379.4	7769.12	4553.09	4881.38	2.69	1.91	0.08	0.04	unknown protein.[Source:TAIR;Acc:AT4G09880]	4	6214624	6215338		AT4G09880				NA		258936_s_at	AT3G10100		DNA.synthesis/chromatin structure.retrotransposon/transposase	157.48	133.33	16.67	20.36	20.54	25.38	2498.39	2425.15	552.53	632.86	718.77	783.54	-1.86	-1.53	0
265241_at	At2g07693		DNA.synthesis/chromatin structure.retrotransposon/transposase.copia-like retrotransposon	387.81	347.55	348.71	460.2	284.28	336.73	6802.52	7006.43	42467.8	59425.9	15405.9	17040.7	2.65	1.18	0	0	transposable element gene.[Source:TAIR;Acc:AT2G07693]	2	3341392	3342812		AT2G07693				NA		265890_s_at	AT4G08070;AT1G40107;AT2G14980;AT5G28526		DNA.synthesis/chromatin structure.retrotransposon/transposase.CACTA-like transposase	115.62	92.12	11.93	17.89	11.95	12.53	1927.49	1784.74	452.67	738.46	551.19	552.46	-1.85	-1.63	0
266814_at	At2g44910	ATHB4;ATHB-4;HB4	RNA.regulation of transcription.HB,Homeobox transcription factor family	77.67	66.67	163.43	133.17	94.5	100	1447.76	1427.86	30248.7	15244.8	5214.08	4870.72	2.65	0.91	0.01	0.19	homeobox-leucine zipper protein 4.[Source:TAIR;Acc:AT2G44910]	2	18517887	18519525	AT2G44910.1	ATHB-4	fgenesh2_kg.4__2679__AT2G44910.1	4	ortholog_one2one	96		258121_s_at	AT3G14530;AT3G14550		secondary metabolism.isoprenoids	83.83	77.54	12.5	9.58	22.01	21.42	1440.73	1502.17	446.59	368.93	774.61	721.85	-1.84	-0.95	0
259027_at	At3g09280		not assigned.unknown	51.4	40.63	105.44	102.32	66.45	68.57	1058.31	992.63	8761.38	6591.39	2375.68	2229.44	2.64	0.99	0	0.02	unknown protein.[Source:TAIR;Acc:AT3G09280]	3	2850920	2851258	AT3G09280.1	AT3G09280	scaffold_301051.1;fgenesh2_kg.70__2__AT3G09280.1	3;scaffold_70	ortholog_one2many	94;93		263968_s_at	AT5G19015;AT1G42500;AT3G30780;AT2G12980;AT1G36260		DNA.synthesis/chromatin structure.retrotransposon/transposase.CACTA-like transposase	119.56	111.2	11.63	11.04	9.18	9.7	1962.41	2071.35	426.41	403.45	479.07	481.79	-1.84	-1.68	0
259976_at	At1g76560	CP12-3	not assigned.no ontology	106.06	90.88	195.96	135.94	99.79	109.09	1860.46	1789.07	42793.8	13021.1	4898.21	4753.08	2.62	0.78	0.04	0.25	CP12 domain-containing protein 3.[Source:TAIR;Acc:AT1G76560]	1	28728253	28728853	AT1G76560.1	CP12-3	scaffold_202613.1	2	ortholog_one2one	86		266032_x_at	AT2G05890		DNA.unspecified	129.83	116.5	10.05	11.94	10.71	10.67	2154.78	2217.55	376.79	419.49	505.67	497.44	-1.83	-1.53	0
251019_at	At5g02420		not assigned.unknown	99.92	85.57	123.69	175.12	157.11	156.25	1694.38	1688.23	11513.2	25978	10021.2	8857.44	2.6	1.76	0	0	unknown protein [Source:RefSeq peptide;Acc:NP_195862]	5	523389	524076	AT5G02420.1	AT5G02420	scaffold_600161.1	6	ortholog_one2one	97		258307_x_at	AT3G30560		not assigned.unknown	124.23	109.54	13.01	9.59	9.27	8.45	2075.24	2109.55	446.53	371.45	482.88	457.7	-1.83	-1.62	0
248548_at	At5g50300	AZG2;ATAZG2	transport.misc	63.61	51.34	117.9	93.52	75.09	75.57	1197.49	1141.23	13143.9	5037.91	2663.6	2375.96	2.58	0.9	0	0.02	Xanthine/uracil permease family protein.[Source:TAIR;Acc:AT5G50300]	5	20466068	20468124	AT5G50300.1	AZG2	fgenesh2_kg.8__905__AT5G50300.1;fgenesh2_kg.6__2732__AT5G50300.1	8;6	ortholog_one2many	97;85		252522_at	At3g46390		not assigned.unknown	136.37	115.79	12.32	10.81	9.47	13.07	2297.35	2230.26	436.64	392.78	494.55	548.4	-1.83	-1.65	0
251217_at	At3g62560		signalling.G-proteins	43.88	40.33	68.58	106.8	48.13	48.13	970.98	995.41	3377.26	7941.4	1529.25	1401.99	2.54	0.62	0	0.15	Ras-related small GTP-binding family protein.[Source:TAIR;Acc:AT3G62560]	3	23137426	23139045	AT3G62560.1	AT3G62560	scaffold_503533.1	5	ortholog_one2one	98		253194_s_at	AT4G35400;AT1G48250;AT1G17275;AT1G78350		DNA.synthesis/chromatin structure.retrotransposon/transposase.mutator-like transposase	107.74	93.34	16.2	12.46	21.03	19.03	1744.2	1730.28	568.59	439.22	737.18	659.61	-1.8	-1.31	0
257354_x_at	AT2G23480		not assigned.unknown	218.42	204.84	220.8	287.28	180.37	186.77	3623.09	3910.67	20356.5	25653	8306.4	7495.03	2.51	1.09	0	0	transposable element gene.[Source:TAIR;Acc:AT2G23480]	2	10001893	10004688		AT2G23480				NA		262008_s_at	AT5G45085;AT3G30680;AT4G03900;AT1G40123;AT1G35590		DNA.synthesis/chromatin structure.retrotransposon/transposase.CACTA-like transposase	263.11	237.37	41.29	36.39	33.89	30.81	4481.35	4633.66	2363.83	1608.93	1180.38	1025.46	-1.8	-2.04	0
266718_at	At2g46800	ZAT;ATMTP1;MTP1;ZAT1;ATCDF1	transport.metal	42	35.98	104.64	111.22	38.74	40.03	955.01	941.1	8112.49	7069.95	1294.26	1206.23	2.5	0.24	0	0.63	zinc transporter of Arabidopsis thaliana.[Source:TAIR;Acc:AT2G46800]	2	19237434	19239405	AT2G46800.2	ATMTP1	fgenesh2_kg.4__2905__AT2G46800.2	4	ortholog_one2one	98		257448_s_at	AT3G45800;AT2G11620		not assigned.unknown	270.56	229.74	28.26	23.99	28.23	31.38	5346.62	5146.02	1082.98	965.32	965.12	1041.61	-1.79	-1.36	0
262957_s_at	AT1G54250;AT3G59600		RNA.transcription	135.88	131.68	180.35	207.18	118.18	127.9	2252.13	2457.54	13004.7	13908.9	4480.81	4413.03	2.49	0.92	0	0												261959_s_at	AT3G11970;AT1G36590		DNA.synthesis/chromatin structure.retrotransposon/transposase.gypsy-like retrotransposon	105.08	91.91	13.66	13.64	15.01	17.25	1733.35	1733.59	472.09	465.14	600.48	641.08	-1.78	-1.36	0
265567_at	At2g05580		not assigned.no ontology.glycine rich proteins	208.36	160.84	269.92	215.23	225.2	198.88	3689.28	3201.38	29664.8	18450.8	12617	9314.55	2.49	1.34	0	0	Glycine-rich protein family.[Source:TAIR;Acc:AT2G05580]	2	2055549	2056700		AT2G05580				NA		255196_x_at	AT4G07430		not assigned.unknown	111.36	102.31	14.96	11.73	15.91	14.24	1871.78	1942.12	512.21	422.52	618.4	566.28	-1.77	-1.43	0
255189_at	At4g07350		not assigned.unknown	64.52	60.01	101.1	138.58	65.3	67.72	1254.04	1312.96	8417.38	13200.9	2435.44	2278.45	2.49	0.61	0	0.27	unknown protein.[Source:TAIR;Acc:AT4G07350]	4	4172609	4175227		AT4G07350				NA		266152_s_at	AT3G32377;AT3G31908;AT2G12050		development.unspecified	51.2	46.43	5.58	5.92	6.79	3.06	1051.84	1073.08	276.14	294.64	430.74	366.43	-1.74	-1.24	0
251575_at	At3g58120	ATBZIP61;BZIP61	RNA.regulation of transcription.bZIP transcription factor family	77.96	63.94	137.51	74.65	58.76	67.8	1399.92	1342.03	16589.7	3362.2	1853.8	1976.1	2.48	0.44	0	0.08	Basic-leucine zipper (bZIP) transcription factor family protein.[Source:TAIR;Acc:AT3G58120]	3	21520974	21523327	AT3G58120.1	ATBZIP61	fgenesh2_kg.5__2254__AT3G58120.1	5	ortholog_one2one	98		255986_x_at	AT5G35010		not assigned.unknown	251.92	221.29	18.87	25.92	27.11	30.87	4617.45	4670.32	709.15	1003.41	983.61	1040.88	-1.74	-1.48	0
248502_at	At5g50450		RNA.regulation of transcription.unclassified	67.58	58.21	105.85	149.83	69.26	82.37	1289.82	1285.16	12055.7	19733.2	2816.88	3366.57	2.47	0.72	0	0.08	F-box protein At5g50450 [Source:UniProtKB/Swiss-Prot;Acc:Q9FK27]	5	20543310	20544753	AT5G50450.1	AT5G50450	fgenesh2_kg.8__928__AT5G50450.1;fgenesh2_kg.631__1__AT5G50450.1	8;scaffold_631	ortholog_one2many	94;87		257455_s_at	AT1G27870;AT2G16100		not assigned.unknown	163.64	144.94	23.56	21.57	21.91	22.68	2603.43	2644.14	830.61	704.9	775.3	761.28	-1.73	-1.66	0
264180_at	At1g02190		secondary metabolism.wax	57.55	58.9	123.56	135.62	67.47	68.46	1139.74	1264.8	7992.75	8052.65	2253.07	2066.52	2.46	0.72	0	0	Fatty acid hydroxylase superfamily.[Source:TAIR;Acc:AT1G02190]	1	415079	418010	AT1G02190.1	AT1G02190	fgenesh2_kg.1__2__AT1G02190.2;scaffold_104635.1;scaffold_104637.1;scaffold_201157.1;scaffold_104632.1	1;2	ortholog_one2many	90;60;75;77;57		249681_s_at	AT1G35080;AT5G36070		not assigned.unknown	75.9	68.35	9.36	12.34	9.17	10.95	1352.24	1376.18	361.92	428.28	476.5	498.94	-1.72	-1.38	0
257515_at	At1g13290	DOT5;WIP6	RNA.regulation of transcription.C2H2 zinc finger family	85.98	75.82	129.99	161.03	118.92	128	1476.38	1485.91	8913.66	10695.6	4590.74	4420.98	2.46	1.41	0	0	C2H2-like zinc finger protein.[Source:TAIR;Acc:AT1G13290]	1	4550153	4551620	AT1G13290.1	DOT5	fgenesh2_kg.1__1438__AT1G13290.1	1	ortholog_one2one	89		261283_s_at	AT1G35770;AT2G06860		protein.degradation	106.74	95.16	12.53	13.74	15.75	16.96	1770.39	1802.8	471.96	529.09	634.02	648.5	-1.71	-1.29	0
250097_at	At5g17280		not assigned.unknown	72.3	64.52	86.5	124.99	83.69	112.11	1324.79	1338.99	6385.06	11430.2	3590.79	4997.61	2.46	1.49	0.02	0.06		5	5686299	5686895	AT5G17280.1	AT5G17280	fgenesh2_kg.6__1726__AT5G17280.1;scaffold_601777.1	6	ortholog_one2many	86;33		265833_at	At2g14420		DNA.unspecified	224.82	197.05	15.54	15.93	18.02	17.94	4229.19	4206.02	541.47	543.32	683.38	661.6	-1.71	-1.44	0
267117_at	At2g32560		protein.degradation.ubiquitin.E3.SCF.FBOX	25.97	21.85	86.04	82.63	25.51	28.78	765.33	752.28	4765.23	4144.12	841.32	860.87	2.45	0.14	0	0.7	F-box family protein.[Source:TAIR;Acc:AT2G32560]	2	13824794	13826986	AT2G32560.1	AT2G32560	fgenesh2_kg.4__1242__AT2G32560.1	4	ortholog_one2one	94		265606_s_at	AT2G31520;AT3G09510;AT2G25550		not assigned.disagreeing hits	181.91	160.14	23.03	29.11	27.06	25.29	3210.2	3219.07	1027.16	1220.16	1101.6	875.51	-1.7	-1.49	0
257566_x_at	AT3G29610		not assigned.unknown	68.91	63.8	68.42	91.88	39.01	42.73	1324.78	1377.89	7636.22	12388.2	1757.22	1713.98	2.44	0.21	0.05	0.06	transposable element gene.[Source:TAIR;Acc:AT3G29610]	3	11409602	11410090		AT3G29610				NA		263531_s_at	AT3G31900;AT2G25020		not assigned.unknown	98.71	85.54	10.57	10.62	18.6	16.94	1770.11	1720.51	394.05	389.77	691.65	619.99	-1.7	-1.07	0
251574_at	At3g58100	PDCB5	misc.beta 1,3 glucan hydrolases	80.93	70.19	116.09	154.47	102.81	106.2	1441.72	1424.07	10732.7	16183.6	4541.35	3908.14	2.44	1.15	0	0	plasmodesmata callose-binding protein 5.[Source:TAIR;Acc:AT3G58100]	3	21515199	21516487		PDCB5				NA		266434_s_at	AT3G18340;AT2G07120		protein.degradation.ubiquitin.E3.SCF.FBOX	85.36	84.17	9.32	9.51	9.95	10.73	1518.31	1676.4	360.91	364.75	491.74	500.6	-1.69	-1.27	0
247828_at	At5g58510		not assigned.unknown	58.58	52.56	55.58	125.43	55.75	81.63	1144.91	1157.89	3075.27	16132.6	2051.96	3370.02	2.41	0.86	0.07	0.2	unknown protein.[Source:TAIR;Acc:AT5G58510]	5	23648153	23654552	AT5G58510.1	AT5G58510	fgenesh2_kg.8__1786__AT5G58510.1	8	ortholog_one2one	96		266030_x_at	AT2G05870		misc.cytochrome P450	92.46	72.87	7.04	7.71	12.26	9.42	1692.64	1553.92	310.87	333.02	549.93	474.63	-1.69	-1.13	0
261433_s_at	AT1G07670;AT1G07810		transport.calcium	75.47	76.79	103.12	164.2	64.29	69.13	1347.18	1503.15	5518.46	9874.43	2137.34	2092.56	2.38	0.4	0	0.22												252775_s_at	AT3G42930;AT5G30545		DNA.synthesis/chromatin structure.retrotransposon/transposase.CACTA-like transposase	96.7	78.71	13.39	10.2	19.44	19.14	1630.2	1536.04	467.84	384.49	713.37	657.85	-1.68	-1.02	0
260470_at	At1g11120		not assigned.unknown	54.55	51.13	97.38	75.69	57.02	57.63	1084.16	1132.65	8312.77	3463.81	1961.5	1804.55	2.38	0.69	0	0.25	unknown protein.[Source:TAIR;Acc:AT1G11120]	1	3715184	3717320		AT1G11120				NA		248514_s_at	AT5G50620;AT5G50510		not assigned.unknown	98.49	78.82	12.19	14.99	13.66	15.59	1676.66	1535.95	433.24	490.25	570.72	589.31	-1.68	-1.33	0
263775_at	At2g46410	CPC	RNA.regulation of transcription.MYB-related transcription factor family	54.67	46.14	87.97	128.24	70.59	69.43	1097.69	1072.85	5280.19	12796.8	2447.65	2166.61	2.38	0.88	0	0	Transcription factor CPC [Source:UniProtKB/Swiss-Prot;Acc:O22059]	2	19049172	19050341	AT2G46410.1	CPC	Al_scaffold_0005_3105	5	ortholog_one2one	72		257344_s_at	AT1G45070;AT2G12150;AT2G16150;AT5G28487;AT2G05490		DNA.synthesis/chromatin structure.retrotransposon/transposase.mutator-like transposase	247.82	222.12	24.09	21.83	18.41	21.77	4186	4303.19	776.91	668.29	669.06	708.83	-1.67	-1.82	0
252349_at	At3g48150	APC8;CDC23	cell.division	48.67	44	80.39	111.36	49.15	48.8	1021.07	1032.79	4124.54	6467.31	1539.92	1415.11	2.38	0.48	0	0.21	anaphase-promoting complex subunit 8.[Source:TAIR;Acc:AT3G48150]	3	17779653	17782645	AT3G48150.1	APC8	fgenesh2_kg.5__1167__AT3G48150.1;Al_scaffold_0005_82;Al_scaffold_0005_83	5	ortholog_one2many	98;93;73		266367_s_at	AT2G41400;AT2G41390		not assigned.unknown	113.32	106.59	20.44	15.5	82.05	87.94	1850.61	1962.15	720.55	522.23	2740.07	2661.61	-1.66	0.43	0
263429_at	At2g22250	ATAAT;AAT;MEE17	amino acid metabolism.synthesis.central amino acid metabolism.aspartate.aspartate aminotransferase	54.33	37.99	73.36	113.17	79.4	76.2	1090.38	965.5	3985.49	8089.44	2933.14	2458.69	2.37	1.21	0	0	aspartate aminotransferase.[Source:TAIR;Acc:AT2G22250]	2	9457810	9460919	AT2G22250.3	MEE17	fgenesh1_pm.C_scaffold_4000124;Al_scaffold_0006_2014;Al_scaffold_0009_35;Al_scaffold_0005_1324	4;6;scaffold_9;5	ortholog_one2many	96;99;89;80		251694_s_at	AT3G55210;AT3G56560		development.unspecified	89.34	83.7	11.87	12.86	12.26	13.08	1581.51	1677.43	435.4	455.02	541.45	546.54	-1.66	-1.3	0
245882_at	At5g09470	DIC3	transport.metabolite transporters at the mitochondrial membrane	65.13	65.85	107.44	124.32	55.32	64.61	1236.41	1362.75	13787.5	13305.1	1925.15	2168.3	2.36	0.36	0.02	0.52	dicarboxylate carrier 3.[Source:TAIR;Acc:AT5G09470]	5	2949241	2950513	AT5G09470.1	DIC3	Al_scaffold_0006_852	6	ortholog_one2one	96		249030_at	At5g44880		not assigned.unknown	222.24	195.44	28.32	22.83	24.76	24.14	3873.32	3967.33	1165.32	833.9	899.87	859.28	-1.65	-1.75	0
250521_at	At5g08490		not assigned.no ontology.pentatricopeptide (PPR) repeat-containing protein	60.93	50.16	105.92	134.97	70.17	82.62	1183.88	1156.67	8169.67	10925.1	2764.29	3306.86	2.34	0.84	0	0.1	Tetratricopeptide repeat (TPR)-like superfamily protein.[Source:TAIR;Acc:AT5G08490]	5	2745208	2747757		AT5G08490				NA		260811_s_at	AT1G43740;AT1G43750		DNA.synthesis/chromatin structure.retrotransposon/transposase.gypsy-like retrotransposon	264.15	230.29	22.53	21.56	23.81	21.99	4797.13	4813.5	813.41	718.57	811.03	729.55	-1.64	-1.55	0
259727_at	At1g60950	FED A;ATFD2	PS.lightreaction.other electron carrier (ox/red).ferredoxin	40.58	38.83	87.95	83.88	43.57	47.51	929.81	976.61	8150.92	4412.71	1432.02	1423.44	2.33	0.42	0	0.24	2Fe-2S ferredoxin-like superfamily protein.[Source:TAIR;Acc:AT1G60950]	1	22444390	22445222	AT1G60950.1	FED A	scaffold_200511.1	2	ortholog_one2one	97		255083_s_at	AT4G09230;AT4G09280		not assigned.disagreeing hits	89.51	77.92	11.46	12.42	12.4	11.34	1545.91	1539.89	420.77	436.01	539.09	509.25	-1.64	-1.34	0
255186_at	At4g07750		DNA.synthesis/chromatin structure.retrotransposon/transposase.CACTA-like transposase	76.05	65.65	107.63	133.24	54.84	47.11	1368.85	1343.15	7938.84	10162.8	1921.75	1428.4	2.32	0.1	0.01	0.65	transposable element gene.[Source:TAIR;Acc:AT4G07750]	4	4552267	4554269		AT4G07750				NA		255058_s_at	AT3G33377;AT4G04393;AT2G14320;AT3G45340;AT3G34299;AT4G09410		DNA.synthesis/chromatin structure.retrotransposon/transposase.mutator-like transposase	161.21	154.04	20.74	18.19	19.65	20.85	2608.4	2870.13	700.54	575.38	698.62	689.54	-1.63	-1.57	0
249090_at	At5g43745		not assigned.no ontology	60.61	47.35	100.9	114.99	99.81	97.23	1183.61	1097.06	5794.52	6199.74	3657.5	3073.57	2.32	1.49	0	0	phosphotransferase-related [Source:RefSeq peptide;Acc:NP_568628]	5	17569147	17574971	AT5G43745.1	AT5G43745	fgenesh2_kg.8__448__AT5G43745.1;fgenesh1_pg.C_scaffold_8000501;fgenesh1_pm.C_scaffold_37000003	8;scaffold_37	ortholog_one2many	96;94		245220_at	At1g59171		not assigned.unknown	94.84	83.89	15.25	13.19	18.89	21.46	1608.86	1615.81	521.75	451.42	682.73	702.34	-1.63	-1.04	0
263094_at	At2g16020		not assigned.unknown	78.15	71.62	129.92	99.61	68.41	77.47	1407.72	1454.33	15920.2	7237.45	2594.37	2658.34	2.29	0.59	0.01	0.26	unknown protein.[Source:TAIR;Acc:AT2G16020]	2	6973356	6973586		AT2G16020				NA		251351_s_at	AT3G61030;AT3G60950;AT3G61050		signalling.calcium	141.7	123.11	20.37	16.85	20.31	19.95	2427.66	2388.33	693.64	557.44	725.15	691.4	-1.62	-1.32	0
252827_at	At4g39950	CYP79B2	secondary metabolism.sulfur-containing.glucosinolates.synthesis.indole.CYP79B2 monooxygenase	63.94	60.39	83.6	115.09	76.26	85.5	1247.37	1330.88	5483	9622.38	3041.24	3127.75	2.29	0.87	0	0.02	cytochrome P450, family 79, subfamily B, polypeptide 2.[Source:TAIR;Acc:AT4G39950]	4	18525246	18527579	AT4G39950.1	CYP79B2	fgenesh2_kg.7__213__AT4G39950.1	7	ortholog_one2one	99		255187_s_at	AT2G12390;AT4G07760		DNA.synthesis/chromatin structure.retrotransposon/transposase.CACTA-like transposase	211.89	192.28	34.55	34.33	42.65	40.49	3589.09	3737.69	1483.65	1365.01	1511.66	1300.65	-1.61	-1.4	0
246009_at	At5g08335	ATSTE14B;ATICMTB;ICMTB	protein.postranslational modification	79.16	65.45	138.05	141.31	123.8	130.12	1506.81	1424.63	17106.4	13646.7	7274.64	6260.24	2.25	1.39	0	0	Isoprenylcysteine carboxyl methyltransferase (ICMT) family.[Source:TAIR;Acc:AT5G08335]	5	2682229	2683712	AT5G08335.1	ATSTE14B	fgenesh2_kg.6__800__AT5G08335.1	6	ortholog_one2one	96		249496_s_at	AT5G39200;AT5G39140;AT5G39170		not assigned.unknown	288.42	263.57	42.55	29.81	39.85	39.46	5013.93	5400.74	2077.09	1165.53	1471.51	1296.62	-1.61	-1.78	0
263404_s_at	AT2G04090;AT2G04100		transport.misc	120.05	102.61	168.38	200.16	194.9	200.55	2150.36	2099.37	18696.3	21673.8	13053.7	11797.9	2.24	1.6	0	0												263056_at	At2g12720		DNA.unspecified	53.01	52.78	8.75	9.39	6.68	10.27	1060.82	1145.24	344.17	359.92	430.02	486.24	-1.61	-1.24	0
257057_at	At3g15310		not assigned.unknown	84.72	79.49	94.16	115.23	111.95	127.58	1503.04	1581.36	5205.14	6318.09	4181.75	4370.77	2.2	1.74	0	0	transposable element gene.[Source:TAIR;Acc:AT3G15310]	3	5152099	5153642		AT3G15310				NA		264354_s_at	AT1G03200;AT1G03240		not assigned.unknown	74.49	66.34	10.37	10.25	12.74	12.13	1340.7	1356.81	384.67	385.89	555.34	522.18	-1.6	-1.18	0
263737_at	At1g60010		not assigned.unknown	37.26	39.77	71.62	74.11	34.14	49.34	909.44	1007.27	5402.48	5011.92	1222.49	1720.17	2.19	0.29	0.03	0.99	unknown protein.[Source:TAIR;Acc:AT1G60010]	1	22095360	22096577	AT1G60010.1	AT1G60010	fgenesh2_kg.2__439__AT1G60010.1	2	ortholog_one2one	96		257488_s_at	AT1G36950;AT4G00070		RNA.regulation of transcription.C2H2 zinc finger family	67.44	58.98	9.52	10.19	12.98	12.97	1264.66	1262.2	369.48	388.47	559.86	538.28	-1.59	-0.99	0
257750_at	At3g18800		not assigned.unknown	74.4	56.83	75.64	104.7	54.03	60.86	1368.61	1240.32	5304.77	10947.4	1812.25	1854.58	2.19	0.36	0.06	0.41	unknown protein.[Source:TAIR;Acc:AT3G18800]	3	6479688	6480378	AT3G18800.1	AT3G18800	fgenesh2_kg.3__2092__AT3G18800.1	3	ortholog_one2one	99		265298_s_at	AT2G13930;AT3G27327		DNA.synthesis/chromatin structure	93.06	88.62	13.8	14.85	17.77	17.52	1573.57	1686.91	492.48	510.03	653.42	628.03	-1.59	-1.18	0
264097_s_at	AT1G16700;AT1G79010	MLO14	mitochondrial electron transport / ATP synthesis.NADH-DH.localisation not clear	158.15	141.88	179.83	204.45	156.03	168.49	2535.97	2595.83	13676.1	14958.5	6528.95	6487.49	2.18	1.11	0	0												263817_at	At2g10070		not assigned.unknown	119.97	102.42	18.65	16.58	20.97	19.67	1987.84	1958.03	644.71	546.84	742.18	677.87	-1.59	-1.26	0
255750_at	At1g31960		not assigned.unknown	58.62	53.73	64.29	66	49.05	62.39	1136.99	1169.18	6931.61	6383.42	2580.24	2993.28	2.18	1.01	0.04	0.14	unknown protein.[Source:TAIR;Acc:AT1G31960]	1	11479133	11479654	AT1G31960.1	AT1G31960	fgenesh1_pg.C_scaffold_5000603	5	ortholog_one2one	30		246706_at	At5g28130		not assigned.unknown	147.79	127.22	20.51	15.63	20.43	14.63	2481.31	2461.4	714.08	517.3	741.36	583.81	-1.58	-1.47	0
258133_at	At3g24500	MBF1C;ATMBF1C	hormone metabolism.ethylene.induced-regulated-responsive-activated	79.87	75.01	100.99	122.6	81.62	86.84	1402.38	1484.84	7225.08	9912.57	2843.24	2819.55	2.17	0.8	0	0.02	multiprotein bridging factor 1C.[Source:TAIR;Acc:AT3G24500]	3	8918679	8919683	AT3G24500.1	MBF1C	fgenesh2_kg.3__2660__AT3G24500.1	3	ortholog_one2one	99		256601_s_at	AT3G28290;AT3G28300		not assigned.no ontology	107.49	96.55	19.43	17.05	25.6	21.42	1766.43	1823.69	679.49	557.91	883.28	765.21	-1.57	-1.15	0
247644_s_at	AT1G07940;AT1G07930;AT5G60390;AT1G07920		protein.synthesis.elongation	196.96	161.64	177.21	220.34	171.02	198.81	3118.71	2909.47	12266.2	14925.5	6659.28	7234.61	2.16	1.29	0	0												256167_at	At1g36830		DNA.synthesis/chromatin structure	61.27	53.75	10.21	9.59	10.62	10.03	1174.69	1176.06	401.67	374.59	509.62	484.94	-1.56	-1.15	0
251138_at	At5g01160		protein.degradation.ubiquitin.E3.RING	82.16	71.46	105.4	116.31	90.23	105.12	1437.66	1424.47	7749.3	7971.95	3724.46	3891.02	2.16	1.18	0	0.05	RING/U-box superfamily protein.[Source:TAIR;Acc:AT5G01160]	5	54010	55856	AT5G01160.1	AT5G01160	scaffold_600384.1	6	ortholog_one2one	78		255395_at	At4g03710		DNA.synthesis/chromatin structure.retrotransposon/transposase.CACTA-like transposase	64.83	52.97	8.77	10.72	12.66	13.98	1235.56	1177.14	354.83	392.15	547.93	558.89	-1.56	-0.96	0
263881_at	At2g21820		not assigned.unknown	66.89	60.07	96.77	115.31	71.37	83.97	1262.1	1278.09	5721.07	6452.28	2416.14	2594.57	2.15	0.97	0	0	unknown protein.[Source:TAIR;Acc:AT2G21820]	2	9302885	9303247	AT2G21820.1	AT2G21820	fgenesh2_kg.4__106__AT2G21820.1	4	ortholog_one2one	97		255273_at	At4g05280		protein.degradation.cysteine protease	61.59	54.58	8.83	7.98	10.08	9.65	1191.46	1199.56	351.19	338.51	495.37	476.38	-1.55	-1.04	0
262299_at	At1g27520		misc.gluco-, galacto- and mannosidases	42	36.88	67.2	122.1	46.59	55.99	944.2	943.91	2842.64	6353.85	1495.46	1655.86	2.13	0.65	0	0.02	Glycosyl hydrolase family 47 protein.[Source:TAIR;Acc:AT1G27520]	1	9558635	9562381	AT1G27520.1	AT1G27520	fgenesh2_kg.1__2911__AT1G27520.1	1	ortholog_one2one	97		249653_at	At5g37080		not assigned.unknown	79.04	66.74	10.04	10.65	14.44	14.37	1512.89	1463.61	402.45	413.38	606.48	585.85	-1.55	-0.93	0
264879_at	At1g61260		not assigned.unknown	121.73	106.97	139.5	164.51	131.61	164.21	2079.34	2100.7	13694	15324.3	6406.47	7899.18	2.13	1.2	0	0.01	Protein of unknown function (DUF761).[Source:TAIR;Acc:AT1G61260]	1	22593465	22595069	AT1G61260.1	AT1G61260	scaffold_200464.1	2	ortholog_one2one	91		259204_s_at	AT3G09170;AT1G34610		protein.degradation.cysteine protease	85.11	80.18	13.85	13.51	21.03	21.5	1514.11	1606.85	524.89	471.4	778.25	760.86	-1.54	-1.03	0
261389_s_at	AT1G35050;AT1G41835;AT1G35735		DNA.synthesis/chromatin structure.retrotransposon/transposase.copia-like retrotransposon	118.67	102.79	133.75	189.9	1185.9	1310.04	1998.89	1955.44	10450.7	14246.2	143684	143849	2.12	5.99	0	0												245675_at	AT4G09146;AT1G56675		DNA.synthesis/chromatin structure	52.32	49.71	9.3	8.28	7.16	9.37	1067.34	1113.14	358.54	343.73	439.05	471.58	-1.54	-1.16	0
265338_at	At2g18400		protein.synthesis.ribosomal protein.eukaryotic.60S subunit.L6	45.7	42.62	79.94	108.17	51.52	55.07	988.1	1019.8	4376.18	5842.58	1666.21	1606.62	2.12	0.63	0	0.07	ribosomal protein L6 family protein.[Source:TAIR;Acc:AT2G18400]	2	7989476	7990586	AT2G18400.1	AT2G18400	fgenesh2_kg.3__3449__AT2G18400.1	3	ortholog_one2one	99		265753_at	At2g10650		DNA.synthesis/chromatin structure.retrotransposon/transposase.gypsy-like retrotransposon	128.43	107.03	18.89	14.61	22.64	18.61	2102.92	2019.45	696.33	518.9	827.13	706	-1.54	-1.18	0
258289_at	At3g23450		not assigned.unknown	129.57	100.3	158.91	140.13	122.25	136.01	2107.68	1885.32	10616.8	7833.14	4420.32	4640.55	2.11	1.15	0	0	unknown protein.[Source:TAIR;Acc:AT3G23450]	3	8410433	8412193	AT3G23450.1	AT3G23450	Al_scaffold_0003_2525	3	ortholog_one2one	73		266077_at	At2g40680		not assigned.unknown	50.48	47.21	9.27	6.85	11.4	8.41	1043.57	1085.31	357.68	312.96	522.05	457.41	-1.54	-1	0
246725_at	At5g29040		not assigned.unknown	67.78	60.34	102.69	38.24	33.21	32.95	1246.94	1263.98	17100.5	1845.2	1167.15	1032.24	2.11	-0.35	0.05	0.04	pseudogene.[Source:TAIR;Acc:AT5G29040]	5	11094905	11098337		AT5G29040				NA		265490_s_at	AT2G15450;AT2G15470;AT2G15460		cell wall.degradation.pectate lyases and polygalacturonases	62.87	49.71	11.11	9.61	11.81	14.87	1186.93	1118.42	405.28	373.89	531.39	584	-1.53	-1.04	0
265561_s_at	AT2G05510;AT2G05440		not assigned.no ontology.glycine rich proteins	96.89	80.25	123.43	130.9	106.38	127.55	1629.25	1554.7	8210.84	7722	3750.55	4321.1	2.1	1.23	0	0												260861_at	At1g43840		DNA.synthesis/chromatin structure.retrotransposon/transposase.CACTA-like transposase	53.2	51.73	8.98	7.93	8.12	10.18	1072.31	1142.49	358.6	335.76	455.13	484.08	-1.53	-1.15	0
259077_s_at	AT3G02230;AT5G15650		cell wall.cell wall proteins.RGP	79.79	68.23	108.49	133.51	99.35	119.55	1417.41	1391.76	5964.86	7448.64	3459.99	3765.51	2.1	1.33	0	0												245103_at	At2g41590		not assigned.no ontology	59.24	60.11	10.67	11.01	18.22	15.41	1139.13	1252.36	397.38	401.84	671.71	584.52	-1.52	-0.86	0
256129_at	At1g18210		signalling.calcium	80.83	77.9	117.35	126.95	86.3	94.22	1448.63	1552.85	13434.1	11950.7	3493.38	3527.24	2.1	0.79	0	0.05	Calcium-binding EF-hand family protein.[Source:TAIR;Acc:AT1G18210]	1	6266609	6268828	AT1G18210.2	AT1G18210	fgenesh2_kg.2__872__AT1G66400.1	2	ortholog_one2many	24		255311_at	At4g04550		DNA.synthesis/chromatin structure.retrotransposon/transposase.copia-like retrotransposon	62.84	58.94	12.2	9.87	10.52	13.95	1188.68	1248.94	435.23	374.28	511.39	564.47	-1.52	-1.16	0
248587_at	At5g49550	BLOS2	not assigned.unknown	51.58	46.13	78.05	106.16	37.1	48.46	1060.32	1072.85	4427.35	7100.79	1216.37	1486.48	2.1	0.21	0	0.86		5	20106653	20107191	AT5G49550.1	BLOS2	fgenesh2_kg.954__1__AT5G49550.1;fgenesh2_kg.8__830__AT5G49550.1	scaffold_954;8	ortholog_one2many	97;96		261391_at	At1g35030		not assigned.unknown	124.35	107.08	16.96	16.02	20.78	23.59	2114.49	2081.77	605.12	547.86	750.34	789.6	-1.51	-1.05	0
247594_at	At5g60800		transport.misc	150.91	125.54	178.6	211.79	167.94	178.37	2770.19	2533.19	23093.7	24847.6	10562.1	9994.35	2.09	1.07	0	0.01	Heavy metal transport/detoxification superfamily protein.[Source:TAIR;Acc:AT5G60800]	5	24460783	24462541	AT5G60800.2	AT5G60800	fgenesh2_kg.8__2044__AT5G60800.1;scaffold_600262.1	8;6	ortholog_many2many	38;7		245217_at	At1g38340		DNA.synthesis/chromatin structure.retrotransposon/transposase.gypsy-like retrotransposon	72.26	64.32	12.33	11.14	11.5	12.4	1369.26	1376.08	478.36	428.39	536	546.97	-1.51	-1.13	0
245078_at	At2g23340	DEAR3	RNA.regulation of transcription.AP2/EREBP, APETALA2/Ethylene-responsive element binding protein family	112.74	109.63	139.52	147.36	134.13	141.77	1923.15	2134.6	10828.1	11201.9	6185.99	5962.29	2.07	1.14	0	0	Ethylene-responsive transcription factor ERF008 [Source:UniProtKB/Swiss-Prot;Acc:O22174]	2	9937998	9938875	AT2G23340.1	DEAR3	fgenesh2_kg.4__264__AT2G23340.1	4	ortholog_one2one	72		245219_at	AT1G58807;AT1G59124		stress.biotic.PR-proteins	157.32	137.58	21.86	16.41	20.36	26.24	2604.91	2616.8	736.02	534.47	713.27	820.67	-1.5	-1.3	0
266836_at	At2g26000	BRIZ2	protein.degradation.ubiquitin.E3.RING	71.19	64.56	101.97	124.76	96.98	105.37	1287.85	1321.5	5345.86	6391.52	3468.56	3292	2.06	1.26	0	0	zinc finger (C3HC4-type RING finger) family protein.[Source:TAIR;Acc:AT2G26000]	2	11081302	11085350	AT2G26000.2	BRIZ2	scaffold_400800.1;scaffold_203008.1	4;2	ortholog_one2many	94;88		263694_at	AT1G31210;AT3G60565		DNA.synthesis/chromatin structure	114.21	95.56	19.72	18.75	21.31	14.22	1864.31	1796.94	680.92	609.91	748.49	566.96	-1.49	-1.39	0
262427_s_at	AT1G47600;AT1G51470		secondary metabolism.sulfur-containing.glucosinolates.degradation.myrosinase	100.4	93.67	119.91	149.78	145.14	142.77	1706.57	1782.82	8375.56	11085.7	6542.21	5637.13	2.05	1.59	0	0												257286_s_at	AT3G29765;AT4G09660;AT3G29766;AT3G29763;AT1G19260		not assigned.disagreeing hits	171.17	164.59	25.61	23.16	36.97	42.16	3007.06	3335.97	985.81	777.3	1217.69	1275.11	-1.49	-1.01	0
262082_s_at	AT1G56140;AT1G56130;AT1G56120		signalling.receptor kinases.leucine rich repeat VIII-2	133.7	118.96	137.44	183.71	114.03	142.28	2129.74	2174.45	8415.89	11299.4	3988.24	4692.45	2.05	0.99	0	0												255425_s_at	AT4G03360;AT4G02950		protein.degradation.ubiquitin.ubiquitin	73.55	65.84	13.14	11.37	19.36	25.87	1336.23	1349.1	473.86	416.83	733.23	877.32	-1.49	-0.68	0
261141_at	At1g19740		protein.degradation	47.68	44.11	78.32	93.27	51.47	53.67	1027.45	1056.34	4147.92	4617.3	1656.05	1569.83	2.05	0.63	0	0.07	ATP-dependent protease La (LON) domain protein.[Source:TAIR;Acc:AT1G19740]	1	6824322	6825459	AT1G19740.1	AT1G19740	fgenesh2_kg.1__2155__AT1G19740.1;fgenesh1_pm.C_scaffold_7000113;Al_scaffold_0003_2918;scaffold_801328.1;scaffold_500778.1;Al_scaffold_0007_40;scaffold_203078.1	1;7;3;8;5;2	ortholog_one2many	100;94;92;91;83		254835_s_at	AT4G12320;AT4G12310		secondary metabolism.flavonoids.dihydroflavonols	79.39	62.21	12.65	11.92	18.3	15.42	1437.81	1317.6	460.98	424.4	678.1	595.56	-1.48	-0.92	0
263219_at	At1g30600		protein.degradation.subtilases	61.56	56.08	81.39	90.79	46.1	47.6	1174.41	1199.22	4705.36	5064.62	1466.18	1373.41	2.05	0.23	0	0.77	Subtilase family protein.[Source:TAIR;Acc:AT1G30600]	1	10841142	10845050	AT1G30600.1	AT1G30600	fgenesh2_kg.1__3243__AT1G30600.1;fgenesh1_pg.C_scaffold_7001966;scaffold_32500002.1	1;7;scaffold_325	ortholog_one2many	96;93;90		246813_at	At5g27190		DNA.synthesis/chromatin structure.retrotransposon/transposase.mutator-like transposase	134.49	116.47	11.81	20.32	11.38	11.59	2249.81	2241.09	435.19	770.56	523.1	512.27	-1.47	-1.46	0
267032_at	At2g38490	CIPK22;SnRK3.19	protein.postranslational modification	70.44	60.47	81.41	122.15	57.96	67.88	1301.09	1269.31	3952.87	7189.11	1825.06	2015.29	2.05	0.54	0	0.06	CBL-interacting serine/threonine-protein kinase 22 [Source:UniProtKB/Swiss-Prot;Acc:O80902]	2	16113491	16115285	AT2G38490.1	CIPK22	fgenesh2_kg.4__1919__AT2G38490.1	4	ortholog_one2one	98		246836_s_at	AT5G27960;AT5G26650		RNA.regulation of transcription.MADS box transcription factor family	48.13	50.58	8.96	10.5	8.56	9.45	1015.97	1123.53	354.19	386.11	472.84	476.21	-1.46	-1.13	0
246036_at	At5g08370	AtAGAL2;AGAL2	minor CHO metabolism.galactose.alpha-galactosidases	56.28	48.83	80.51	108.86	58.37	68.32	1114.57	1105.38	4733.65	7095.31	1930.01	2139.19	2.05	0.75	0	0.06	alpha-galactosidase 2.[Source:TAIR;Acc:AT5G08370]	5	2690879	2693550	AT5G08370.1	AtAGAL2	fgenesh2_kg.6__804__AT5G08370.1	6	ortholog_one2one	94		256473_at	At1g42630		not assigned.no ontology	69.31	62.81	13.8	12.34	10.98	12	1279.22	1305.86	485.15	439.43	517.72	535.31	-1.46	-1.21	0
246055_at	At5g08380	AtAGAL1;AGAL1	minor CHO metabolism.galactose.alpha-galactosidases	45.97	39.57	72.15	94.89	48.84	54.87	992.58	990.04	3775.65	5462.94	1553.94	1585.32	2.05	0.65	0	0.04	alpha-galactosidase 1.[Source:TAIR;Acc:AT5G08380]	5	2694677	2697724	AT5G08380.1	AtAGAL1	fgenesh2_kg.6__806__AT5G08380.1	6	ortholog_one2one	89		256418_at	At3g06160		RNA.regulation of transcription.B3 transcription factor family	43.76	33.86	9.52	5.9	12.41	10.89	964.19	900.61	370.44	291.69	546.22	500.58	-1.46	-0.77	0
261623_at	At1g01980		misc.nitrilases, *nitrile lyases, berberine bridge enzymes, reticuline oxidases, troponine reductases	58.39	49.32	98.26	64.01	52.92	58.7	1143.92	1122.9	8742.74	2970.73	1719.29	1777.94	2.04	0.48	0	0.16	FAD-binding Berberine family protein.[Source:TAIR;Acc:AT1G01980]	1	340172	341999	AT1G01980.1	AT1G01980	fgenesh2_kg.1__30__AT1G01980.1	1	ortholog_one2one	96		256634_s_at	AT3G28240;AT5G10670		not assigned.unknown	36.74	32.81	5.7	7.58	8.03	9.44	886.51	889.17	279.31	324.07	453.58	472.38	-1.45	-0.88	0
266048_at	At2g40790	ATCXXS2;CXXS2	redox.thioredoxin	33.65	33.99	64.84	92.39	43.75	43.81	850.05	907.08	3709.39	5536.79	1444.44	1353.58	2.03	0.5	0	0.19	C-terminal cysteine residue is changed to a serine 2.[Source:TAIR;Acc:AT2G40790]	2	17022963	17024270	AT2G40790.1	ATCXXS2	fgenesh1_pm.C_scaffold_4001824	4	ortholog_one2one	92		255330_s_at	AT3G45520;AT4G04380		DNA.synthesis/chromatin structure	113.05	100.28	14.77	13.72	15.45	19.35	1940.7	1952.61	505.62	479.46	610.2	665.55	-1.45	-1.06	0
252971_at	At4g38770	PRP4;ATPRP4	cell wall.cell wall proteins.proline rich proteins	145.34	125.13	159.08	168.03	183.46	187.75	2404.58	2417.48	14733.4	14643.4	10126	9391.3	2.03	1.56	0	0	proline-rich protein 4.[Source:TAIR;Acc:AT4G38770]	4	18096809	18098565		PRP4				NA		246175_s_at	AT5G28400;AT5G28320		not assigned.unknown	95.82	75.64	16.86	16.19	20.97	22.57	1625.58	1509.55	619	541.26	757.25	761.46	-1.45	-1.06	0
252789_s_at	AT1G21930;AT3G42150		not assigned.unknown	123.84	113.48	142.65	153.55	173.16	175.6	2019.8	2105.73	8963.16	8485.51	7598.72	6539.9	2.02	1.74	0	0												261978_at	At1g37060		DNA.synthesis/chromatin structure.retrotransposon/transposase.gypsy-like retrotransposon	64.16	54.2	12.76	10.66	10.29	12.29	1196.83	1170.98	445.1	395.25	497.3	526.52	-1.45	-1.18	0
262869_s_at	AT1G64990;AT4G27630		not assigned.unknown	89.14	82.91	110.5	157.3	97.85	123.18	1582.21	1665.64	7410.11	11844.1	3832.38	4612.77	2.02	1.02	0	0												245753_at	At1g35143		not assigned.unknown	109.5	109.35	6.81	7.55	5.27	5.48	2167.34	2448.29	302.93	326.16	402.16	405.28	-1.44	-1.04	0
262621_at	At1g06530		cell.organisation	73.58	66.09	93.35	131.43	109.98	121.36	1351.83	1374.78	6427.36	10051	5549.19	5446.06	2.02	1.41	0	0	Tropomyosin-related.[Source:TAIR;Acc:AT1G06530]	1	2001594	2002596		AT1G06530				NA		263339_at	At2g05010		DNA.unspecified	50.62	44.72	9.16	8.04	11.74	7.39	1073.12	1081.02	385.13	334.24	533.95	446.02	-1.44	-0.99	0
258966_at	At3g10690	GYRA	DNA.synthesis/chromatin structure	48.62	39.84	43.73	119.55	30.22	31.02	1021.6	985.07	1719.33	7556.07	975.89	932.44	2.02	-0.09	0	0.51	DNA GYRASE A.[Source:TAIR;Acc:AT3G10690]	3	3339392	3346340	AT3G10690.1	GYRA	fgenesh2_kg.3__1104__AT3G10690.1	3	ortholog_one2one	97		251501_at	At3g59120		not assigned.no ontology.DC1 domain containing protein	61.1	50.02	13.67	6.84	14.32	17.82	1168.77	1114.71	505.67	311.27	587.24	661.39	-1.44	-0.82	0
256097_at	At1g13670		not assigned.unknown	82.27	78.52	86.12	114.94	89.43	97.88	1480.01	1572.98	5474.78	9718.71	3481.71	3394.85	2.01	0.85	0.01	0.01	unknown protein.[Source:TAIR;Acc:AT1G13670]	1	4688156	4688966	AT1G13670.1	AT1G13670	scaffold_101532.1	1	ortholog_one2one	88		249474_s_at	AT5G39160;AT5G39130;AT5G39190		stress.abiotic.unspecified	74.87	72.26	7.47	13.07	12.29	12.37	1390.18	1517.58	324.07	455.98	539.88	523.84	-1.43	-1.02	0
258547_at	At3g06895		not assigned.unknown	77.33	69.79	106.38	137	103.37	114.88	1433.04	1462.57	7299.31	9863.49	4370.05	4378.06	2.01	1.17	0	0	unknown protein.[Source:TAIR;Acc:AT3G06895]	3	2178129	2178291		AT3G06895				NA		257108_x_at	AT3G30490		not assigned.unknown	125.1	122.97	19.85	20.66	15.63	22.62	2109.14	2339.6	761.34	743.9	624.48	777.39	-1.43	-1.3	0
256768_at	At3g13682	LDL2	misc.oxidases - copper, flavone etc.	57.33	53.41	76.52	93.93	81.17	94.98	1124.45	1162.17	4319.41	6199.12	2949.46	3362.48	2.01	1.39	0.01	0.01	LSD1-like2.[Source:TAIR;Acc:AT3G13682]	3	4479193	4481509	AT3G13682.1	LDL2	fgenesh2_kg.3__1467__AT3G13682.1	3	ortholog_one2one	93		252695_s_at	AT1G36040;AT3G43640		DNA.synthesis/chromatin structure.retrotransposon/transposase.copia-like retrotransposon	72.05	66.57	15.81	10.5	18.89	18.03	1300.21	1355.67	552.72	392.65	687.57	636.49	-1.42	-0.93	0
253658_at	At4g30120	HMA3;ATHMA3	transport.metal	52.86	45.29	79.36	106.59	54.35	61.84	1066.76	1058.99	3811.24	5203.24	1666.49	1776.64	2	0.63	0	0.01	heavy metal atpase 3.[Source:TAIR;Acc:AT4G30120]	4	14730401	14733510	AT4G30120.1	HMA3	Al_scaffold_0007_1096	7	ortholog_one2one	67		261357_at	At1g41860		not assigned.unknown	46.85	40.61	8.65	9.33	10.07	10.94	1005.34	1000.31	346.05	366.07	494.88	500.56	-1.42	-0.89	0
252474_at	At3g46620		protein.degradation.ubiquitin.E3.RING	71.47	62.4	76.3	114.56	51.99	60.03	1284.21	1286.81	4034.5	7719.06	1616.83	1745.91	2	0.35	0	0.45	zinc finger (C3HC4-type RING finger) family protein.[Source:TAIR;Acc:AT3G46620]	3	17178697	17180067		AT3G46620				NA		263592_at	At2g01840		DNA.synthesis/chromatin structure	66.22	58.63	11.11	10.25	12.64	16.01	1249.24	1282.39	418.12	389.51	547.39	599.46	-1.42	-0.94	0
249798_at	At5g23730	RUP2	development.unspecified	77.02	65.78	76.55	116.91	85	91.52	1374.12	1348.59	4234.33	7404.11	3071.15	3106.97	2	1.03	0	0	Transducin/WD40 repeat-like superfamily protein.[Source:TAIR;Acc:AT5G23730]	5	8005234	8006630	AT5G23730.1	RUP2	scaffold_602443.1	6	ortholog_one2one	96		254007_s_at	AT1G60720;AT4G26360		DNA.synthesis/chromatin structure	110.2	102.42	17.6	17.97	19.4	19.61	1921.54	2047.76	617.17	623.22	707.77	692.06	-1.41	-1.13	0
267360_at	At2g40060		not assigned.unknown	61.35	63.45	80.28	129.57	114.43	122.12	1174.34	1316.6	3972.85	7012.1	4338.58	4064.73	1.99	1.6	0	0	Clathrin light chain protein.[Source:TAIR;Acc:AT2G40060]	2	16726484	16728185	AT2G40060.1	AT2G40060	fgenesh2_kg.4__2103__AT2G40060.1	4	ortholog_one2one	94		263813_s_at	AT2G10000;AT1G41910		DNA.synthesis/chromatin structure.retrotransposon/transposase.CACTA-like transposase	84.82	71.05	14.21	17.93	17.13	22.56	1455.08	1402.1	492.58	568.61	652.07	743.82	-1.41	-1.04	0
250219_at	At5g14180	MPL1	lipid metabolism.lipid degradation.lipases.triacylglycerol lipase	37.1	31.76	72.83	85.82	54.37	50.31	893.32	883.66	4478.23	4837.13	2070.84	1638.58	1.99	0.76	0	0.14	Myzus persicae-induced lipase 1.[Source:TAIR;Acc:AT5G14180]	5	4571337	4574462	AT5G14180.1	MPL1	fgenesh1_pm.C_scaffold_6001110	6	apparent_ortholog_one2one	95		263310_s_at	AT2G10350;AT4G03970		protein.degradation.cysteine protease	74.09	67.96	12.68	12.62	13.63	18.63	1373.86	1407.57	484.88	435.31	585.06	661.86	-1.41	-1.02	0
262321_at	At1g27570		signalling.phosphinositides	68.01	59.7	62.03	126.63	23.67	22.75	1254.61	1272.11	2854.69	8169.8	813.71	741.46	1.98	-0.71	0	0	phosphatidylinositol 3- and 4-kinase family protein.[Source:TAIR;Acc:AT1G27570]	1	9575538	9582376		AT1G27570				NA		261332_s_at	AT2G10400;AT1G42390;AT4G03981;AT1G44840		DNA.synthesis/chromatin structure.retrotransposon/transposase.mutator-like transposase	378.2	311.14	45.41	50.25	47.43	48.73	6397.9	6017.93	1640.68	1762.7	1435.96	1350.68	-1.41	-1.93	0
267357_at	At2g40000	HSPRO2;ATHSPRO2	not assigned.unknown	84.96	83.24	114.52	133.54	105.89	126.06	1522.62	1645.13	8297.79	10568.9	4994.2	5427.59	1.98	1.17	0	0	ortholog of sugar beet HS1 PRO-1 2.[Source:TAIR;Acc:AT2G40000]	2	16700510	16702028	AT2G40000.1	HSPRO2	fgenesh2_kg.4__2100__AT2G40000.1	4	ortholog_one2one	95		264149_at	At1g02250	anac005;NAC005	development.unspecified	40.41	33.18	7.13	8.45	10.4	10.23	937.78	905.91	313.39	358.18	499.31	486.14	-1.41	-0.79	0
266125_at	At2g45050	GATA2	RNA.regulation of transcription.C2C2(Zn) GATA transcription factor family	60.49	55.95	84.21	82.26	62.68	77.65	1187.43	1235.36	5915.18	4338.32	2082.17	2432.55	1.98	0.77	0	0	GATA transcription factor 2.[Source:TAIR;Acc:AT2G45050]	2	18582872	18584083		GATA2				NA		263967_at	At2g12990		DNA.synthesis/chromatin structure.retrotransposon/transposase.CACTA-like transposase	63.29	57.59	13.43	9.65	12.48	13.66	1209.99	1237.88	474.29	376.78	549.15	558.63	-1.41	-0.99	0
258939_at	At3g10020		not assigned.unknown	84.75	71.9	104.05	103.67	117.78	110.23	1505.09	1462.22	7127.8	5928.37	5305.43	4128.29	1.98	1.52	0	0	unknown protein.[Source:TAIR;Acc:AT3G10020]	3	3091043	3091766	AT3G10020.1	AT3G10020	scaffold_301148.1	3	ortholog_one2one	93		264105_x_at	AT2G13760		not assigned.unknown	74.39	61.23	10.69	13.69	16.01	16.37	1377.51	1308.71	404.9	486.6	631.59	614.85	-1.41	-0.9	0
254349_at	At4g22250		protein.degradation.ubiquitin.E3.RING	80.91	66.78	68.65	108.57	61.61	69.24	1410.62	1364.82	3530.52	7816.5	2246.83	2514.62	1.98	0.44	0.03	0.88	RING/U-box superfamily protein.[Source:TAIR;Acc:AT4G22250]	4	11767513	11768452	AT4G22250.1	AT4G22250	fgenesh2_kg.3__733__AT3G07120.1	3	ortholog_one2one	1		256685_at	At3g32100		not assigned.unknown	53.96	45.43	7.44	10.44	10.61	11.53	1088.28	1066.39	319.84	392.95	503.97	513.67	-1.41	-0.94	0
248154_at	At5g54400		not assigned.unknown	65.93	54.44	87.38	117.25	76.77	90.83	1244.22	1201.26	6545.89	10256.6	3478.37	3764.04	1.98	0.96	0	0.15	methyltransferase [Source:RefSeq peptide;Acc:NP_200251]	5	22090533	22092126	AT5G54400.1	AT5G54400	Al_scaffold_0008_1876	8	ortholog_one2one	98		255293_at	At4g04730		not assigned.unknown	55.5	44.47	9.88	9.48	11.82	13.2	1138.27	1065.45	376.17	366.69	531.55	543	-1.41	-0.85	0
262504_at	At1g21750	ATPDIL1-1;ATPDI5;PDI5;PDIL1-1	redox.thioredoxin	79.56	68.63	101.07	110.56	99.26	99.29	1434.31	1393.06	6156.27	5891.02	3691.79	3389.26	1.97	1.18	0	0	PDI-like 1-1.[Source:TAIR;Acc:AT1G21750]	1	7645700	7648841	AT1G21750.1	ATPDI5	scaffold_102441.1	1	ortholog_one2one	96		253742_at	At4g28900		DNA.synthesis/chromatin structure	91.27	77.45	13.55	14.15	18.15	19.19	1615.95	1603.22	470.61	483.7	676.79	704.06	-1.41	-0.98	0
264987_at	At1g27030		not assigned.unknown	65.97	73.94	99.01	120.71	90.98	102.66	1239.78	1508.9	5535.56	6458.52	3227.21	3284.97	1.97	1.11	0	0	unknown protein.[Source:TAIR;Acc:AT1G27030]	1	9381803	9383984	AT1G27030.1	AT1G27030	scaffold_102809.1	1	ortholog_one2one	96		254941_s_at	AT1G30030;AT4G10830		DNA.synthesis/chromatin structure	54.48	46.53	9.88	10.59	21.96	24.9	1085.47	1072.46	374.44	393.75	772.37	790.07	-1.4	-0.47	0
259731_at	At1g77460		not assigned.no ontology.C2 domain-containing protein	58	57.38	69.87	101.19	59	60.24	1122.03	1211.24	3442.49	5971.98	1895.47	1780.18	1.97	0.61	0	0.11	Armadillo/beta-catenin-like repeat C2 calcium/lipid-binding domain (CaLB) protein.[Source:TAIR;Acc:AT1G77460]	1	29103633	29111921	AT1G77460.2	AT1G77460	fgenesh2_kg.2__2040__AT1G77460.1	2	ortholog_one2one	97		260691_s_at	AT2G23880;AT1G32390		DNA.synthesis/chromatin structure.retrotransposon/transposase.non-LTR retrotransposon	60.78	60.53	13.16	11.29	11.17	15.05	1160.53	1256.4	503.53	416.56	533.87	587.49	-1.4	-1.11	0
252942_at	At4g39300		not assigned.unknown	40.05	37.21	63.32	109.03	83.3	85.98	923.11	949.64	2871.13	5919.23	2947.46	2732.23	1.97	1.4	0	0	unknown protein.[Source:TAIR;Acc:AT4G39300]	4	18286745	18288345	AT4G39300.1	AT4G39300	fgenesh2_kg.7__140__AT4G39300.2	7	ortholog_one2one	96		259452_at	At1g44060		DNA.synthesis/chromatin structure.retrotransposon/transposase.CACTA-like transposase	70.91	60.72	12.84	10.12	13.76	15.82	1366.15	1326.19	465.64	386.83	583.45	605.15	-1.4	-0.88	0
261689_at	At1g50140		protein.degradation.AAA type	44.22	39.96	40.92	117.43	26.93	30.98	967.83	985.09	1557.84	6964.89	892.19	953.85	1.96	-0.13	0	0.4	P-loop containing nucleoside triphosphate hydrolases superfamily protein.[Source:TAIR;Acc:AT1G50140]	1	18569735	18578702	AT1G50140.1	AT1G50140	scaffold_104736.1	1	ortholog_one2one	93		267242_at	At2g02670		not assigned.unknown	40.98	37.43	9.36	7.2	12.39	10.36	939.26	955.59	368.23	318.12	555.82	496.8	-1.4	-0.81	0
247545_at	At5g61530		signalling.G-proteins	52.56	45.81	69.68	80.36	47.12	47.1	1063.74	1062.83	4006.87	4674.82	1498.49	1351.87	1.96	0.37	0.01	0.31	small G protein family protein / RhoGAP family protein.[Source:TAIR;Acc:AT5G61530]	5	24742048	24744784	AT5G61530.1	AT5G61530	fgenesh2_kg.8__2129__AT5G61530.1;scaffold_500822.1;scaffold_401091.1;fgenesh1_pg.C_scaffold_6002480;scaffold_703506.1;fgenesh1_pg.C_scaffold_9000050	8;5;4;6;7;scaffold_9	ortholog_one2many	98;69;74;75;73;71		256774_at	At3g13760		not assigned.no ontology.DC1 domain containing protein	51.84	50.52	12.08	9.87	11.06	11.5	1051.79	1118.41	425.34	377.42	511.92	510.08	-1.4	-1.03	0
261408_s_at	AT1G07820;AT1G07660		cell.organisation	60.14	47.72	82.39	106.28	43.71	48	1155.72	1085.64	3943.02	5391.4	1354.48	1388.53	1.95	0.35	0	0.47												246710_at	At5g28170		not assigned.unknown	78.96	69.16	13.48	7.82	10.54	11.85	1462.96	1469.63	487.41	339.05	507.27	524	-1.4	-1.02	0
266354_at	At2g01500	PFS2;WOX6;HOS9	RNA.regulation of transcription.HB,Homeobox transcription factor family	84.16	75.38	108.67	115.41	77.08	70.54	1539.85	1553.82	10515.7	12411.5	3026.3	2507.68	1.95	0.42	0.04	0.43	Homeodomain-like superfamily protein.[Source:TAIR;Acc:AT2G01500]	2	224156	226192	AT2G01500.1	PFS2	fgenesh2_kg.5__60__AT2G01500.1	5	ortholog_one2one	73		245766_at	At1g33580		DNA.synthesis/chromatin structure.retrotransposon/transposase.CACTA-like transposase	74.03	67.07	15.76	13.06	18.65	18.54	1341.86	1378.79	576.9	454.76	720.01	670.03	-1.39	-1.01	0
257443_at	At2g22050		protein.degradation.ubiquitin.E3.SCF.FBOX	61.41	58.61	74.76	77.5	46.65	51.83	1175.04	1234.37	5243.64	4983.7	1486.65	1541.06	1.95	0.24	0.1	0.71	Galactose oxidase/kelch repeat superfamily protein.[Source:TAIR;Acc:AT2G22050]	2	9376684	9377862	AT2G22050.1	AT2G22050	fgenesh2_kg.4__128__AT2G22050.1	4	ortholog_one2one	78		263617_at	At2g04670		DNA.synthesis/chromatin structure	125.73	111.67	23.21	17.38	27.3	32.52	2101.94	2128.23	790.56	570.82	930.02	990.95	-1.39	-1.09	0
245486_x_at	AT4G16240		not assigned.unknown	102.13	79	131.56	121.22	92.79	112.82	1690.15	1545.22	7845.23	6077.58	3086.35	3495.49	1.95	0.97	0	0	unknown protein.[Source:TAIR;Acc:AT4G16240]	4	9192336	9192568		AT4G16240				NA		255971_at	At3g29510		DNA.synthesis/chromatin structure.retrotransposon/transposase.copia-like retrotransposon	116.28	102.09	18.72	15.46	16.25	16.86	1937.09	1940.77	627.98	516.6	637.94	625.14	-1.39	-1.3	0
247000_at	At5g67380	CKA1;ATCKA1	protein.postranslational modification	45.65	42.01	52.48	63.43	42.11	49.31	988.68	1017.75	2797.01	3108.62	1390.53	1547.32	1.95	0.79	0.05	0.38	casein kinase alpha 1.[Source:TAIR;Acc:AT5G67380]	5	26880966	26883430	AT5G67380.1	ATCKA1	fgenesh2_kg.8__2678__AT5G67380.2	8	ortholog_one2one	97		256893_x_at	AT3G30660		not assigned.unknown	286.15	247.69	40.46	46.93	38.07	43.33	4904.1	4858.9	1712.94	2089.89	1305.38	1337.26	-1.39	-1.67	0
266645_at	At2g29880		not assigned.unknown	64.98	62.94	99.9	111.64	92.34	91.81	1232.44	1323.56	6298.67	6130.22	3680.96	3304.77	1.94	1.12	0	0	unknown protein.[Source:TAIR;Acc:AT2G29880]	2	12742536	12743749	AT2G29880.1	AT2G29880	Al_scaffold_0001_4286;scaffold_401322.1;Al_scaffold_0007_1084;fgenesh1_pm.C_scaffold_2000328	1;4;7;2	ortholog_one2many	37;41;38		255119_at	At4g08880		protein.degradation.cysteine protease	29.15	20.97	7.11	4.61	4.84	7.65	801.93	744.16	315.33	268.79	394.14	445.54	-1.39	-0.88	0
266507_at	At2g47860		signalling.light	56.67	58.21	72.49	79.57	64.81	84.66	1121.95	1236.75	4302.83	4676.06	2238.7	2955.03	1.94	1.17	0.01	0.01	Phototropic-responsive NPH3 family protein.[Source:TAIR;Acc:AT2G47860]	2	19599948	19602192	AT2G47860.3	AT2G47860	fgenesh2_kg.4__3034__AT2G47860.1;fgenesh2_kg.39__2__AT2G47860.1	4;scaffold_39	ortholog_one2many	93		261730_s_at	AT1G47816;AT4G04520		DNA.synthesis/chromatin structure.retrotransposon/transposase.mutator-like transposase	42.2	39.18	7.02	10.7	6.49	5.2	941.17	968	323.91	410.07	426.44	402.63	-1.38	-1.17	0
252158_at	At3g50530	CRK	protein.postranslational modification	54.66	47.32	68.76	119.61	54.12	65.01	1111.49	1096.62	3742.19	8258.79	1765.22	2098.44	1.94	0.59	0	0.05	CDPK-related kinase.[Source:TAIR;Acc:AT3G50530]	3	18753541	18756773	AT3G50530.2	CRK	fgenesh2_kg.5__1393__AT3G50530.1	5	ortholog_one2one	99		262267_at	At1g42420		not assigned.unknown	58.2	50.52	11.43	12.79	11.76	14.13	1140.62	1132	426.8	443.79	532.22	558.14	-1.38	-0.99	0
254319_at	At4g22560		not assigned.unknown	97.57	93.76	124.23	129.29	136.32	157.85	1706.36	1835.14	10119	8755.13	6493.01	7019.72	1.93	1.65	0	0	unknown protein.[Source:TAIR;Acc:AT4G22560]	4	11880119	11881072	AT4G22560.1	AT4G22560	fgenesh2_kg.7__2046__AT4G22560.1	7	ortholog_one2one	16		263308_at	At2g10380		not assigned.unknown	66.03	70.08	10.77	12.39	13.87	16.24	1273.62	1463.25	392.17	433.2	571.46	598.94	-1.38	-0.9	0
247601_at	At5g60850	OBP4	RNA.regulation of transcription.C2C2(Zn) DOF zinc finger family	60.39	56.14	60.99	103.57	73.13	84.97	1171.78	1212.53	3202.1	6676.68	3326.51	3634.86	1.93	1.01	0	0.13	OBF binding protein 4.[Source:TAIR;Acc:AT5G60850]	5	24480449	24481873	AT5G60850.1	OBP4	scaffold_802724.1	8	ortholog_one2one	94		259024_at	At3g33064		not assigned.unknown	219.34	218.22	28.49	29.34	22.44	25.23	3860.12	4523.02	1126.93	1178.29	784.12	829.76	-1.38	-1.44	0
251580_at	At3g58450		stress.abiotic	89.99	82.02	111.45	109.5	80.15	92.49	1580.48	1627.23	11645	10475.5	3065.15	3270.82	1.92	0.65	0.03	0.05	Adenine nucleotide alpha hydrolases-like superfamily protein.[Source:TAIR;Acc:AT3G58450]	3	21621997	21623166	AT3G58450.1	AT3G58450	fgenesh2_kg.5__2286__AT3G58450.1	5	ortholog_one2one	20		252221_at	At3g49830		DNA.unspecified	43.5	42.73	9.63	9.63	10.75	11.93	961.79	1029.72	377.26	370.2	511.77	520.83	-1.38	-0.89	0
266750_s_at	AT2G47040;AT2G47030		cell wall.pectin*esterases.PME	113.68	97.9	137.55	156.23	125.96	134.32	1943	1923.52	11463.4	12500.4	5880.28	5771.45	1.91	1.03	0	0												255287_at	At4g04660		not assigned.no ontology	59.82	53.54	12.31	11	12.8	14.93	1148.86	1164.69	437.79	403.88	551.76	575.92	-1.38	-0.94	0
259986_at	At1g75050		stress.biotic.PR-proteins	52.69	54.53	88.42	68.11	65.44	75.97	1075.63	1191.55	7447.88	3157	2488.53	2576.81	1.91	1.23	0.05	0.1	Pathogenesis-related thaumatin superfamily protein.[Source:TAIR;Acc:AT1G75050]	1	28180116	28181062	AT1G75050.1	AT1G75050	fgenesh1_pm.C_scaffold_2001469	2	ortholog_one2one	98		245469_at	AT4G16010;AT4G16020		DNA.synthesis/chromatin structure.retrotransposon/transposase.copia-like retrotransposon	41.67	38.06	7.91	6.95	5.25	7.32	944.88	971.42	328.92	315.74	402.19	436.61	-1.37	-1.04	0
251960_at	At3g53610	ATRAB8;AtRab8B;AtRABE1a;RAB8	signalling.G-proteins	44.22	35.85	70.85	79.62	56.53	58.59	969.11	928.9	4067.6	3982.14	2002.79	1831.5	1.9	0.89	0	0.02	RAB GTPase homolog 8.[Source:TAIR;Acc:AT3G53610]	3	19876232	19878519	AT3G53610.2	RAB8	fgenesh2_kg.5__1739__AT3G53610.1	5	ortholog_one2one	100		248851_s_at	AT5G46260;AT5G46490		stress.biotic.PR-proteins	95.17	79.05	14.76	16.94	15.04	11.25	1689.81	1607.35	559.13	572.35	625.15	520.25	-1.37	-1.26	0
249276_at	At5g41880	POLA3;POLA4	DNA.synthesis/chromatin structure	47.94	42	58.46	99.48	38.95	37.46	1025.2	1023.44	2416.78	4833.6	1232.95	1096.02	1.9	0.17	0	0.7	DNA primases;DNA primases.[Source:TAIR;Acc:AT5G41880]	5	16760908	16764276	AT5G41880.1	POLA3	Al_scaffold_0007_3455;Al_scaffold_0001_3118;Al_scaffold_0002_1126;Al_scaffold_0001_3119;Al_scaffold_0001_4183	7;1;2	ortholog_one2many	93;89;80;74;82		255335_at	At4g04430		DNA.synthesis/chromatin structure.retrotransposon/transposase.CACTA-like transposase	53.76	46.43	10.1	9.27	9.05	8.71	1098.48	1094.51	378.51	362.99	475.42	459.73	-1.37	-0.99	0
258776_at	At3g11830		protein.folding	43.05	41.08	84.63	93.72	64.79	70.32	983.42	1019.38	5322.57	5584.89	2504.12	2429.52	1.89	0.89	0	0	TCP-1/cpn60 chaperonin family protein.[Source:TAIR;Acc:AT3G11830]	3	3732628	3736377	AT3G11830.1	AT3G11830	scaffold_301356.1	3	ortholog_one2one	99		255085_at	At4g09290		not assigned.unknown	73.73	62.86	14.07	11.15	19.03	13.46	1339.82	1310.28	488.71	399.46	687.6	547.29	-1.37	-0.89	0
254628_at	At4g18593		protein.postranslational modification	112.38	99.29	97.39	124.55	102.23	99.34	2093.27	2157.32	7843.95	11180.6	5017.65	4138.04	1.88	0.76	0.1	0.29	dual specificity protein phosphatase-related.[Source:TAIR;Acc:AT4G18593]	4	10237572	10238836	AT4G18593.1	AT4G18593	fgenesh2_kg.7__2433__AT4G18593.1	7	ortholog_one2one	96		261341_s_at	AT1G52940;AT3G46120;AT2G18130		misc.acid and other phosphatases	105.57	95.72	16.96	19.71	25.57	30.59	1793.97	1826.61	559.28	635.92	834.31	926.13	-1.36	-0.83	0
247443_at	At5g62720		not assigned.no ontology	97.54	74.97	111.47	121.08	102.13	104.64	1676.64	1500.1	10480.9	9363.59	4658.69	4182.45	1.88	0.95	0	0.04	Integral membrane HPP family protein.[Source:TAIR;Acc:AT5G62720]	5	25191842	25195009	AT5G62720.1	AT5G62720	fgenesh2_kg.8__2270__AT5G62720.1	8	ortholog_one2one	92		265604_s_at	AT3G35707;AT3G33225;AT2G14350		not assigned.unknown	129.27	121.9	26.91	24.43	30.4	30.46	2066.16	2214.28	901.24	778.76	962.99	900.73	-1.36	-1.16	0
266389_s_at	AT2G32320;AT2G31580		not assigned.unknown	33.88	31.68	69.74	83.76	36.34	39.85	851.85	875.5	3210.99	3820.5	1140.93	1150.33	1.87	0.35	0	0.13												267217_at	At2g02610		not assigned.no ontology.DC1 domain containing protein	33.15	27.08	7.53	6.62	9.74	12.24	850.76	818.71	317.73	307.07	486.85	527.61	-1.36	-0.68	0
257496_s_at	AT2G43730;AT2G43740		misc.myrosinases-lectin-jacalin	118.46	102.83	123.09	151.86	129.03	158.3	1905.24	1901.74	6765.87	8636.27	4778.81	5589.72	1.87	1.33	0	0												245919_at	At5g28780		not assigned.no ontology	32.73	26.57	7.23	6.63	8.42	7.57	841.92	812.84	315.21	305.99	460.82	441.38	-1.35	-0.83	0
250012_x_at	AT5G18060		hormone metabolism.auxin.induced-regulated-responsive-activated	87.9	81.73	92.07	130.98	80.1	110.96	1567.6	1615.38	5633.23	8557.61	2753.13	3844.94	1.87	0.98	0	0	SAUR-like auxin-responsive protein family.[Source:TAIR;Acc:AT5G18060]	5	5975954	5976496	AT5G18060.1	AT5G18060	scaffold_601870.1	6	ortholog_one2one	92		249686_at	At5g36140	CYP716A2	misc.cytochrome P450	43.64	40.08	10.43	9.66	12.67	14.35	964.7	993.72	402.57	379.45	555.22	591.03	-1.35	-0.77	0
246107_at	At5g28700		not assigned.unknown	100.16	86.72	118.93	142.56	94.08	100.95	1759.37	1720.98	8961.41	10682.9	3935.31	3845.9	1.87	0.76	0	0.08	transposable element gene.[Source:TAIR;Acc:AT5G28700]	5	10755920	10757122		AT5G28700				NA		249654_at	At5g37090		DNA.synthesis/chromatin structure	32.72	28.65	7.09	6.72	7.53	11.15	849.43	855.44	312.66	307.15	446.62	502.01	-1.35	-0.7	0
259617_at	At1g47970		not assigned.unknown	55.68	47.37	69.55	84.96	47.62	53.55	1094.94	1076.77	2991.98	4512.62	1434.9	1494.53	1.86	0.42	0	0.09	unknown protein.[Source:TAIR;Acc:AT1G47970]	1	17687269	17688816	AT1G47970.1	AT1G47970	fgenesh2_kg.1__3886__AT1G47970.1	1	ortholog_one2one	97		266432_s_at	AT1G36035;AT2G07080		DNA.synthesis/chromatin structure.retrotransposon/transposase.copia-like retrotransposon	96.57	93.38	13.65	17.11	17.4	17.04	1620.68	1752.03	468.23	617.04	644.03	618.51	-1.34	-1.27	0
264155_at	At1g65440	GTB1	RNA.regulation of transcription.Global transcription factor group	95.58	83.77	112.25	121.52	104.12	114.74	1616.71	1612.42	6413.43	6980.79	3853.08	4043.18	1.86	1.13	0	0	global transcription factor group B1.[Source:TAIR;Acc:AT1G65440]	1	24306611	24314620	AT1G65440.1	GTB1	scaffold_201171.1	2	ortholog_one2one	91		263021_at	At1g23910		not assigned.unknown	33.51	30.9	7.57	7.86	9.17	9.93	857.21	879.76	330.27	331.5	478.09	482.76	-1.34	-0.78	0
266401_s_at	AT2G38620;AT3G54180		cell.division	115.42	100.47	121.84	143.9	100.49	111.52	1892.09	1879.02	8306.47	9039.83	3813.85	3883.3	1.84	0.76	0	0.03												261163_x_at	AT1G34410	ARF21	RNA.regulation of transcription.ARF, Auxin Response Factor family	128.56	124.75	18.87	20.4	21.17	26.31	2271.96	2491.99	693.43	721.38	798.94	915.42	-1.34	-1.09	0
261489_at	At1g14450		mitochondrial electron transport / ATP synthesis.cytochrome c oxidase	109.25	137.09	138.1	117.87	142.67	183.24	2146.95	3492.76	15579.6	7465.85	9109.05	12385.4	1.84	1.19	0	0	NADH dehydrogenase (ubiquinone)s.[Source:TAIR;Acc:AT1G14450]	1	4946218	4947576	AT1G14450.1	AT1G14450	fgenesh2_kg.1__1574__AT1G14450.1	1	ortholog_one2one	100		257383_at	At2g19630		protein.degradation.ubiquitin.E3.SCF.FBOX	35.6	33.31	8.15	6.73	10.4	8.34	878.63	910.17	346.21	314.24	499.8	454.58	-1.34	-0.81	0
263052_at	At2g13430		not assigned.unknown	120.07	103.37	140.8	120.94	114.87	106.25	1992.46	1951.32	10083.9	6171.23	5043.33	3668.55	1.84	0.83	0	0.01	unknown protein.[Source:TAIR;Acc:AT2G13430]	2	5590052	5591422		AT2G13430				NA		260184_s_at	AT1G35950;AT2G05084;AT5G34950		DNA.synthesis/chromatin structure	33.06	32.56	8.15	7.98	10.1	9.17	845.2	887.28	347.32	333.64	497.79	469.77	-1.33	-0.82	0
245125_at	At2g47430	CKI1	hormone metabolism.cytokinin.signal transduction	60.67	59.35	84.22	88.88	57.07	63.37	1178.58	1263.86	4885.33	4628.19	1978.4	2020.95	1.84	0.65	0	0.25	Signal transduction histidine kinase.[Source:TAIR;Acc:AT2G47430]	2	19459045	19464087	AT2G47430.1	CKI1	fgenesh2_kg.4__2980__AT2G47430.1;fgenesh2_kg.6__2799__AT2G47430.1;scaffold_502024.1;scaffold_502026.1	4;6;5	ortholog_one2many	90;87;83;84		250857_at	At5g04790		not assigned.unknown	33.78	26.51	7.37	7.52	10.45	10.05	851.45	810.98	318.92	323.51	505.8	488.43	-1.33	-0.73	0
257088_at	At3g20510		not assigned.unknown	38.8	31.91	59.77	93.62	52.17	62.98	919.6	890.5	3078.18	4844.09	1773.21	1957.32	1.84	0.82	0	0	Transmembrane proteins 14C.[Source:TAIR;Acc:AT3G20510]	3	7160677	7162206	AT3G20510.1	AT3G20510	fgenesh2_kg.3__2277__AT3G20510.1	3	ortholog_one2one	98		248949_at	At5g45570		protein.degradation	51.39	48.74	9.08	10.37	13.62	13.52	1077.19	1137.86	364.92	382.25	569.07	553.5	-1.33	-0.77	0
253577_at	At4g31080		not assigned.unknown	58.82	54.63	61.9	102.22	76.03	76.36	1142.22	1192.08	3512.37	7909.62	3155.69	2743.66	1.84	1.01	0.03	0.06	Protein of unknown function (DUF2296).[Source:TAIR;Acc:AT4G31080]	4	15120888	15123486	AT4G31080.2	AT4G31080	fgenesh2_kg.7__1070__AT4G31080.1	7	ortholog_one2one	96		248730_at	At5g48050		not assigned.no ontology	47.36	42.06	11.95	9.75	13.69	13.07	1000.83	1012.05	434.83	371.76	568.6	541.27	-1.33	-0.84	0
258840_at	At3g04620		not assigned.unknown	68.8	59.26	96.63	86.91	87.69	86.33	1257.62	1243.72	5634.25	4314.33	3018.97	2753.67	1.83	1.09	0	0	Alba DNA/RNA-binding protein.[Source:TAIR;Acc:AT3G04620]	3	1255526	1256869	AT3G04620.1	AT3G04620	fgenesh2_kg.3__423__AT3G04620.1	3	ortholog_one2one	99		260942_s_at	AT1G45190;AT3G11990		not assigned.unknown	96.57	88.64	21.44	18.78	22.3	21.84	1621.86	1685.13	702.89	596.86	767.23	715.09	-1.32	-1.09	0
248526_at	At5g50740		metal handling.binding, chelation and storage	76.43	74.81	99.18	86.14	95.83	110.59	1381.14	1511.52	6728.58	4921.39	3813.94	4232.76	1.83	1.29	0	0	Heavy metal transport/detoxification superfamily protein.[Source:TAIR;Acc:AT5G50740]	5	20635866	20637996		AT5G50740				NA		257626_s_at	AT3G26250;AT3G26240		not assigned.no ontology.DC1 domain containing protein	31.12	30.07	7.74	8.16	9.05	9.54	819.72	851.19	323.67	336.83	473.4	474.03	-1.32	-0.8	0
264923_s_at	AT1G65970;AT1G60740		redox.peroxiredoxin	82.99	83.33	85.09	144.86	94.16	112.97	1451.72	1622.08	4281.74	9451.44	3324.01	3774.29	1.82	1.04	0	0												262547_at	At1g31270		not assigned.unknown	68.05	63.01	13.72	15.84	17.79	15.75	1257.82	1311.75	508.31	520.23	657.33	599.22	-1.32	-0.97	0
259381_s_at	AT3G16410;AT3G16390;AT3G16400		secondary metabolism.sulfur-containing.glucosinolates.degradation.nitrilespecifier protein	172.33	147.99	113.42	210.71	119.68	134.7	2689.26	2647.35	5856.54	13665.1	4291.39	4345.51	1.82	0.67	0	0												259988_at	At1g41797		DNA.synthesis/chromatin structure.retrotransposon/transposase.gypsy-like retrotransposon	63.67	56.24	10.2	11.99	9.59	13.77	1232.2	1241.29	394.53	433.67	488.89	557.88	-1.32	-0.98	0
266092_at	At2g37880		not assigned.unknown	65.38	58.57	70.5	114.23	93.04	115.77	1237.41	1262.35	4985.62	12989.6	5582.35	7300.04	1.82	1.37	0.04	0.18	Protein of unknown function, DUF617.[Source:TAIR;Acc:AT2G37880]	2	15860633	15861618	AT2G37880.1	AT2G37880	fgenesh2_kg.4__1854__AT2G37880.1	4	ortholog_one2one	17		252709_at	At3g43840		not assigned.unknown	47.17	40.09	8.95	11.71	11.29	8.95	1026.69	1010.32	366.93	424.21	523.84	469.88	-1.32	-0.88	0
258388_at	At3g15370	ATEXPA12;EXP12;ATEXP12;ATHEXP ALPHA 1.24;EXPA12	cell wall.modification	56.99	56.05	64.42	92.35	56.89	66.15	1127	1209.74	2767.65	5083.61	1752.98	1925.59	1.82	0.64	0	0.01	expansin 12.[Source:TAIR;Acc:AT3G15370]	3	5190572	5192077	AT3G15370.1	EXP12	fgenesh2_kg.3__1676__AT3G15370.1	3	ortholog_one2one	96		255159_at	At4g07810		DNA.synthesis/chromatin structure	44.32	38.19	9.78	10.73	15.55	13.51	969.23	955.51	375.01	400.65	609.09	550.48	-1.32	-0.73	0
251443_at	At3g59940		protein.degradation.ubiquitin.E3.SCF.FBOX	72.68	60.42	62.43	81.71	42.4	47.18	1307.4	1264.64	3077.15	5304.43	1343.4	1340.35	1.82	0.05	0.08	0.71	Galactose oxidase/kelch repeat superfamily protein.[Source:TAIR;Acc:AT3G59940]	3	22142900	22144439	AT3G59940.1	AT3G59940	fgenesh2_kg.5__2450__AT3G59940.1	5	ortholog_one2one	18		265292_s_at	AT2G14010;AT3G26260		protein.degradation.cysteine protease	62.84	61.91	12.27	14.64	17.43	11.91	1192.56	1274.06	449.51	495.76	651.71	519.41	-1.31	-1.02	0
255207_at	At4g07515		not assigned.unknown	56.71	48.9	78.24	100.86	79.68	82.27	1136.45	1129.31	5935.9	8139.76	3638.42	3340.65	1.82	1.02	0.04	0.13	Protein of unknown function (DUF784).[Source:TAIR;Acc:AT4G07515]	4	4314957	4315510	AT4G07515.1	AT4G07515	fgenesh1_pm.C_scaffold_2000424	2	ortholog_one2many	80		257437_s_at	AT2G16290;AT2G16300		protein.degradation.ubiquitin.E3.SCF.FBOX	61.6	49.35	13.4	9.98	13.24	15.03	1183.2	1124.54	472.29	392.74	566.46	586.63	-1.31	-0.87	0
247340_at	At5g63700		RNA.regulation of transcription.putative transcription regulator	73.38	63.81	46.51	101.99	49.03	45.45	1316.01	1309.28	1792.65	6686.13	1551.68	1347.38	1.82	0.07	0.07	0.74	zinc ion binding;DNA binding.[Source:TAIR;Acc:AT5G63700]	5	25493717	25497632	AT5G63700.1	AT5G63700	fgenesh1_pm.C_scaffold_8001936	8	ortholog_one2one	90		262123_at	At1g59630		protein.degradation.ubiquitin.E3.SCF.FBOX	45.97	36.9	9.45	9.9	14.98	15.95	988.37	944.07	369.84	376.18	633.92	622.5	-1.31	-0.62	0
263665_at	At1g04480		protein.synthesis.ribosomal protein.eukaryotic.60S subunit.L23	57.69	52.55	66.59	105.3	54	58.55	1139.36	1161.06	3657.77	9350.16	1840.87	1903.1	1.81	0.43	0	0.29	Ribosomal protein L14p/L23e family protein.[Source:TAIR;Acc:AT1G04480]	1	1216095	1217467	AT1G04480.1	AT1G04480	fgenesh2_kg.1__380__AT1G04480.1	1	ortholog_one2one	100		252797_at	At3g42300		not assigned.unknown	167.63	149.39	19.53	23.92	19.36	21.5	2865.25	2926.5	787.39	1120.75	742.28	734.94	-1.31	-1.55	0
264606_at	At1g04660		not assigned.no ontology.glycine rich proteins	91.88	85.68	114.91	121.92	110.37	123.19	1554.02	1638.66	6732.44	6534.99	4002.81	4108.42	1.81	1.18	0	0	glycine-rich protein.[Source:TAIR;Acc:AT1G04660]	1	1300486	1301773		AT1G04660				NA		263735_s_at	AT1G59810;AT1G60040		RNA.regulation of transcription.MADS box transcription factor family	107.16	100.62	18.27	24.62	25.44	22.02	1767.6	1878.39	627.43	809.83	846.23	727.99	-1.3	-1.13	0
263264_at	At2g38810	HTA8	DNA.synthesis/chromatin structure.histone	44.56	41.69	76.06	52.04	50.09	55.09	970.92	1006.15	5753.64	2212.74	1682.71	1661.78	1.81	0.71	0.06	0.16	histone H2A 8.[Source:TAIR;Acc:AT2G38810]	2	16219269	16220928	AT2G38810.2	HTA8	fgenesh2_kg.4__1954__AT2G38810.2	4	ortholog_one2one	99		264413_s_at	AT3G43450;AT1G43290		not assigned.unknown	79.47	66.81	16.35	16.24	17.57	18.4	1435.49	1391.31	600.07	584.28	678.88	669.49	-1.3	-0.97	0
262316_at	At2g48120	PAC	development.unspecified	67.77	59.04	85.73	98.54	76.61	90.15	1273.73	1251.76	4336.44	5068.39	2483.77	2757.44	1.81	1.05	0	0	pale cress protein (PAC).[Source:TAIR;Acc:AT2G48120]	2	19679730	19681546	AT2G48120.1	PAC	fgenesh2_kg.4__3065__AT2G48120.1	4	ortholog_one2one	91		255092_s_at	AT3G45370;AT4G09400;AT2G14340;AT3G33230		not assigned.unknown	159.77	146.52	24.11	20.16	22.75	20.35	2637.4	2767.2	926.74	671.8	820.21	712.72	-1.3	-1.4	0
252205_at	At3g50350		not assigned.unknown	79.53	68.72	72.33	108.37	97.29	117.27	1471.41	1436.7	4084.06	7714.8	4393.69	5403.89	1.81	1.33	0	0.01	Protein of unknown function (DUF1685).[Source:TAIR;Acc:AT3G50350]	3	18672102	18674022	AT3G50350.1	AT3G50350	fgenesh2_kg.5__1378__AT3G50350.1	5	ortholog_one2one	20		264596_at	At1g04625		not assigned.no ontology	62.21	59.49	15.77	12.46	16.61	18.24	1187.05	1248.76	560.04	442.53	644.79	652.16	-1.3	-0.88	0
251321_at	At3g61460	BRH1	hormone metabolism.brassinosteroid.induced-regulated-responsive-activated	48.28	40.75	64.48	89.7	38.69	49.39	1011.48	992.16	3324.87	4761.95	1235.63	1463.19	1.81	0.33	0	0.49	brassinosteroid-responsive RING-H2.[Source:TAIR;Acc:AT3G61460]	3	22741511	22742284		BRH1				NA		257943_at	At3g21840	ASK7;SK7	protein.degradation.ubiquitin.E3.SCF.SKP	36.63	37.81	9.16	8.28	13.76	11.57	890.84	959.55	358.9	344.05	568.48	511.29	-1.3	-0.69	0
249811_at	At5g23760		not assigned.no ontology	155.6	114.74	195.39	173.54	168.08	163.64	3008.2	2530.08	33234	24753	12626.6	10073.2	1.81	0.88	0.03	0.16	Copper transport protein family.[Source:TAIR;Acc:AT5G23760]	5	8013085	8014228		AT5G23760				NA		252819_at	At3g42600		not assigned.unknown	46.02	39.85	10.88	10.58	9.81	11.48	985.07	976.9	405.76	390.32	495.13	506.57	-1.3	-0.94	0
249081_at	At5g44090		protein.postranslational modification	45.19	36.89	66.25	78.87	64.82	69.55	1001.84	959.69	3939.26	5155.37	2328.1	2288.32	1.81	1.03	0	0	Calcium-binding EF-hand family protein.[Source:TAIR;Acc:AT5G44090]	5	17742766	17748396	AT5G44090.1	AT5G44090	fgenesh2_kg.8__403__AT5G44090.1	8	ortholog_one2one	99		247876_at	At5g57730		not assigned.unknown	31.56	29.31	7.75	7.81	8.67	8.81	830.35	850.41	331.58	333.21	472.72	464.8	-1.3	-0.82	0
247655_at	At5g59820	RHL41;ZAT12	RNA.regulation of transcription.C2H2 zinc finger family	73.87	65.46	80.15	79.76	69.65	84.24	1349.61	1344.1	5461.19	4008.35	2577.95	3077.51	1.81	0.68	0.06	0.18	C2H2-type zinc finger family protein.[Source:TAIR;Acc:AT5G59820]	5	24102972	24103787	AT5G59820.1	RHL41	scaffold_802618.1	8	ortholog_one2one	95		262995_s_at	AT3G30420;AT1G54430		DNA.unspecified	86.21	77.69	13.86	19.38	16.37	14.22	1493.02	1542.36	489.42	673.52	627.32	576.11	-1.29	-1.2	0
262722_at	At1g43620	TT15;UGT80B1	lipid metabolism.exotics (steroids, squalene etc).UDP-glucose:sterol glucosyltransferase	55.87	47.29	71.76	107.29	51.97	51.05	1107.61	1089.62	3653.45	6017.03	1652.22	1524.78	1.8	0.4	0	0.18	UDP-Glycosyltransferase superfamily protein.[Source:TAIR;Acc:AT1G43620]	1	16425412	16430200	AT1G43620.3	TT15	fgenesh2_kg.1__3722__AT1G43620.1	1	ortholog_one2one	95		262429_at	At1g47520		DNA.synthesis/chromatin structure.retrotransposon/transposase.copia-like retrotransposon	58.88	50.16	13.42	12.55	27.2	18.83	1136.13	1116.06	475.4	441.91	994.62	660.78	-1.29	-0.47	0
246373_at	At1g51860		signalling.receptor kinases.misc	55.4	48.45	79.76	76.72	75.85	79.23	1100.67	1107.33	5035.65	4457.65	2971.99	2641.1	1.8	1.13	0.02	0.02	Leucine-rich repeat protein kinase family protein.[Source:TAIR;Acc:AT1G51860]	1	19257634	19261479		AT1G51860				NA		263337_at	At2g04990		not assigned.unknown	54.73	46	11.48	12.4	13.27	11.16	1105.04	1073.17	428.34	442.03	559.73	506.09	-1.29	-0.91	0
261781_at	At1g76320	FRS4	signalling.light	196.39	195.36	210.92	296.93	290.83	328.93	4047.87	4889.44	44527.8	82169.3	38110.9	41901.4	1.8	1.28	0.01	0.02	FAR1-related sequence 4.[Source:TAIR;Acc:AT1G76320]	1	28631239	28634124		FRS4				NA		246491_at	At5g16100		not assigned.unknown	49.56	43.35	11.29	11.51	14.47	16.31	1028.89	1022.01	412.98	413.05	584.39	602.58	-1.29	-0.75	0
262922_at	At1g79420		not assigned.unknown	45.53	49.33	75.83	58.42	46.29	46.95	975.21	1110.95	5287.25	2291.55	1426.27	1316.04	1.8	0.38	0.01	0.26	Protein of unknown function (DUF620).[Source:TAIR;Acc:AT1G79420]	1	29871458	29874315	AT1G79420.1	AT1G79420	Al_scaffold_0002_2654	2	ortholog_one2one	96		246869_at	At5g26020		not assigned.unknown	122.12	113.78	23.04	25.05	29.87	38.59	2030.87	2151.9	950.21	1113.1	1071.36	1233.35	-1.29	-0.74	0
266407_at	At2g38560	TFIIS	protein.synthesis.elongation	70.81	65.32	92.15	101.61	87.91	92.74	1283.27	1341.52	5038.76	5440.11	3166.93	2949.11	1.8	1.09	0	0	transcript elongation factor IIS.[Source:TAIR;Acc:AT2G38560]	2	16134638	16136695	AT2G38560.1	TFIIS	fgenesh2_kg.4__1925__AT2G38560.1;scaffold_402551.1;scaffold_43300001.1	4;scaffold_433	ortholog_one2many	96;98		246659_at	At5g35270		misc.cytochrome P450	37.81	34.59	6.41	7.44	8.32	9.37	906.77	918.33	307.96	333.91	463.34	475.21	-1.29	-0.8	0
259220_at	At3g03550		protein.degradation.ubiquitin.E3.RING	130.24	114.48	135.47	136.2	118.41	141.42	2168.98	2168.23	9179.3	7682.19	4663.1	5289.02	1.8	1.02	0	0	RING/U-box superfamily protein.[Source:TAIR;Acc:AT3G03550]	3	850108	851590	AT3G03550.1	AT3G03550	fgenesh2_kg.3__301__AT3G03550.1	3	ortholog_one2one	57		261390_at	At1g35040		not assigned.unknown	86.63	78.77	15.61	15.48	18.72	18.99	1565.9	1574.94	537.03	514.76	683.22	660.49	-1.28	-0.9	0
254120_at	At4g24570	DIC2	mitochondrial electron transport / ATP synthesis.uncoupling protein	74.15	68.48	89.93	107.7	93.01	106.33	1364.61	1418.28	5432.27	6756.89	3707.71	4001.46	1.8	1.11	0	0	dicarboxylate carrier 2.[Source:TAIR;Acc:AT4G24570]	4	12686459	12687650	AT4G24570.1	DIC2	scaffold_701872.1	7	ortholog_one2one	97		252838_at	At3g42090		not assigned.unknown	29.17	21.66	5.67	7.88	9.27	8.51	804.06	753.8	279.86	333.11	483.87	457.3	-1.28	-0.69	0
259538_at	At1g12310		protein.postranslational modification	65.42	55.84	93.9	71.31	53.79	66.99	1237.02	1213.19	8324.23	3476.07	1843.4	2121.92	1.79	0.45	0	0.24	Probable calcium-binding protein CML13 [Source:UniProtKB/Swiss-Prot;Acc:Q94AZ4]	1	4187165	4188056	AT1G12310.1	AT1G12310	scaffold_101348.1	1	ortholog_one2one	100		255388_at	At4g03640		not assigned.unknown	34.39	27.68	8.01	7.92	9.76	10.04	864.19	828.14	334.54	339.06	490.04	490.94	-1.28	-0.72	0
245715_s_at	AT5G08670;AT5G08690		mitochondrial electron transport / ATP synthesis.F1-ATPase	112.22	94.91	109.32	153.85	87.6	110.63	1901.3	1840.75	7568.34	11929.3	3210.1	4052.42	1.78	0.64	0	0.01												265113_at	AT4G09455;AT1G62460		DNA.synthesis/chromatin structure.retrotransposon/transposase.copia-like retrotransposon	115.83	105.74	24.91	18.6	25.87	23.12	1914.49	1984.12	899.65	620.61	917	791.9	-1.27	-1.16	0
264986_at	At1g27130	ATGSTU13;GST12;GSTU13	misc.glutathione S transferases	93.39	72.23	116.07	125.86	97.86	96.05	1704.82	1519.13	10455.1	10041.3	4511.89	3826.09	1.78	0.74	0	0.11	glutathione S-transferase tau 13.[Source:TAIR;Acc:AT1G27130]	1	9425460	9426886	AT1G27130.1	ATGSTU13	fgenesh2_kg.1__2644__AT1G27130.1	1	ortholog_one2one	98		253905_s_at	AT4G27210;AT4G27200		DNA.synthesis/chromatin structure.retrotransposon/transposase.copia-like retrotransposon	95.69	89.65	20.95	17.03	23.17	23.2	1741.37	1815.08	811.52	573.6	863.27	812.26	-1.27	-1.01	0
246222_at	At4g36900	RAP2.10;DEAR4	RNA.regulation of transcription.AP2/EREBP, APETALA2/Ethylene-responsive element binding protein family	87.28	72.46	108.15	115.11	96.23	97.94	1550.58	1482.41	7289.12	7600.88	3850.53	3430.09	1.78	0.89	0	0	related to AP2 10.[Source:TAIR;Acc:AT4G36900]	4	17388814	17389837		RAP2.10				NA		261663_at	At1g18330	EPR1;RVE7	RNA.regulation of transcription.MYB-related transcription factor family	97	81.79	22.02	17.8	34.5	38.01	1663.69	1601.93	803.48	589.25	1201.98	1186.12	-1.27	-0.59	0
249793_at	At5g23680		not assigned.no ontology	91.66	82.72	153.91	103.35	109.26	109.7	1738.32	1771.57	24649.1	7253.74	6088.21	5444.71	1.78	0.81	0	0.01	Sterile alpha motif (SAM) domain-containing protein.[Source:TAIR;Acc:AT5G23680]	5	7985354	7986851	AT5G23680.1	AT5G23680	scaffold_602437.1	6	ortholog_one2one	96		261987_at	At1g33710		not assigned.unknown	71	65.52	16.74	15.45	17.97	18.58	1278.55	1323.08	560.15	503.32	661.77	653.92	-1.27	-0.98	0
264598_at	At1g04610	YUC3	misc.oxidases - copper, flavone etc.	55.41	45.85	56.2	85.45	54.96	62.92	1093.61	1062.78	2854.81	5302.32	1737.54	1841.46	1.77	0.62	0	0.03	YUCCA 3.[Source:TAIR;Acc:AT1G04610]	1	1279388	1281618	AT1G04610.1	YUC3	fgenesh2_kg.1__398__AT1G04610.1	1	ortholog_one2one	99		261291_at	At1g36970		not assigned.unknown	53.02	41.55	9.57	10.1	8.93	10.33	1099.09	1030.91	364.05	379.11	472.52	492.23	-1.27	-0.89	0
261790_at	At1g16000		not assigned.unknown	56.77	54.24	52.26	105.34	53.22	67.64	1121.66	1184.67	2134.16	6275.34	1665.96	1951.09	1.77	0.62	0	0.04	unknown protein.[Source:TAIR;Acc:AT1G16000]	1	5494533	5495359	AT1G16000.1	AT1G16000	fgenesh2_kg.1__1753__AT1G16000.1	1	ortholog_one2one	95		265516_at	At2g06110		DNA.synthesis/chromatin structure.retrotransposon/transposase.gypsy-like retrotransposon	39.53	31.43	7.37	10.52	11.11	8.76	923.1	879.93	321.74	392.44	518.77	464.42	-1.27	-0.8	0
262800_at	At1g20960	emb1507	DNA.synthesis/chromatin structure	54.98	45.69	71.21	89.58	56.16	67.73	1085.61	1049.94	3188.17	4253.6	1756.19	1980.14	1.77	0.79	0	0.01	U5 small nuclear ribonucleoprotein helicase, putative.[Source:TAIR;Acc:AT1G20960]	1	7301748	7310250	AT1G20960.2	emb1507	fgenesh2_kg.1__2288__AT1G20960.1;fgenesh1_pg.C_scaffold_5000651	1;5	ortholog_one2many	97;81		265744_at	At2g06660		DNA.synthesis/chromatin structure.retrotransposon/transposase.Mariner-like transposase	58.35	46.93	14.61	11.81	15.03	14.1	1133.68	1075.98	514.03	448.59	616.14	578.38	-1.27	-0.93	0
262289_at	At1g70770		not assigned.unknown	56.02	39.84	70.78	79.71	77.43	70.86	1119.36	988.76	4618.95	4935.63	3058.11	2490.37	1.77	1.12	0.02	0.01	Protein of unknown function DUF2359, transmembrane.[Source:TAIR;Acc:AT1G70770]	1	26687798	26691277	AT1G70770.2	AT1G70770	fgenesh2_kg.2__1337__AT1G70770.1	2	ortholog_one2one	94		255247_at	At4g07330		DNA.synthesis/chromatin structure.retrotransposon/transposase.CACTA-like transposase	45.66	41.75	11.27	10.66	11.53	14.21	1003.89	1030.9	422.05	400.35	525.05	563.7	-1.27	-0.72	0
260280_at	At1g80580		RNA.regulation of transcription.AP2/EREBP, APETALA2/Ethylene-responsive element binding protein family	105.25	83.91	110.35	136.16	125.99	124.59	1815.48	1676.99	8526.55	9832.75	6429.65	5309.67	1.77	1.14	0	0.01	Integrase-type DNA-binding superfamily protein.[Source:TAIR;Acc:AT1G80580]	1	30293558	30294328	AT1G80580.1	AT1G80580	fgenesh1_pm.C_scaffold_2001935	2	ortholog_one2one	78		255209_at	At4g07586		not assigned.unknown	72.83	69.44	15.72	17.58	21.33	19.39	1309.98	1400.05	557.66	578.2	773.63	674.06	-1.27	-0.88	0
265943_at	At2g19570	CDA1;AT-CDA1;DESZ	nucleotide metabolism.degradation	100.88	83.26	110.96	122.67	113.35	116.69	1675.61	1606.49	6724.12	6697.19	4783.23	4228.59	1.77	1.13	0	0	cytidine deaminase 1.[Source:TAIR;Acc:AT2G19570]	2	8470374	8471644	AT2G19570.1	CDA1	fgenesh2_kg.3__3216__AT2G19570.1	3	ortholog_one2one	95		246719_at	At5g28940		not assigned.unknown	41.89	37.07	9.06	10.44	13.74	11.43	946.78	949.89	353.14	384.59	568.8	509.11	-1.27	-0.7	0
248200_at	At5g54160	ATOMT1;OMT1	secondary metabolism.phenylpropanoids.lignin biosynthesis.COMT	62.89	49.61	79.49	102.67	76.75	98.43	1205.69	1128.96	3872.23	5191.77	2560.08	3181.56	1.77	1.18	0	0	Quercetin 3-O-methyltransferase 1 [Source:UniProtKB/Swiss-Prot;Acc:Q9FK25]	5	21981996	21984363	AT5G54160.1	OMT1	scaffold_801928.1;fgenesh2_kg.8__1313__AT5G54160.1	8	ortholog_one2many	97;99		265491_s_at	AT2G15650;AT1G50810		DNA.synthesis/chromatin structure	155.53	135.69	38.29	22.78	34.33	39.04	2546.35	2508.28	1535.56	738.94	1176.15	1243.79	-1.26	-1.17	0
250268_s_at	AT5G12950;AT5G12960		not assigned.unknown	89.57	82.55	96	121.74	101.38	101.45	1555.41	1627.49	5552.51	7019.18	4336.23	3719.08	1.76	0.97	0	0.01												249584_s_at	AT5G37810;AT5G37820		transport.Major Intrinsic Proteins.NIP	68.94	58.17	15.22	12.52	20.98	22.51	1262.67	1235.65	511.72	443.65	736.57	732.72	-1.26	-0.69	0
261381_at	At1g05460	SDE3	RNA.processing.RNA helicase	117.25	96.6	113.23	132.69	90.02	103.13	1936.39	1836.86	6975.51	8420.63	3100.13	3322.78	1.76	0.68	0	0	P-loop containing nucleoside triphosphate hydrolases superfamily protein.[Source:TAIR;Acc:AT1G05460]	1	1601148	1605027		SDE3				NA		249516_s_at	AT5G38550;AT5G38540		misc.myrosinases-lectin-jacalin	69.48	64.65	16.17	13.15	21.66	20.25	1260.42	1324.79	550.45	446.28	744.65	677.75	-1.26	-0.77	0
266692_at	At2g19960		DNA.unspecified	38.67	37.44	63.41	79.29	44.46	50.3	913.59	969.57	3845.76	5967.59	1641.76	1678.08	1.76	0.49	0.02	0.54	hAT family dimerisation domain.[Source:TAIR;Acc:AT2G19960]	2	8622215	8622736		AT2G19960				NA		263837_at	At2g04500		not assigned.no ontology.DC1 domain containing protein	41.84	36.01	9.87	10.59	20.02	22.26	940.1	927.35	384.12	391.36	714.07	743.4	-1.26	-0.36	0
252256_at	At3g49430	SRp34a;SR34a;At-SR34a	RNA.processing.splicing	60.81	51.47	78.66	101.31	62.26	67.22	1171.06	1155.13	4058.13	5722.86	2043.87	2126.46	1.76	0.65	0	0	SER/ARG-rich protein 34A.[Source:TAIR;Acc:AT3G49430]	3	18331539	18335041	AT3G49430.3	At-SR34a	scaffold_501926.1	5	ortholog_one2one	94		263814_at	At2g10010		DNA.synthesis/chromatin structure.retrotransposon/transposase.CACTA-like transposase	43.82	33.2	10.02	9.47	11.38	13.18	966.39	898.43	382.1	370.67	520.64	547.44	-1.26	-0.75	0
267187_s_at	AT3G59970;AT2G44160		C1-metabolism.methylenetetrahydrofolate reductase	46.23	39.68	71.11	98.12	90.75	98.78	1003.15	991.89	3846.56	5036.41	3344.66	3262.46	1.75	1.53	0	0												255547_at	At4g01920		RNA.regulation of transcription.unclassified	45.16	40.82	12.97	8.74	14.46	12.42	982.08	998.97	464.52	358.1	593.61	528.06	-1.26	-0.81	0
256477_at	At1g42690		not assigned.unknown	98.87	78.53	116.46	115.1	104.29	109.41	1733.34	1593.8	10284.5	8998.12	4880.56	4585.01	1.75	0.99	0.02	0.08	transposable element gene.[Source:TAIR;Acc:AT1G42690]	1	16043755	16045041		AT1G42690				NA		249593_at	At5g37900		development.unspecified	42.5	44.57	10.91	11.31	15.86	11.61	952.88	1053.04	416.82	414.32	621.59	516.28	-1.26	-0.77	0
253382_at	At4g33040		redox.glutaredoxins	48.24	41.42	58.75	78.72	48.76	58.45	1019.98	1006.23	3355.63	4933.02	1626.7	2030.75	1.75	0.67	0.03	0.28	Thioredoxin superfamily protein.[Source:TAIR;Acc:AT4G33040]	4	15940561	15941330	AT4G33040.1	AT4G33040	fgenesh2_kg.7__820__AT4G33040.1	7	ortholog_one2one	74		259905_s_at	AT1G74140;AT1G74130		not assigned.no ontology	70.71	66.61	17.41	16.38	23.25	17.61	1291.61	1359.66	622.28	558.81	815.02	631.47	-1.25	-0.84	0
264386_at	At1g12000		glycolysis.plastid branch.pyrophosphate-fructose-6-P phosphotransferase	58.48	47.3	71.12	90.11	53.23	60.11	1152.59	1086.79	3775.86	4693.37	1764.66	1862.12	1.74	0.57	0	0.15	Phosphofructokinase family protein.[Source:TAIR;Acc:AT1G12000]	1	4049896	4053835	AT1G12000.1	AT1G12000	scaffold_101310.1	1	ortholog_one2one	97		255970_s_at	AT3G31540;AT3G43000		not assigned.unknown	62.1	50.81	15.23	9.59	14.02	13.68	1185.44	1137.71	569.35	366.3	584.23	555.39	-1.25	-0.94	0
261702_at	At1g32760		redox.glutaredoxins	114.36	91.27	122.71	131.05	104.65	116.46	1980	1812.85	9887.62	8988.42	4649.73	4417.83	1.74	0.84	0	0	Glutaredoxin family protein.[Source:TAIR;Acc:AT1G32760]	1	11858211	11859292	AT1G32760.1	AT1G32760	fgenesh2_kg.1__3415__AT1G32760.1	1	ortholog_one2one	28		254882_s_at	AT4G11710;AT1G30390		DNA.synthesis/chromatin structure.retrotransposon/transposase.non-LTR retrotransposon	64.84	60.91	14.85	14.58	14.1	14.43	1212.42	1276.16	508.64	483.96	583.52	575.38	-1.25	-1.06	0
246515_at	At5g15710		development.unspecified	57.6	53.78	83.09	77.1	90.67	82.96	1132.04	1178.21	6829.25	3931.85	4676.52	3185.98	1.74	1.33	0.01	0.05	Galactose oxidase/kelch repeat superfamily protein.[Source:TAIR;Acc:AT5G15710]	5	5122492	5124375	AT5G15710.1	AT5G15710	fgenesh2_kg.6__1547__AT5G15710.1	6	ortholog_one2one	98		246787_s_at	AT5G27570;AT5G27945		cell.cycle	42.12	37.42	11.21	11.14	9.8	12.53	947.49	953.67	417.13	410.56	498.5	538.12	-1.25	-0.9	0
262509_at	At1g11290	CRR22	not assigned.no ontology.pentatricopeptide (PPR) repeat-containing protein	63.03	51.28	76.87	88.09	52.6	56.66	1187.75	1132.28	4170.81	4381.12	1686.22	1730.26	1.73	0.51	0	0.35	Pentatricopeptide repeat (PPR) superfamily protein.[Source:TAIR;Acc:AT1G11290]	1	3791454	3793883		CRR22				NA		263641_at	At2g04760		DNA.synthesis/chromatin structure	58.4	46.71	12.28	14.95	14.85	15.84	1129.8	1071.98	450.65	501.58	597.88	602.19	-1.25	-0.88	0
266512_at	At2g47690		mitochondrial electron transport / ATP synthesis.NADH-DH.localisation not clear	49.6	42.94	55.44	92.6	83.73	74.08	1030.47	1024.7	2367.29	6375.42	3373.69	2382.09	1.73	1.24	0	0	NADH-ubiquinone oxidoreductase-related.[Source:TAIR;Acc:AT2G47690]	2	19551263	19552358	AT2G47690.1	AT2G47690	scaffold_403745.1	4	ortholog_one2one	96		263338_at	At2g05000		not assigned.unknown	55.14	51.93	11.11	11.96	10.2	13.76	1115.89	1172.71	410.71	421.49	496.04	549.66	-1.25	-0.89	0
246957_at	At5g24670		nucleotide metabolism.deoxynucleotide metabolism.cytosine deaminase	45.69	43.2	68.62	82.26	69.23	79.37	986.47	1025.22	3556.02	3998.52	2365.67	2520.61	1.73	1.16	0	0	Cytidine/deoxycytidylate deaminase family protein.[Source:TAIR;Acc:AT5G24670]	5	8447954	8451218	AT5G24670.2	AT5G24670	fgenesh2_kg.2__1393__AT5G24670.1;scaffold_100274.1	2;1	ortholog_one2many	93;92		264075_at	At2g10850		not assigned.no ontology	43.4	35.85	11.09	10.51	11.51	14.15	971.94	938.37	421.75	405.23	534.95	566.24	-1.25	-0.74	0
264627_at	At1g65520	ATECI1;ECI1;ECHIC;PEC11	lipid metabolism.lipid degradation.beta-oxidation.enoyl CoA hydratase	93.16	88.13	128.14	124.95	115.98	127.85	1693.34	1816.92	17135.6	14923.2	6973.51	6942.13	1.72	0.95	0.1	0.05	delta(3), delta(2)-enoyl CoA isomerase 1.[Source:TAIR;Acc:AT1G65520]	1	24361032	24361993	AT1G65520.1	ATECI1	fgenesh2_kg.2__782__AT1G65520.1	2	ortholog_one2one	93		257113_at	At3g20130	CYP705A22	misc.cytochrome P450	38.03	30.61	8.66	9.75	15.62	9.32	903.22	866.06	358.46	374.2	635.8	478.95	-1.25	-0.65	0
252516_at	At3g46100	HRS1;ATHRS1	protein.aa activation.histidine-tRNA ligase	48.44	40.8	71.44	90.5	49.83	60.47	1023.28	1001.05	3685.99	4714.84	1622.5	1830.98	1.72	0.61	0	0.03	Histidyl-tRNA synthetase 1.[Source:TAIR;Acc:AT3G46100]	3	16928294	16931033	AT3G46100.1	ATHRS1	scaffold_501493.1;Al_scaffold_0005_1386	5	ortholog_one2many	93;75		257944_at	At3g21850	ASK9;SK9	protein.degradation.ubiquitin.E3.SCF.SKP	44.15	38.93	10.62	11.93	13.27	13.48	974.18	971.45	417.63	419.06	574.29	568.08	-1.25	-0.81	0
247184_at	At5g65450	UBP17	protein.degradation.ubiquitin	80.22	60.22	84.71	103.61	61.38	71.54	1445.99	1281.11	4904.75	5995.75	2119.78	2236.08	1.72	0.59	0	0.21	ubiquitin-specific protease 17.[Source:TAIR;Acc:AT5G65450]	5	26157863	26161096	AT5G65450.1	UBP17	fgenesh1_pm.C_scaffold_8002104;scaffold_603058.1;scaffold_603057.1;scaffold_300308.1	8;6;3	ortholog_one2many	91;2;61;30		257562_at	At3g30480		RNA.regulation of transcription.GRF zinc finger family	115.59	101.26	24.41	23.08	22.37	24.98	1910.49	1909.43	855.64	743.89	790.12	806.74	-1.25	-1.19	0
267366_at	At2g44310		signalling.calcium	68.34	65.54	79.72	110.13	60.98	72.09	1272.73	1364.04	5681.52	9539.29	2108.13	2398.82	1.71	0.51	0.02	0.23	Calcium-binding EF-hand family protein.[Source:TAIR;Acc:AT2G44310]	2	18309212	18309826	AT2G44310.1	AT2G44310	scaffold_403349.1	4	ortholog_one2one	96		252812_at	At3g42480		not assigned.unknown	38.58	35.34	11.1	8.16	11.33	10.45	916.93	940.21	408.82	344.74	522.8	493.71	-1.25	-0.79	0
266135_at	At2g45100		RNA.transcription	121.96	112.63	147.28	148.19	94.5	103.66	2157.5	2278.65	14691.2	11952	3799.46	3869.02	1.71	0.52	0	0.11	Cyclin/Brf1-like TBP-binding protein.[Source:TAIR;Acc:AT2G45100]	2	18595348	18598438	AT2G45100.1	AT2G45100	Al_scaffold_0357_1;fgenesh1_pg.C_scaffold_4002657	scaffold_357;4	ortholog_many2many	84;56		255241_at	At4g05600		DNA.synthesis/chromatin structure.retrotransposon/transposase.gypsy-like retrotransposon	42.17	37.54	11.77	8.09	12.73	12.23	942.9	948.25	431.58	342.25	549.95	526.07	-1.25	-0.79	0
252286_at	At3g49070		not assigned.no ontology	56.73	52.46	69.73	84.24	83.96	106.97	1120.21	1165.29	4771.87	5915.85	3755.69	5129.31	1.71	1.48	0.06	0.03	UPF0496 protein At3g49070 [Source:UniProtKB/Swiss-Prot;Acc:Q9SMU4]	3	18192479	18193729	AT3G49070.1	AT3G49070	scaffold_501866.1	5	ortholog_one2one	24		255170_at	At4g07970		not assigned.unknown	51.66	43.37	11.7	9.22	9.48	8.91	1067.8	1034.72	427.82	359.27	487.15	463.53	-1.25	-1.03	0
251556_at	At3g58840		not assigned.unknown	46.92	38.48	75.44	75.72	49.28	52.32	1016.5	973.55	4282.3	4090.34	1835.47	1636.46	1.71	0.53	0	0.27	Tropomyosin-related.[Source:TAIR;Acc:AT3G58840]	3	21757312	21758772	AT3G58840.1	AT3G58840	fgenesh2_kg.5__2335__AT3G58840.2	5	ortholog_one2one	90		245973_at	At5g32490		not assigned.unknown	25.45	20.09	7.71	5.58	3.11	3.19	767.27	738.49	326.54	286.65	364	367.99	-1.25	-0.97	0
253754_at	At4g29020		not assigned.no ontology.glycine rich proteins	147.59	117.93	151.42	144.61	179.85	159.94	2466.36	2240.82	11613.1	9596.39	9593.33	6458.62	1.71	1.29	0	0	glycine-rich protein.[Source:TAIR;Acc:AT4G29020]	4	14304921	14305721	AT4G29020.1	AT4G29020	fgenesh2_kg.1__406__AT1G04660.1	1	ortholog_one2one	38		246679_at	At5g33240		not assigned.unknown	49.06	49.76	9.87	13.08	15.49	13.64	1063.85	1179.9	388.92	463.38	613.55	564.39	-1.25	-0.72	0
261501_at	At1g28390		signalling.receptor kinases.crinkly like	87.15	70.97	115.86	81.7	72.3	61.08	1533.57	1455.67	15221.2	4675.82	2768.6	1937.18	1.7	0.4	0.03	0.49	Protein kinase superfamily protein.[Source:TAIR;Acc:AT1G28390]	1	9966186	9968301	AT1G28390.2	AT1G28390	scaffold_103175.1	1	ortholog_one2one	87		249604_x_at	AT5G37230		protein.degradation.ubiquitin.E3.RING	83.5	81.14	15.38	14.17	20.42	16.83	1458.13	1574.08	539	483.5	711.31	611.15	-1.25	-0.96	0
263399_at	At2g31490		not assigned.unknown	48.37	37.54	70.05	80.64	47.42	48.26	1022.42	956.08	3435.39	4033.76	1504.07	1407.51	1.7	0.45	0	0.09	unknown protein.[Source:TAIR;Acc:AT2G31490]	2	13411983	13413246	AT2G31490.1	AT2G31490	scaffold_401685.1	4	ortholog_one2one	100		246353_s_at	AT4G08010;AT1G39190;AT3G42721		DNA.synthesis/chromatin structure.retrotransposon/transposase.CACTA-like transposase	141.01	123.97	26.3	21.47	15.24	16.93	2275.12	2275.13	1167.16	738.92	607.03	612.09	-1.24	-1.62	0
267031_at	At2g38420		not assigned.no ontology.pentatricopeptide (PPR) repeat-containing protein	70.7	61.74	80.88	100.54	55.01	57.15	1286.8	1286.2	4307.09	6516.87	1860.89	1724.93	1.7	0.31	0	0.57	Pentatricopeptide repeat (PPR) superfamily protein.[Source:TAIR;Acc:AT2G38420]	2	16091093	16092549	AT2G38420.1	AT2G38420	fgenesh2_kg.4__1912__AT2G38420.1	4	ortholog_one2one	94		261619_x_at	AT1G33130		DNA.synthesis/chromatin structure.retrotransposon/transposase.CACTA-like transposase	195.83	194.92	44.89	34.99	18.41	17.81	3528.69	4002.79	2518.36	1565.06	704.85	654.42	-1.24	-1.75	0
251193_at	At3g62910	APG3	protein.synthesis.release	51.67	48.98	66.1	85.62	48.81	49.21	1064.09	1114.55	3376.33	5324.31	1608.29	1507.3	1.7	0.33	0	0.4	Peptide chain release factor 1.[Source:TAIR;Acc:AT3G62910]	3	23257554	23260427	AT3G62910.1	APG3	scaffold_503573.1	5	ortholog_one2one	98		260865_at	At1g43760		not assigned.unknown	38.18	35.41	9.46	10.01	12.22	8.46	901.48	919	362.11	377.46	539.09	457.39	-1.24	-0.85	0
253196_at	At4g35260	IDH1;IDH-I	TCA / org. transformation.TCA.IDH	51.91	50.83	71.65	93.93	47.21	62.2	1064.26	1146.99	3243.72	4255.58	1498.24	1878.07	1.7	0.62	0	0.04	Isocitrate dehydrogenase [NAD] regulatory subunit 1, mitochondrial [Source:UniProtKB/Swiss-Prot;Acc:Q8LFC0]	4	16774195	16776325	AT4G35260.1	IDH1	scaffold_700595.1	7	ortholog_one2one	99		265367_at	At2g13270		not assigned.unknown	65.83	50.84	10.74	14.15	12.94	13.91	1263.55	1152.78	395.42	472.35	551.43	565.05	-1.24	-0.87	0
262832_s_at	AT1G14870;AT1G14880		not assigned.no ontology	119.93	101.47	107.87	142.57	116.39	130.64	1924.5	1878.67	5619.51	7731.86	4104.62	4236.39	1.69	1.08	0	0												258027_at	At3g19515		not assigned.unknown	50.42	41.76	13.26	10.98	13.98	12.78	1038.02	1004.49	480.84	403.35	572.64	534.66	-1.24	-0.86	0
259263_at	At3g01010		cell wall.precursor synthesis.UGD	60.35	51.26	64.16	77.15	65.27	62.05	1158.97	1145.6	3563.55	4103.86	2191.54	1834.46	1.69	0.75	0.01	0.03	UDP-glucose/GDP-mannose dehydrogenase family protein.[Source:TAIR;Acc:AT3G01010]	3	4342	4818	AT3G01010.1	AT3G01010	scaffold_300135.1	3	ortholog_one2one	31		256688_at	At3g32130		not assigned.unknown	69.81	49.38	14.66	13.19	18.71	18.83	1280.65	1120.04	523.16	450	685.09	668.09	-1.24	-0.78	0
258847_at	At3g03100		mitochondrial electron transport / ATP synthesis.NADH-DH.localisation not clear	54.67	47.29	67.44	92.67	82.64	81.55	1119.2	1104.98	4391.11	6819.44	3780.31	3320.02	1.69	1.17	0.06	0.07	NADH:ubiquinone oxidoreductase, 17.2kDa subunit.[Source:TAIR;Acc:AT3G03100]	3	705381	707651	AT3G03100.1	AT3G03100	scaffold_300273.1	3	ortholog_one2one	99		252356_at	At3g48370		DNA.synthesis/chromatin structure.retrotransposon/transposase.copia-like retrotransposon	45.63	31.12	11.16	8.86	10.37	11.72	985.55	873.14	418.21	357.54	502.87	514.09	-1.24	-0.82	0
254164_at	At4g24470	ZIM;TIFY1;GATA25	RNA.regulation of transcription.C2C2(Zn) GATA transcription factor family	64.82	57.77	58.3	94.94	58.7	63.43	1215.78	1231.22	2464.05	5383.57	1856.78	1935.32	1.69	0.64	0	0.11	GATA-type zinc finger protein with TIFY domain.[Source:TAIR;Acc:AT4G24470]	4	12645542	12647965	AT4G24470.3	TIFY1	fgenesh2_kg.7__1832__AT4G24470.2	7	ortholog_one2one	26		246105_at	At5g28670		DNA.synthesis/chromatin structure	22.81	16.52	7.04	5.23	9.32	5.94	741.15	693.45	309.56	278.99	477.95	414.32	-1.24	-0.62	0
259231_at	At3g11410	ATPP2CA;AHG3;PP2CA	protein.postranslational modification	90.5	87.91	98.84	103.86	90.11	100.38	1627	1755.95	7286.34	7440.58	4101.09	4076.75	1.68	0.64	0.04	0.17	protein phosphatase 2CA.[Source:TAIR;Acc:AT3G11410]	3	3583883	3585790	AT3G11410.1	ATPP2CA	fgenesh2_kg.3__1179__AT3G11410.1;scaffold_200775.1;Al_scaffold_0002_700;fgenesh1_pm.C_scaffold_5000240;Al_scaffold_0006_2849	3;2;5;6	ortholog_one2many	84;85;52;54;3		264410_s_at	AT1G43205;AT4G07523;AT1G43230;AT5G27180		not assigned.unknown	39.51	41.07	10.96	9	8.37	10.13	923.3	1007.55	405.75	356.44	458.9	484.79	-1.23	-0.89	0
252016_at	At3g52950		not assigned.no ontology	61.34	55.49	78.64	85.01	68.01	82.45	1170.23	1196.59	4256.23	3852.71	2244.4	2579.61	1.68	0.94	0	0	CBS / octicosapeptide/Phox/Bemp1 (PB1) domains-containing protein.[Source:TAIR;Acc:AT3G52950]	3	19634410	19636819	AT3G52950.2	AT3G52950	fgenesh2_kg.5__1661__AT3G52950.1	5	ortholog_one2one	98		260091_at	At1g73290	scpl5	protein.degradation.serine protease	30.64	29.54	8.6	8.42	6.87	6.6	822.62	854.04	346.72	345.06	431.7	423.29	-1.23	-0.9	0
252601_s_at	AT3G45030;AT5G62300		protein.synthesis.ribosomal protein.eukaryotic.40S subunit.S20	127.52	116.32	115.69	147.91	100.81	100.04	2078.02	2155.2	7267.66	9371.41	3708.8	3209.97	1.67	0.56	0	0.07												252784_at	At3g43040		not assigned.unknown	32.84	29.63	8.65	6.75	10.64	11.68	845.41	855.34	357.84	317.38	510.64	518.89	-1.23	-0.64	0
259566_at	At1g20520		not assigned.unknown	63.31	53.74	74.23	105.64	52.91	59.35	1230.84	1181.58	3619.18	5076.06	1798.33	1905.51	1.67	0.38	0	0.2	Arabidopsis protein of unknown function (DUF241).[Source:TAIR;Acc:AT1G20520]	1	7106922	7107617	AT1G20520.1	AT1G20520	scaffold_304086.1;Al_scaffold_0001_2140	3;1	ortholog_one2many	3;17		255314_at	At4g04150		DNA.synthesis/chromatin structure.retrotransposon/transposase.gypsy-like retrotransposon	30.79	28.19	8.25	8.24	7.82	8.51	827.9	836.99	334.91	337.8	448.98	458.34	-1.23	-0.79	0
265033_at	At1g61520	LHCA3	PS.lightreaction.photosystem I.LHC-I	68.77	58.7	78.21	103.63	82.41	83.37	1291.2	1274.34	4919.91	7279.03	3816.11	3264.91	1.67	0.86	0	0.07	photosystem I light harvesting complex gene 3.[Source:TAIR;Acc:AT1G61520]	1	22699715	22701383	AT1G61520.3	LHCA3	fgenesh2_kg.2__304__AT1G61520.1;Al_scaffold_0001_5088	2;1	ortholog_one2many	99;55		246857_at	At5g25920		RNA.regulation of transcription.putative transcription regulator	43.92	40.53	12.77	8.68	12.69	11.64	972.42	995.2	466.18	349.81	549.34	512.76	-1.23	-0.81	0
263858_at	At2g04370		not assigned.unknown	180.9	146.91	159.88	194.74	245.21	258.67	3476.81	3165.02	26315.1	34474	25114.1	23435.4	1.67	1.41	0.08	0.87	unknown protein.[Source:TAIR;Acc:AT2G04370]	2	1523763	1524121		AT2G04370				NA		259790_s_at	AT1G29430;AT5G27780		hormone metabolism.auxin.induced-regulated-responsive-activated	27.88	27.42	9.21	7.53	7.82	7.82	784.97	820.94	358.43	324.57	453.09	445.54	-1.22	-0.82	0
263920_at	At2g36410		not assigned.unknown	65.18	50.05	60.46	88.74	57	68.44	1240.43	1129.41	2908.19	5608.24	1918.01	2117.06	1.67	0.58	0.03	0.08	Family of unknown function (DUF662).[Source:TAIR;Acc:AT2G36410]	2	15278769	15280688	AT2G36410.1	AT2G36410	fgenesh2_kg.4__1677__AT2G36410.1	4	ortholog_one2one	88		264237_at	At1g54700		not assigned.unknown	38.94	35.16	9.37	11.53	17.74	23.98	911.48	922.65	366.6	418.21	667.91	785.18	-1.22	-0.37	0
257220_at	At3g27810	ATMYB3;ATMYB21;MYB21	RNA.regulation of transcription.MYB domain transcription factor family	59.65	50.61	65.68	67.84	62.08	72.85	1147.26	1126.77	3432.18	3315.89	2288.12	2415.21	1.66	1.15	0.03	0.09	myb domain protein 21.[Source:TAIR;Acc:AT3G27810]	3	10307421	10310308	AT3G27810.1	ATMYB3	fgenesh1_pm.C_scaffold_5000445	5	ortholog_one2many	85		256571_at	At3g30730		not assigned.unknown	45.33	38.6	12.3	10.91	14.77	12.13	983.1	966.66	504.68	445.79	625.02	545.08	-1.22	-0.81	0
246822_at	At5g26960		protein.degradation.ubiquitin.E3.SCF.FBOX	77.69	70.72	74.26	104.96	72.86	86.63	1377.5	1409.73	3850.19	6708.09	2493.57	2748.02	1.66	0.75	0	0.02	Galactose oxidase/kelch repeat superfamily protein.[Source:TAIR;Acc:AT5G26960]	5	9484734	9486149	AT5G26960.1	AT5G26960	fgenesh2_kg.6__2661__AT5G26960.1	6	ortholog_one2one	97		255099_at	At4g08650		not assigned.unknown	56.96	61.01	14.44	10.75	11.29	10.17	1169.49	1327.39	501.06	396.57	520.63	488.84	-1.22	-1.02	0
263731_at	At1g59970		protein.degradation.metalloprotease	68.93	61.76	76.31	103.21	63.6	61.45	1320.97	1308.59	5406.2	7746.85	2682.21	2218.77	1.65	0.4	0.02	0.77	Matrixin family protein.[Source:TAIR;Acc:AT1G59970]	1	22073534	22074876		AT1G59970				NA		255050_at	At4g09700		DNA.synthesis/chromatin structure.retrotransposon/transposase	44.63	35.5	11.95	8.84	11.06	12.04	980.98	928.42	421.95	355.94	516.87	519.73	-1.22	-0.8	0
259747_at	At1g71170		OPP.oxidative PP.6-phosphogluconate dehydrogenase	82.46	68.82	97.13	102.64	75.5	91.33	1437.42	1388.03	5755.27	5430.04	2673.24	2874.98	1.65	0.79	0	0	6-phosphogluconate dehydrogenase family protein.[Source:TAIR;Acc:AT1G71170]	1	26830669	26832099	AT1G71170.1	AT1G71170	scaffold_202027.1	2	ortholog_one2one	92		246806_at	At5g27080		not assigned.no ontology	40.84	31.29	9.68	10.03	10.18	15.35	938.26	873.26	370.91	388.44	497.54	589.1	-1.22	-0.69	0
246256_at	At4g36770		misc.UDP glucosyl and glucoronyl transferases	75.9	66.68	68.5	85.69	67.18	66.96	1339.53	1340.23	3434.46	5346	2214.26	2015.27	1.65	0.63	0.02	0.12	UDP-Glycosyltransferase superfamily protein.[Source:TAIR;Acc:AT4G36770]	4	17330146	17331624		AT4G36770				NA		256203_at	At1g50800		not assigned.unknown	47.9	39.51	10.6	13.18	13.63	14.34	1004.09	972.15	390.9	444.93	561.89	560.74	-1.21	-0.78	0
246042_at	At5g19440		misc.alcohol dehydrogenases	49.3	39.98	63.28	88.81	40.63	48.12	1027.76	983.74	3018.28	4611.09	1280.03	1370.59	1.65	0.32	0	0.22	NAD(P)-binding Rossmann-fold superfamily protein.[Source:TAIR;Acc:AT5G19440]	5	6556420	6558342	AT5G19440.1	AT5G19440	fgenesh2_kg.6__1967__AT5G19440.1;scaffold_703782.1	6;7	ortholog_one2many	96;90		264743_at	At1g62090		signalling.receptor kinases.misc	38.89	39.08	10.08	10.36	10.33	12.72	913.56	970.45	379.99	387.65	500.86	532.13	-1.21	-0.79	0
265144_at	At1g51170		protein.postranslational modification	95.26	83.13	99.55	112.29	84.8	113.23	1675.71	1692.06	6882.84	7405.52	3376.72	4376.37	1.64	0.8	0	0.03	Protein kinase superfamily protein.[Source:TAIR;Acc:AT1G51170]	1	18953458	18954892	AT1G51170.1	AT1G51170	fgenesh2_kg.1__4186__AT1G51170.1	1	ortholog_one2one	95		267478_at	At2g02700		not assigned.no ontology.DC1 domain containing protein	53.89	48.52	13.76	11.25	13.54	14.89	1083.56	1108.39	477.62	403.71	566.37	577.2	-1.21	-0.86	0
266764_at	At2g47050		misc.invertase/pectin methylesterase inhibitor family protein	68.9	59.47	67.04	84.48	60.79	62.54	1266.4	1254.3	3227.74	4017.93	1964.63	1813.65	1.64	0.52	0	0.11	Plant invertase/pectin methylesterase inhibitor superfamily protein.[Source:TAIR;Acc:AT2G47050]	2	19331685	19332646	AT2G47050.1	AT2G47050	fgenesh2_kg.4__2938__AT2G47050.1	4	ortholog_one2one	98		265971_at	At2g11220		DNA.synthesis/chromatin structure.retrotransposon/transposase.copia-like retrotransposon	124.88	93.93	20.96	13.92	19.35	18.26	2189.86	1923.44	713.74	472.9	707.67	675.87	-1.21	-1.09	0
248430_at	At5g51800		protein.postranslational modification	100.92	93.56	129.15	99.37	80.01	83.37	1745.88	1860.91	16840.8	7123.01	3167.75	2977.23	1.64	0.37	0.02	0.38	Protein kinase superfamily protein.[Source:TAIR;Acc:AT5G51800]	5	21048191	21052012	AT5G51800.1	AT5G51800	fgenesh1_pg.C_scaffold_8001204	8	ortholog_one2one	94		255350_at	At4g03840		DNA.synthesis/chromatin structure	47.77	44.43	12.41	11.7	17.13	15.22	1000.6	1035.49	437.6	420.49	665.85	575.4	-1.21	-0.68	0
266615_s_at	AT2G29720;AT2G35660		misc.oxidases - copper, flavone etc.	100.19	86.16	83.88	135.21	87.66	109.13	1647.25	1622.92	3673.88	6498.97	2814.22	3286.52	1.63	0.87	0	0												254989_at	At4g10690		DNA.synthesis/chromatin structure	52.86	43.93	10.96	13.18	17.83	15.65	1064.44	1030.47	402.3	454.68	655.72	585.77	-1.21	-0.71	0
259689_x_at	AT1G63130		not assigned.no ontology.pentatricopeptide (PPR) repeat-containing protein	141.44	121.37	111.74	119.89	137.06	171.25	2280.73	2226.15	7827.51	8457.63	6336.21	7763.76	1.63	1.53	0.06	0.01	Tetratricopeptide repeat (TPR)-like superfamily protein.[Source:TAIR;Acc:AT1G63130]	1	23412730	23415149		AT1G63130				NA		254856_at	At4g12160		protein.synthesis.ribosomal protein.eukaryotic.40S subunit.S9	51.35	46.48	11.78	12.98	14.13	11.1	1058.92	1081.75	425.31	446.9	584.19	503.92	-1.21	-0.9	0
264138_at	At1g78950		secondary metabolism.isoprenoids.terpenoids	49.75	51.03	71.75	83.82	35.17	46.18	1034.83	1130.84	3433.08	4105.22	1146.6	1438.38	1.63	0.27	0	0.73	Terpenoid cyclases family protein.[Source:TAIR;Acc:AT1G78950]	1	29684432	29688673		AT1G78950				NA		246677_at	At5g30380		not assigned.unknown	45.35	39.75	12.86	9.31	11.34	11.61	986.52	979.09	466.67	361.24	531.54	514.76	-1.21	-0.89	0
257679_at	At3g20470	GRP-5;ATGRP-5;GRP5;ATGRP5	not assigned.no ontology.glycine rich proteins	60.85	60.2	86.95	83.35	73.71	84.05	1183.08	1276.71	6008.72	4907.83	2993.56	2994.32	1.63	0.91	0	0.01	glycine-rich protein 5.[Source:TAIR;Acc:AT3G20470]	3	7140440	7141228	AT3G20470.1	GRP5	fgenesh2_kg.3__2272__AT3G20470.1	3	ortholog_one2one	97		249697_at	At5g35510		not assigned.unknown	33.61	31.86	9.43	9.32	12.06	12.08	847.64	877.24	366.79	365.44	531.42	521.06	-1.21	-0.67	0
253182_at	At4g35190		not assigned.unknown	51.52	47.44	76.39	82.82	49.83	56.7	1058.95	1095.63	4080.28	4031.49	1719.57	1852.78	1.63	0.67	0	0.27	Cytokinin riboside 5'-monophosphate phosphoribohydrolase LOG5 [Source:UniProtKB/Swiss-Prot;Acc:Q8LBB7]	4	16746599	16748266	AT4G35190.1	AT4G35190	scaffold_700604.1	7	ortholog_one2one	98		262374_s_at	AT1G72910;AT1G72930		stress.biotic.receptors	96.05	88.99	21.93	23.95	31.38	31.44	1609.56	1682.03	745.53	781.57	1047.44	992.44	-1.2	-0.7	0
250229_at	At5g13850	NACA3	cell.unspecified	72.15	53.38	93.07	64.21	57.2	55.67	1296.89	1160.2	6865.43	2592.38	1842.1	1681.56	1.63	0.44	0	0.39	nascent polypeptide-associated complex subunit alpha-like protein 3.[Source:TAIR;Acc:AT5G13850]	5	4471277	4472855	AT5G13850.1	NACA3	scaffold_601396.1	6	ortholog_one2one	93		256289_s_at	AT3G12240;AT3G12230		protein.degradation.serine protease	45.75	37.92	11.53	8.91	12.63	14.17	1014.49	986.91	422.68	365.46	553.13	566.3	-1.2	-0.66	0
247632_at	At5g60460		protein.targeting.secretory pathway.unspecified	68.4	58.39	76.14	104.71	81.46	70.84	1285.65	1265.65	4594.95	7982.61	3310.46	2511.25	1.63	0.73	0.03	0.12	Preprotein translocase Sec, Sec61-beta subunit protein.[Source:TAIR;Acc:AT5G60460]	5	24317437	24317935	AT5G60460.1	AT5G60460	Al_scaffold_0008_2544	8	ortholog_one2one	92		256560_s_at	AT3G31425;AT3G32030		secondary metabolism.isoprenoids	71.93	55.61	13.83	14.55	17.22	15.6	1295.29	1200.88	504	504.68	656.29	595.73	-1.2	-0.94	0
261339_at	At1g35710		signalling.receptor kinases.leucine rich repeat XII	45.33	44.45	65.89	62.83	53.26	55.48	1001.95	1068.24	4119.54	3561.56	1870.34	1848.73	1.62	0.77	0.01	0.14	Protein kinase family protein with leucine-rich repeat domain.[Source:TAIR;Acc:AT1G35710]	1	13220940	13224681	AT1G35710.1	AT1G35710	fgenesh2_kg.1__3648__AT1G35710.1;scaffold_104021.1;scaffold_104022.1	1	ortholog_one2many	86;85;84		246394_at	At1g58160		misc.myrosinases-lectin-jacalin	30.27	26.32	6.42	8.4	7.56	7.74	818.22	813.12	298.02	346.25	445.19	443.71	-1.2	-0.8	0
260057_at	At1g78200		protein.postranslational modification	65.41	56.41	72.07	99.4	69.06	71.75	1239.36	1242.02	4792.99	8575.03	2716.64	2563.05	1.62	0.72	0.01	0.09	Protein phosphatase 2C family protein.[Source:TAIR;Acc:AT1G78200]	1	29420253	29421864	AT1G78200.2	AT1G78200	fgenesh2_kg.2__2118__AT1G78200.2	2	ortholog_one2one	96		255853_at	At1g67020		not assigned.unknown	46	47.21	12.05	10.56	15.37	14.35	986.25	1075.83	447.25	393.35	604.04	559.75	-1.2	-0.77	0
266358_at	At2g32280		not assigned.unknown	56.38	47.58	66.92	102.49	56.08	65.16	1136.85	1099.49	3544.77	6086.06	1936.07	2069.39	1.62	0.58	0	0.06	Protein of unknown function (DUF1218).[Source:TAIR;Acc:AT2G32280]	2	13713036	13714211	AT2G32280.1	AT2G32280	fgenesh2_kg.4__1217__AT2G32280.1	4	ortholog_one2one	100		259940_at	At1g71290		protein.degradation.ubiquitin.E3.SCF.FBOX	37.06	30.41	10.42	8.84	10.48	15.28	887.32	859.39	383.75	360.89	503.33	582.61	-1.2	-0.67	0
250144_at	At5g14680		stress.abiotic.unspecified	63.45	54.72	75.59	91.01	59.56	62.52	1198.72	1182.82	3813.71	5234.84	1911.79	1827.43	1.62	0.56	0	0.04	Adenine nucleotide alpha hydrolases-like superfamily protein.[Source:TAIR;Acc:AT5G14680]	5	4730907	4733081	AT5G14680.1	AT5G14680	scaffold_601493.1	6	ortholog_one2one	97		266610_at	At2g14950		DNA.unspecified	63.36	59.01	16.33	15.32	24.35	22.81	1225.71	1290.91	605.5	574.18	832.78	754.85	-1.2	-0.44	0
249752_at	At5g24660	LSU2	not assigned.unknown	66.69	51.64	86.92	89.37	75.02	74.12	1276.32	1180.19	5551.27	5166.32	2855.67	2526.47	1.62	0.76	0	0.03	response to low sulfur 2.[Source:TAIR;Acc:AT5G24660]	5	8443279	8443834	AT5G24660.1	LSU2	scaffold_602568.1	6	ortholog_one2one	95		266681_at	At2g19840		DNA.synthesis/chromatin structure	67.65	52.54	14.99	13.59	17.09	20.63	1248.99	1150.32	515.72	482.42	656.77	713.57	-1.2	-0.81	0
266550_s_at	AT2G35090;AT2G35070		not assigned.unknown	89.03	83.2	138.99	50.9	44.86	59.31	1561.89	1629.6	9912.71	1954.32	1404.37	1784.97	1.61	0.27	0	0.67												258378_at	At3g17490		protein.degradation.ubiquitin.E3.SCF.FBOX	29.93	25.51	9.82	7.14	8	10.52	814.83	802.56	376.66	317.52	453.14	493.78	-1.2	-0.71	0
255685_s_at	AT4G00600;AT4G00620		C1-metabolism.Methylenetetrahydrofolate dehydrogenase & Methenyltetrahydrofolate cyclohydrolase	95.8	84.12	98.14	107.07	61.57	64.59	1596.5	1604.4	5136.55	5293.98	2025.67	1923.9	1.61	0.24	0	0.78												252757_at	At3g42700		DNA.synthesis/chromatin structure.retrotransposon/transposase	39.1	35.64	8.3	12.15	14.55	13.07	915.2	930.88	340.91	424.94	583.22	540.35	-1.2	-0.64	0
259493_at	At1g15840		not assigned.unknown	80.1	71.3	100.71	95.55	92.28	92.21	1410.52	1435.89	5357.22	4957.26	3127.43	2880.8	1.61	0.97	0	0	unknown protein.[Source:TAIR;Acc:AT1G15840]	1	5451432	5452374	AT1G15840.1	AT1G15840	fgenesh2_kg.1__1737__AT1G15840.1	1	ortholog_one2one	28		255060_at	At4g09430		stress.biotic.PR-proteins	50.93	51.45	12.62	13.01	13.48	15.37	1049.73	1143.91	443.23	445.2	571.31	592.61	-1.2	-0.84	0
266450_s_at	AT2G43190		RNA.processing.ribonucleases	71.91	64.78	70.8	112.18	51.54	58.27	1296.92	1323.02	3055.06	5278.85	1613.99	1658.2	1.61	0.31	0	0.35	ribonuclease P family protein.[Source:TAIR;Acc:AT2G43190]	2	17955984	17958041	AT2G43190.1	AT2G43190	scaffold_403202.1	4	ortholog_one2one	98		254472_at	At4g20510		not assigned.unknown	67.94	66.79	13.3	18.15	14.8	19.64	1278.04	1388.14	473.73	579.96	588.69	673.97	-1.2	-0.81	0
258970_at	At3g10410	SCPL49;CPY	protein.degradation.serine protease	42.13	36.68	47.46	87.59	35.55	41.12	953.6	956.04	2015.04	4210.58	1118.63	1210.7	1.61	0.3	0	0.4	SERINE CARBOXYPEPTIDASE-LIKE 49.[Source:TAIR;Acc:AT3G10410]	3	3235291	3238113	AT3G10410.1	SCPL49	Al_scaffold_0003_1049	3	ortholog_one2one	93		253707_at	At4g29200		not assigned.unknown	41.67	34.24	9.46	10.61	11.4	9.91	945.71	914.15	361.29	387.97	518.98	481.98	-1.2	-0.8	0
251953_at	At3g53670		not assigned.unknown	26.45	23.37	37.15	72.25	32.6	38.21	784.55	778.45	1500.94	4037.62	1118.65	1210.56	1.61	0.39	0.04	0.47	unknown protein.[Source:TAIR;Acc:AT3G53670]	3	19890364	19892443	AT3G53670.2	AT3G53670	fgenesh2_kg.5__1747__AT3G53670.1;scaffold_502747.1	5	ortholog_one2many	92;57		250069_at	At5g17970		stress.biotic.PR-proteins	29.67	22.74	6.82	9.54	10.18	8.77	806.99	766.46	306.84	370.17	497.1	462.66	-1.2	-0.7	0
251399_at	At3g60590		not assigned.unknown	50.9	43.11	69.46	89.66	51.75	63.77	1055.19	1033.2	3450.06	4373.06	1719.97	2013	1.61	0.69	0	0.04	unknown protein.[Source:TAIR;Acc:AT3G60590]	3	22398228	22399904	AT3G60590.3	AT3G60590	scaffold_503294.1	5	ortholog_one2one	84		254569_s_at	AT4G19320;AT5G36020		not assigned.unknown	47.03	38.59	6.88	11.8	6.53	7.82	1027.28	989.31	306.25	450.05	424.43	443.73	-1.19	-0.95	0
250218_at	At5g14170	CHC1	RNA.regulation of transcription.Chromatin Remodeling Factors	73.26	63.61	87.12	96.05	87.37	82.92	1330.11	1316.76	4743.04	4882.31	3082.48	2551.87	1.61	0.92	0	0	SWIB/MDM2 domain superfamily protein.[Source:TAIR;Acc:AT5G14170]	5	4568509	4570947	AT5G14170.1	CHC1	fgenesh2_kg.6__1383__AT5G14170.1	6	ortholog_one2one	100		246578_at	At1g31630	AGL86	RNA.regulation of transcription.MADS box transcription factor family	23.68	20.85	5.72	9.38	8.19	7.16	746.85	744.48	281.85	361.41	459.72	440.01	-1.19	-0.7	0
245996_at	At5g20800		DNA.synthesis/chromatin structure	66.06	50.48	76.57	55.35	68.93	90.76	1262.77	1148.09	10464.5	4761.64	4452.01	6025.54	1.61	1.18	0.01	0.21	transposable element gene.[Source:TAIR;Acc:AT5G20800]	5	7041114	7042676		AT5G20800				NA		256610_at	At3g30845		not assigned.unknown	48.42	41.02	12.22	12.49	10.51	13.82	1023.54	999.45	445.09	433.17	507.59	555.87	-1.19	-0.9	0
265040_at	At1g03970	GBF4	RNA.regulation of transcription.bZIP transcription factor family	74.38	63.41	87.1	93.93	78.48	97.74	1358.14	1337.32	5560.06	5364.56	3201.09	3748.16	1.6	0.94	0.01	0.09	G-box binding factor 4.[Source:TAIR;Acc:AT1G03970]	1	1018100	1019247		GBF4				NA		255244_at	At4g05620		protein.degradation.ubiquitin.E3.SCF.FBOX	43.83	42.89	10.84	13.06	21.35	16.75	975.11	1028.8	424.14	460.16	769.61	627.4	-1.19	-0.53	0
256479_at	At1g33400	TPR9	not assigned.no ontology.pentatricopeptide (PPR) repeat-containing protein	43.66	44.55	68.49	78.14	55.72	55.7	965.47	1052.91	3403.48	3543.46	1832.89	1752.21	1.6	0.78	0	0.03	Tetratricopeptide repeat (TPR)-like superfamily protein.[Source:TAIR;Acc:AT1G33400]	1	12104784	12109524	AT1G33400.1	TPR9	Al_scaffold_0008_469;Al_scaffold_0008_470	8	ortholog_one2many	93;89		261450_s_at	AT1G21110;AT1G21120		misc.O-methyl transferases	51.51	43.9	10.92	15.11	15.99	12.46	1047.63	1037.03	448.66	515.44	631.33	533.35	-1.18	-0.87	0
256780_at	At3g13640	ATRLI1;RLI1	RNA.transcription	53.05	54.3	70.12	92.5	79.72	80.99	1076.81	1180.12	3236.66	4367.63	2743.46	2437.06	1.6	1.1	0	0	RNAse l inhibitor protein 1.[Source:TAIR;Acc:AT3G13640]	3	4458461	4461733	AT3G13640.1	ATRLI1	scaffold_83200001.1;scaffold_301565.1	scaffold_832;3	ortholog_one2many	97;86		256171_s_at	AT1G51750;AT3G14517		DNA.synthesis/chromatin structure	78.37	72.5	19.09	18.01	18.71	19.36	1375.24	1435.38	640.99	586.43	685.43	663.78	-1.18	-1.05	0
257169_at	At3g24315	AtSec20	protein.targeting.secretory pathway.golgi	53.95	43.38	64.99	85.87	52.5	62.63	1095.1	1032.95	3279.64	4248.62	1743.77	2105.43	1.6	0.7	0	0.09	Sec20 family protein.[Source:TAIR;Acc:AT3G24315]	3	8820455	8822820	AT3G24315.1	AtSec20	fgenesh2_kg.3__2646__AT3G24315.1	3	ortholog_one2one	98		258778_s_at	AT3G11890;AT3G11860		not assigned.unknown	64.52	54.98	13.97	15.14	17.84	18.66	1223.72	1204.32	482.97	522.13	666.16	673.59	-1.18	-0.79	0
254492_at	At4g20260	ATPCAP1;PCAP1	signalling.phosphinositides	64.31	59.5	86.64	68.98	56.5	65.98	1205.61	1249.75	7475.98	3056.45	1928.05	2089.87	1.6	0.48	0	0.22	plasma-membrane associated cation-binding protein 1.[Source:TAIR;Acc:AT4G20260]	4	10940746	10943561	AT4G20260.4	PCAP1	fgenesh1_pm.C_scaffold_7001771	7	ortholog_one2one	92		261918_at	At1g65940		RNA.regulation of transcription.C2C2(Zn) DOF zinc finger family	19.59	18.57	6.69	7.12	5.88	9.28	700.67	714.99	299.76	316.12	413.77	470.44	-1.18	-0.67	0
267149_s_at	AT2G04310;AT2G23500;AT3G29695;AT2G12083		DNA.synthesis/chromatin structure.retrotransposon/transposase.mutator-like transposase	119.48	92.99	116.11	124.96	95.1	107.57	1968.94	1777.86	6586.26	6659.1	3278.4	3419.87	1.59	0.75	0	0												265745_at	At2g06640		not assigned.unknown	20.64	21.33	7.58	7.3	11.68	8.58	713.66	749.87	323.91	324.64	533.45	462.83	-1.18	-0.54	0
253919_at	At4g27350		not assigned.unknown	63.83	61.66	65.18	88.34	60.85	58.67	1216.3	1285.93	3017.98	4924.77	1943.88	1744.04	1.59	0.56	0	0.1	unknown protein [Source:RefSeq peptide;Acc:NP_194465]	4	13690821	13692796	AT4G27350.1	AT4G27350	fgenesh2_kg.7__1497__AT4G27350.1;Al_scaffold_0009_75;scaffold_103342.1	7;scaffold_9;1	ortholog_one2many	97;85;88		255211_at	At4g07600		DNA.synthesis/chromatin structure.retrotransposon/transposase.gypsy-like retrotransposon	35	30.57	7.43	10.17	8.2	7.96	880.7	872.55	323.25	380.8	457.62	449.38	-1.18	-0.85	0
250555_at	At5g07950		PS.lightreaction.other electron carrier (ox/red).ferredoxin	57.68	56.98	86.06	101.52	95.97	77.04	1196.82	1293.58	6472.22	9256.55	4190.88	2852.68	1.59	0.99	0	0	unknown protein.[Source:TAIR;Acc:AT5G07950]	5	2540284	2542136	AT5G07950.1	AT5G07950	fgenesh1_pm.C_scaffold_6000620;Al_scaffold_0003_3086;Al_scaffold_0001_1721;Al_scaffold_0004_962;Al_scaffold_0001_3009;Al_scaffold_0003_3356;scaffold_601189.1;Al_scaffold_0005_2814;fgenesh1_pg.C_scaffold_7000652;fgenesh1_pg.C_scaffold_3000791	6;3;1;4;5;7	ortholog_one2many	90;63;64;55;77;50;47;48		246783_at	At5g27360	SFP2	transporter.sugars	35.63	31.52	9.37	11.19	24.45	24.88	872.83	875.36	369.64	408.72	850.07	811.28	-1.18	-0.1	0
263534_at	AT2G24940;AT2G24945		redox.ascorbate and glutathione	57.39	57.51	79.1	93.04	67.73	67.83	1129.44	1228.61	4176.49	4897.31	2259.58	2081.38	1.58	0.72	0	0												248736_at	At5g48110		secondary metabolism.isoprenoids.terpenoids	42.1	34.81	10.13	11.98	14.82	16.78	961.43	928.15	393.33	422.27	611.93	647.81	-1.18	-0.57	0
266768_s_at	AT2G47110;AT3G62250		not assigned.disagreeing hits	103.17	84.84	96.95	114.26	90.41	98.23	1707.22	1614.4	5497.84	6334.77	3283.67	3243.74	1.58	0.79	0	0.01												261284_at	At1g35790		DNA.synthesis/chromatin structure.retrotransposon/transposase.gypsy-like retrotransposon	55.8	43.13	13.52	11.59	11.77	9.88	1120.74	1043.94	467.26	413.55	529.04	484.76	-1.17	-0.97	0
256000_at	At1g29880		protein.aa activation.glycine-tRNA ligase	52.38	38.85	62.51	81.54	78.55	90.47	1063.27	965.68	3184.78	4108.77	2967.7	3110.75	1.58	1.35	0	0	glycyl-tRNA synthetase / glycine--tRNA ligase.[Source:TAIR;Acc:AT1G29880]	1	10459478	10462801	AT1G29880.1	AT1G29880	fgenesh2_kg.1__3151__AT1G29880.1	1	ortholog_one2one	96		262269_at	At1g42393		not assigned.unknown	32.75	27.49	9.96	7.66	7.28	11.59	843.92	828.66	373	328.87	439.46	512.33	-1.17	-0.72	0
259686_at	At1g63100		RNA.regulation of transcription.GRAS transcription factor family	82.77	76.72	86.95	110.9	96.87	97.49	1467.14	1530.34	5240.81	7023.19	3996.01	3474.53	1.58	0.93	0	0	GRAS family transcription factor.[Source:TAIR;Acc:AT1G63100]	1	23399391	23401367	AT1G63100.1	AT1G63100	fgenesh1_pg.C_scaffold_2000170	2	ortholog_one2one	90		260838_at	At1g43680		not assigned.unknown	49.89	45.44	12.91	14.21	13.52	17.43	1070.98	1077.55	519.35	501.89	583.29	677.67	-1.17	-0.79	0
259268_at	At3g01070	ENODL16;AtENODL16	misc.plastocyanin-like	74.47	71.01	84.28	99.42	66.93	69.23	1343.81	1434.24	5618.64	6938.45	2352.2	2225.26	1.58	0.48	0.01	0.31	early nodulin-like protein 16.[Source:TAIR;Acc:AT3G01070]	3	19592	20719	AT3G01070.1	ENODL16	fgenesh2_kg.4__643__AT2G27035.1	4	ortholog_one2one	1		256357_at	At1g66490		protein.degradation.ubiquitin.E3.SCF.FBOX	31.08	22.12	8.81	8.38	11.64	9.1	822.44	758	354.48	340.87	523.95	466.11	-1.17	-0.63	0
251342_at	At3g60690		hormone metabolism.auxin.induced-regulated-responsive-activated	53.02	51.36	53.64	79.86	43.73	45.24	1068.54	1142.15	2516.76	4701.06	1428.27	1353.45	1.58	0.2	0.02	0.88	SAUR-like auxin-responsive protein family.[Source:TAIR;Acc:AT3G60690]	3	22435121	22435949	AT3G60690.1	AT3G60690	scaffold_604207.1	6	ortholog_one2many	33		245729_at	At1g73490		RNA.RNA binding	49.66	48.16	13.31	12.56	22.46	24.03	1033.22	1103.45	464.16	431.57	770.02	773	-1.17	-0.33	0
248505_at	At5g50360		not assigned.unknown	82.27	68.07	99.19	95.47	84.58	95.08	1485.87	1420.66	7175.14	5205.11	3283.85	3326.41	1.58	0.85	0	0	unknown protein.[Source:TAIR;Acc:AT5G50360]	5	20505180	20506338	AT5G50360.1	AT5G50360	scaffold_801453.1;Al_scaffold_0058_1	8;scaffold_58	ortholog_one2many	91		266211_at	At2g06820		not assigned.no ontology	40.86	34.54	11.68	9.74	10.52	8.96	933.37	910.56	428.07	367.59	503.66	463.86	-1.17	-0.88	0
247328_at	At5g64130		not assigned.unknown	83.79	67.98	94.88	111.96	102.41	124.76	1493.56	1434.8	7333.96	8874.09	5448.57	6838.36	1.58	1.16	0	0	cAMP-regulated phosphoprotein 19-related protein.[Source:TAIR;Acc:AT5G64130]	5	25664350	25666244	AT5G64130.3	AT5G64130	fgenesh2_kg.8__2426__AT5G64130.1	8	ortholog_one2one	86		263080_at	At2g12610		not assigned.unknown	60.2	58.85	15.26	14.99	18.9	19.35	1176.4	1260.23	596.85	520.75	742.77	699.42	-1.17	-0.78	0
267361_at	At2g39920		misc.acid and other phosphatases	64.76	51.38	66.13	100.9	51.96	57.97	1227.84	1153.06	3488.33	5939.07	1827.2	1871.51	1.57	0.37	0	0.56	HAD superfamily, subfamily IIIB acid phosphatase.[Source:TAIR;Acc:AT2G39920]	2	16663017	16664539	AT2G39920.1	AT2G39920	fgenesh2_kg.4__2089__AT2G39920.1	4	ortholog_one2many	44		263944_at	At2g36040		not assigned.unknown	33.64	36.64	9.22	11.31	11.6	9.1	847.73	936.5	361.78	407.99	526.93	466.96	-1.17	-0.81	0
255631_at	At4g00710	BSK3	protein.postranslational modification	54.03	47.02	57.26	83.26	31.07	36.21	1094.34	1082.24	3367.5	6152.56	1008.55	1083.22	1.57	-0.09	0.08	0.41	BR-signaling kinase 3.[Source:TAIR;Acc:AT4G00710]	4	290048	293453	AT4G00710.1	BSK3	fgenesh2_kg.6__3633__AT4G00710.1	6	ortholog_one2one	97		256737_at	At3g29420		secondary metabolism.isoprenoids.non-mevalonate pathway.geranylgeranyl pyrophosphate synthase	45.81	43.95	12.15	11.2	13.28	13.22	985.34	1046.03	437.68	400.32	559.74	542.61	-1.17	-0.75	0
248300_at	At5g53000	TAP46	protein.postranslational modification	59.86	53.18	72.9	82.1	71.36	88.8	1154.31	1169.84	3934.44	4146.43	2627.27	3027.89	1.57	1.08	0	0	2A phosphatase associated protein of 46 kD.[Source:TAIR;Acc:AT5G53000]	5	21485455	21487991	AT5G53000.1	TAP46	scaffold_801755.1;Al_scaffold_0004_1060;scaffold_401097.1;Al_scaffold_0004_1061;Al_scaffold_0004_1059;scaffold_401103.1;Al_scaffold_0004_1062;scaffold_801766.1	8;4	ortholog_one2many	67;96;71;91;70;86;51		255343_at	At4g04530		protein.degradation.cysteine protease	49.16	45.76	12.78	11.88	16.51	19.45	1022.78	1058.2	481.59	428.51	634.03	681.99	-1.17	-0.62	0
262298_at	At1g27530		not assigned.unknown	48.19	48.02	70.08	77.32	58.21	64.85	1014.45	1091.27	3030.85	3178.5	1791.32	1860.62	1.56	0.8	0	0		1	9562591	9563963	AT1G27530.1	AT1G27530	fgenesh2_kg.1__2912__AT1G27530.1	1	ortholog_one2one	100		254512_at	At4g20230		secondary metabolism.isoprenoids.terpenoids	59.8	55.56	14.44	15.02	16.42	22.65	1160.14	1206.93	500.28	493.99	631.83	747.37	-1.17	-0.7	0
262322_at	At1g27590		not assigned.unknown	55.37	46.49	61.1	92.36	42.14	47.26	1097.54	1074.93	2664.87	4672.29	1368.75	1370.89	1.56	0.3	0	0.71		1	9592128	9594586	AT1G27590.1	AT1G27590	fgenesh1_pm.C_scaffold_1002260	1	ortholog_one2many	19		254310_at	At4g22430		not assigned.unknown	43.94	33.1	10.64	11.67	12.37	12.76	965.4	894.6	394.13	416.51	541.56	537.93	-1.17	-0.71	0
256452_at	At1g75240	AtHB33;HB33;ZHD5	RNA.regulation of transcription.zf-HD	88.53	74.63	81.99	117.55	93.02	99.78	1534.68	1490.55	4260.64	6874.85	3390.93	3390.8	1.56	0.94	0	0	homeobox protein 33.[Source:TAIR;Acc:AT1G75240]	1	28241072	28242756		HB33				NA		250771_at	At5g05400		stress.biotic.PR-proteins	44.77	37.57	10.64	13.37	17.52	16.3	973.99	953.98	398.16	450.02	667.93	601.18	-1.17	-0.59	0
259969_at	At1g76550		glycolysis.cytosolic branch.pyrophosphate-fructose-6-P phosphotransferase	51.62	47.4	58.39	79.25	32.58	36.65	1074.92	1104.44	2513.74	3701.4	1048.38	1147.31	1.56	-0.09	0	0.51	Phosphofructokinase family protein.[Source:TAIR;Acc:AT1G76550]	1	28722702	28727006	AT1G76550.1	AT1G76550	fgenesh2_kg.2__1943__AT1G76550.1	2	ortholog_one2one	98		246652_at	At5g35190		not assigned.no ontology.proline rich family	61.72	60.82	15.72	11.96	16.24	13.8	1229.9	1340	549.54	428.61	644.76	561.97	-1.17	-0.87	0
258532_at	At3g06700		protein.synthesis.ribosomal protein.eukaryotic.60S subunit.L29	55.28	52.41	80.34	82.12	45.89	44.55	1100.48	1154.07	3886.46	3486.79	1528.14	1333.05	1.56	0.3	0	0.82	Ribosomal L29e protein family.[Source:TAIR;Acc:AT3G06700]	3	2117347	2118007	AT3G06700.1	AT3G06700	scaffold_401242.1;fgenesh2_kg.3__686__AT3G06680.2	4;3	ortholog_one2many	98;97		249696_at	At5g35820		DNA.synthesis/chromatin structure	82.05	75.74	18.74	15.35	14.34	9.15	1454.44	1502.16	621.6	498.76	583.06	467.95	-1.17	-1.27	0
251544_at	At3g58790	GAUT15	misc.UDP glucosyl and glucoronyl transferases	48.83	46.42	70.55	78.3	50.1	47.63	1028.03	1075.08	3926.1	4634.98	1672.98	1474.24	1.56	0.42	0	0.35	galacturonosyltransferase 15.[Source:TAIR;Acc:AT3G58790]	3	21742071	21746324	AT3G58790.1	GAUT15	scaffold_503067.1	5	ortholog_one2one	96		248727_at	At5g47990	CYP705A5;THAD;THAD1	misc.cytochrome P450	57.1	46.2	14.28	13.84	15.7	17.69	1111.96	1060.05	495.02	469.19	612.12	628.37	-1.17	-0.78	0
253365_at	At4g33170		not assigned.no ontology.pentatricopeptide (PPR) repeat-containing protein	65.84	53.67	80.65	92.28	48.67	60.1	1233.41	1193.82	4997.41	5449.86	1702.11	1844.17	1.56	0.33	0	0.42	Tetratricopeptide repeat (TPR)-like superfamily protein.[Source:TAIR;Acc:AT4G33170]	4	15995701	15998673	AT4G33170.1	AT4G33170	fgenesh2_kg.7__801__AT4G33170.1	7	ortholog_one2one	92		260789_s_at	AT3G06690;AT1G06290		lipid metabolism.lipid degradation.beta-oxidation.acyl CoA DH	78.8	70.31	16.16	16.47	16.54	18.97	1416.6	1436.85	558.6	533.82	632.19	662.84	-1.16	-0.96	0
255921_at	At1g22240	APUM8;PUM8	not assigned.no ontology.pumilio/Puf RNA-binding domain-containing protein	32.36	34.07	46.8	79.21	33.96	35.47	836.71	911.87	2428.76	4384.62	1176.71	1082.48	1.55	0.21	0	0.8	pumilio 8.[Source:TAIR;Acc:AT1G22240]	1	7853084	7854963	AT1G22240.1	APUM8	fgenesh1_pg.C_scaffold_1002032	1	ortholog_one2one	69		249419_s_at	AT5G39750;AT5G39810		RNA.regulation of transcription.MADS box transcription factor family	110.58	98.37	27	25.22	40.65	42.22	1812.26	1844.49	913.97	804.23	1295.49	1246.05	-1.16	-0.63	0
264974_at	At1g27050	ATHB54;HB54	RNA.regulation of transcription.HB,Homeobox transcription factor family	96.14	86.33	104.69	115.41	116.83	132.65	1639.99	1693.55	6587.87	6875.57	4808.09	5181.91	1.55	1.25	0	0	homeobox protein 54.[Source:TAIR;Acc:AT1G27050]	1	9393690	9394592	AT1G27050.1	ATHB54	Al_scaffold_0001_2573	1	ortholog_one2one	40		246642_s_at	AT5G59620;AT5G34920		DNA.synthesis/chromatin structure.retrotransposon/transposase.CACTA-like transposase	92.57	86.74	21.35	21.62	65.48	69.99	1570.64	1656.82	741.41	701.5	2447.61	2350.64	-1.16	0.48	0
267034_at	At2g38310	PYL4;RCAR10	not assigned.no ontology	68.61	57.34	100.65	77.64	91.07	103.76	1316.92	1275.58	8971.35	4800.37	4355.38	4978.86	1.55	1.05	0.04	0.04	PYR1-like 4.[Source:TAIR;Acc:AT2G38310]	2	16050063	16051168	AT2G38310.1	PYL4	scaffold_402552.1	4	ortholog_one2one	99		255965_at	At1g22290		signalling.14-3-3 proteins	34.22	31.28	9.58	10.11	16.19	15.83	856.97	871.18	376.79	378.57	628.05	613.32	-1.16	-0.47	0
266167_at	At2g38860	YLS5	development.unspecified	49.12	41.01	54.7	70.28	50.06	53.69	1030.35	1001.4	2624.11	3597.43	1578.42	1522.97	1.55	0.53	0.06	0.07	Class I glutamine amidotransferase-like superfamily protein.[Source:TAIR;Acc:AT2G38860]	2	16233315	16235235	AT2G38860.2	YLS5	fgenesh2_kg.4__1961__AT2G38860.2;scaffold_801707.1;Al_scaffold_0006_2474	4;8;6	ortholog_one2many	95;71;32		265137_at	At1g51290		protein.degradation.ubiquitin.E3.SCF.FBOX	23.58	26.53	9.11	7.88	12.46	15.61	744.72	812.39	367.81	331.37	561.69	611.92	-1.16	-0.47	0
249357_at	At5g40490		RNA.RNA binding	96.52	78.71	100.85	107.58	92.42	98.19	1651.8	1574.21	6125.05	5848.64	3437.86	3290.34	1.55	0.83	0	0	RNA-binding (RRM/RBD/RNP motifs) family protein.[Source:TAIR;Acc:AT5G40490]	5	16225376	16227709	AT5G40490.1	AT5G40490	fgenesh2_kg.7__3369__AT5G40490.1;scaffold_603656.1	7;6	ortholog_one2many	97;84		262333_at	At1g64020		protein.degradation.serine protease	51.19	39.69	13.01	11.97	18.51	17.5	1067.33	990.65	464.72	435	692.57	634.03	-1.16	-0.58	0
246999_at	At5g67440	NPY3	signalling.light	44.87	43.33	55.02	57.91	48.51	53.86	975.69	1028.71	3152.26	2872.54	1853.49	1912.35	1.55	0.9	0.09	0.47	Phototropic-responsive NPH3 family protein.[Source:TAIR;Acc:AT5G67440]	5	26912707	26916294		NPY3				NA		266214_at	At2g06890		DNA.synthesis/chromatin structure	17.44	15.43	6.95	5.95	5.98	6.38	679.65	678.76	304.2	292.54	414.81	421.52	-1.16	-0.67	0
256064_at	At1g07020		not assigned.unknown	56.64	45.39	57.83	88.97	45.56	52.22	1119.8	1056.43	2970.75	4672.11	1468.07	1526.28	1.54	0.34	0	0.27	unknown protein.[Source:TAIR;Acc:AT1G07020]	1	2155213	2156008	AT1G07020.1	AT1G07020	Al_scaffold_0001_642	1	ortholog_one2one	86		265686_at	At2g24460		not assigned.unknown	54.61	46.23	12.52	13.41	21.25	20.96	1104.75	1075.69	490.69	463.33	749.74	706.1	-1.16	-0.51	0
262050_at	At1g80130		not assigned.unknown	141.81	111.12	123.5	131.68	109.41	150.81	2634.6	2320.18	13113.3	11091.6	5581.03	8110.83	1.54	0.77	0.01	0.05	Tetratricopeptide repeat (TPR)-like superfamily protein.[Source:TAIR;Acc:AT1G80130]	1	30140961	30142646	AT1G80130.1	AT1G80130	fgenesh2_kg.2__2374__AT1G80130.1	2	ortholog_one2one	86		254508_at	At4g20170		not assigned.unknown	112.13	104.7	22.91	23.88	28.29	28.1	2027.69	2140.95	849.01	808.02	941.16	895.61	-1.16	-0.75	0
265939_at	At2g19650		not assigned.no ontology.DC1 domain containing protein	67.62	60.86	72.85	99.26	43.75	49.33	1339.94	1330.78	9574.19	15217.1	2056.37	2130.88	1.54	-0.1	0.01	0.07	Cysteine/Histidine-rich C1 domain family protein.[Source:TAIR;Acc:AT2G19650]	2	8493475	8495823		AT2G19650				NA		254277_at	At4g22680	MYB85;AtMYB85	RNA.regulation of transcription.MYB domain transcription factor family	53.6	42.92	13.44	9.77	21.9	20.21	1088.6	1022.33	464.01	375.73	785.46	710.08	-1.16	-0.48	0
256638_at	At3g19090		RNA.RNA binding	45.58	48.38	71.31	77.22	50.48	54.59	986.14	1113.01	3542.74	3707.73	1643.42	1661.35	1.54	0.51	0	0.09	RNA-binding protein.[Source:TAIR;Acc:AT3G19090]	3	6601466	6603709	AT3G19090.1	AT3G19090	Al_scaffold_0003_2012	3	ortholog_one2one	99		249643_at	At5g36990		DNA.unspecified	43.61	37.57	11.29	11.52	14.99	13.54	967.36	955.2	415.52	410.44	599.47	550.59	-1.16	-0.68	0
251926_at	At3g53740		protein.synthesis.ribosomal protein.eukaryotic.60S subunit.L36	61.17	58.16	63.56	99.14	62.85	64.18	1191.04	1252.77	3062.82	5551.69	2167.77	2178.32	1.54	0.57	0	0.13	Ribosomal protein L36e family protein.[Source:TAIR;Acc:AT3G53740]	3	19913707	19915016	AT3G53740.2	AT3G53740	fgenesh2_kg.5__1758__AT3G53740.2	5	ortholog_one2one	94		249245_at	At5g42280		not assigned.no ontology.DC1 domain containing protein	32.03	26.28	9.02	9.49	10.24	7.7	834	808.38	356.89	365.53	498.76	443.72	-1.16	-0.78	0
246294_at	At3g56910	PSRP5	protein.synthesis.ribosomal protein.prokaryotic.chloroplast.50S subunit.PSRP5	51.97	47.94	73.71	88.52	57.48	65.18	1073.79	1100.26	3764.22	4429	1928.94	2071.66	1.54	0.65	0	0.01	plastid-specific 50S ribosomal protein 5.[Source:TAIR;Acc:AT3G56910]	3	21069411	21070356	AT3G56910.1	PSRP5	fgenesh2_kg.5__2124__AT3G56910.1	5	ortholog_one2one	93		263299_s_at	AT2G11570;AT2G11600		not assigned.unknown	75.86	59.58	16.61	18.73	19.21	20.62	1363.97	1263.04	590.74	605	693.37	695.85	-1.15	-0.85	0
253550_at	At4g30960	CIPK6;SIP3;SNRK3.14;ATCIPK6	protein.postranslational modification	65.53	52.25	74.87	70.81	68.09	63.07	1232.47	1158.15	5432.12	3361.29	2317.83	1852.95	1.54	0.65	0.01	0.01	SOS3-interacting protein 3.[Source:TAIR;Acc:AT4G30960]	4	15067053	15069010		CIPK6				NA		257292_s_at	AT3G15600;AT2G07770		not assigned.no ontology	171.13	144.73	42.47	30.65	41.34	35.69	2711.79	2622.36	1584.7	976.51	1276.4	1051.89	-1.15	-1.2	0
259429_at	At1g01600	CYP86A4	misc.cytochrome P450	66.31	57.91	76.2	102.06	71.47	85.29	1245.5	1253.33	4000.92	5862.32	2566.32	2771.23	1.53	0.87	0	0	cytochrome P450, family 86, subfamily A, polypeptide 4.[Source:TAIR;Acc:AT1G01600]	1	218994	221286	AT1G01600.1	CYP86A4	scaffold_100080.1	1	ortholog_one2one	97		253744_s_at	AT5G44415;AT5G33230;AT4G28960;AT5G37390;AT1G23930;AT3G47330;AT4G09370		DNA.synthesis/chromatin structure.retrotransposon/transposase	37.93	33.12	6.62	8.54	7	8.02	930.13	922.74	306.51	349.46	436.45	449.13	-1.15	-0.71	0
262964_at	At1g54380		not assigned.no ontology	70.16	59.86	95.22	71.71	43.86	45	1295.93	1272.25	6400.86	3618.77	1422.03	1350.04	1.53	0	0	0.62	spliceosome protein-related.[Source:TAIR;Acc:AT1G54380]	1	20297965	20300908	AT1G54380.1	AT1G54380	fgenesh2_kg.1__4665__AT1G54380.1	1	ortholog_one2one	78		248525_s_at	AT5G50610;AT5G50710		not assigned.unknown	65.99	67.92	14.63	14.49	12.35	16.81	1275.29	1461.9	519.14	482.68	546.49	622.31	-1.15	-0.93	0
267214_at	At2g43970		not assigned.no ontology	83.2	71.31	78.51	73.19	68.75	70.23	1446.63	1417.98	4028.77	3355.93	2372.6	2148.1	1.53	0.61	0.05	0.3	RNA-binding protein.[Source:TAIR;Acc:AT2G43970]	2	18205235	18208218	AT2G43970.1	AT2G43970	fgenesh1_pm.C_scaffold_4002119	4	ortholog_one2one	95		261374_at	At1g52990		redox.thioredoxin	53.52	50.89	13.25	13.91	18.59	15.53	1082.46	1132.13	461.48	473.18	676.44	593.41	-1.15	-0.72	0
246341_x_at	AT3G43150		not assigned.unknown	99.39	101.21	54.98	58.63	46.48	54.95	1647.03	1869.85	3660.61	3913.8	1756.65	2099	1.53	0.46	0.01	0.01	unknown protein.[Source:TAIR;Acc:AT3G43150]	3	15143695	15144432		AT3G43150				NA		265684_at	At2g24410		not assigned.unknown	37.85	27.57	10.34	9.7	10.89	10.87	903.1	830.02	395.16	370.99	516.65	502.5	-1.15	-0.74	0
249009_at	At5g44610	MAP18;PCAP2	cell.unspecified	89.42	83.27	103.59	91.87	82.56	88.84	1528.55	1616.54	6095.61	4866.28	2892.78	2820.01	1.53	0.7	0	0.03	microtubule-associated protein 18.[Source:TAIR;Acc:AT5G44610]	5	17993565	17994676	AT5G44610.1	MAP18	scaffold_800527.1	8	ortholog_one2one	80		257284_at	At3g29650		DNA.synthesis/chromatin structure.retrotransposon/transposase.CACTA-like transposase	69.97	62.8	14.17	16.32	19.1	18.94	1297.86	1314.63	503.43	536.09	713.95	663.1	-1.15	-0.86	0
247584_at	At5g60670		protein.synthesis.ribosomal protein.eukaryotic.60S subunit.L12	64.5	55.41	78.17	77.79	61.3	58.3	1209.02	1195.12	5437.58	3779.77	2163.31	1830.1	1.53	0.49	0	0.31	Ribosomal protein L11 family protein.[Source:TAIR;Acc:AT5G60670]	5	24380910	24381593	AT5G60670.1	AT5G60670	fgenesh2_kg.8__2032__AT5G60670.1	8	ortholog_one2one	99		257577_at	At3g30150		not assigned.unknown	32.17	26.38	10.7	7.95	9.19	10.14	836.27	810.64	402.14	337.5	479.69	488.07	-1.15	-0.75	0
266637_at	At2g35600	ATBRXL1;BRXL1	not assigned.unknown	54.34	44.6	65.16	72.05	63.52	67.5	1089.4	1048.35	3773.29	3704.75	2189.82	2179.41	1.52	0.85	0	0.01	BREVIS RADIX-like 1.[Source:TAIR;Acc:AT2G35600]	2	14940845	14945357	AT2G35600.1	ATBRXL1	scaffold_402165.1	4	ortholog_one2one	98		258305_at	At3g30650		not assigned.unknown	286.62	260.48	22.39	19.66	24.15	21.68	7029.02	7436.79	766.61	647.41	823.45	724.86	-1.15	-1.01	0
263959_at	At2g36210		hormone metabolism.auxin.induced-regulated-responsive-activated	85.82	71.98	107.48	100.18	89.18	95.57	1551.32	1518.67	9221.64	7175.67	3785.22	3802.57	1.52	0.76	0	0.03	SAUR-like auxin-responsive protein family.[Source:TAIR;Acc:AT2G36210]	2	15186040	15186804	AT2G36210.1	AT2G36210	scaffold_402233.1	4	ortholog_one2one	93		252731_at	At3g43130		not assigned.unknown	50.79	46.71	11.28	12.25	15.2	11.5	1059.13	1086.97	415.07	435.03	602.61	512.79	-1.15	-0.78	0
259128_at	At3g02260	LPR1;ASA1;BIG;DOC1;TIR3;UMB1;CRM1	hormone metabolism.auxin.signal transduction	71.85	67.77	75.55	76.3	65.86	75.88	1311.6	1384.82	4271.7	3617.37	2211.37	2305.04	1.52	0.64	0.02	0.06	auxin transport protein (BIG).[Source:TAIR;Acc:AT3G02260]	3	430984	448489	AT3G02260.1	LPR1	Al_scaffold_0003_149	3	ortholog_one2one	98		245403_at	At4g17590		DNA.synthesis/chromatin structure	55.49	46.41	12.57	13.98	10.72	12.5	1100.22	1070.13	443.19	477.19	508.28	528.9	-1.15	-0.97	0
263116_s_at	AT1G54590;AT1G03140		RNA.processing.splicing	67.12	51.93	83.28	84	37.18	40.93	1235.28	1144.13	4169.88	3671.31	1168.27	1170.35	1.51	-0.09	0	0.36												254426_at	At4g21240		protein.degradation.ubiquitin.E3.SCF.FBOX	54.32	47.18	15.65	11.76	18.2	19.6	1089.84	1080.6	553.67	431.57	679.88	690.86	-1.15	-0.62	0
254915_s_at	AT4G11320;AT4G11310		protein.degradation.cysteine protease	68.22	66.82	76.98	94.09	57.69	65.83	1247.97	1351.96	3352.18	3977.65	1773.55	1859.69	1.51	0.43	0	0.01												253604_at	At4g30970		not assigned.unknown	50.09	50.02	11.95	16.58	16.37	17.62	1051.52	1136.73	451.78	563.18	647.16	650.86	-1.15	-0.76	0
262796_at	At1g20850	XCP2	protein.degradation.cysteine protease	72.63	65.86	81.44	90.69	80.66	86.03	1316.03	1342.47	4101.3	4607.93	2820.87	2713.48	1.51	0.91	0	0	xylem cysteine peptidase 2.[Source:TAIR;Acc:AT1G20850]	1	7252174	7253731	AT1G20850.1	XCP2	fgenesh2_kg.1__2275__AT1G20850.1	1	ortholog_one2one	97		248206_at	At5g54350		not assigned.unknown	48.35	47.58	15.13	12.71	17.27	17.93	1012.11	1078.7	520.15	459.24	650.33	640.63	-1.15	-0.7	0
245762_at	At1g27880		DNA.unspecified	95.31	97.99	106.76	117.7	88.96	91.64	1782.36	2061.62	9252.55	8451.82	3856.38	3671.79	1.51	0.53	0	0.12	DEAD/DEAH box RNA helicase family protein.[Source:TAIR;Acc:AT1G27880]	1	9708924	9714089	AT1G27880.1	AT1G27880	scaffold_2600009.1	scaffold_26	ortholog_one2one	84		252069_s_at	AT3G51640;AT3G51650		not assigned.unknown	106.51	88	22.47	20.59	29.89	25.87	1768.24	1681.09	730.88	641.5	939.24	804.82	-1.14	-0.8	0
264738_at	At1g62250		not assigned.unknown	69.15	65.73	70.52	100.79	67.98	65.69	1293.24	1369.54	4066.24	6740.9	2429.89	2132.72	1.51	0.51	0	0.09	unknown protein.[Source:TAIR;Acc:AT1G62250]	1	22995437	22997613		AT1G62250				NA		261932_at	At1g22420		not assigned.no ontology.hydroxyproline rich proteins	63.55	56.69	16.08	13.13	14.44	21.13	1199.18	1217.73	543.68	465.16	588.36	709.92	-1.14	-0.76	0
264096_at	At1g78995		not assigned.unknown	65.35	57.11	56.63	95.33	51.33	54.72	1236.6	1246.21	2890.49	5938.69	1839.31	1805.61	1.51	0.24	0.04	0.87	unknown protein.[Source:TAIR;Acc:AT1G78995]	1	29715079	29716111		AT1G78995				NA		262409_at	At1g34842		DNA.unspecified	46.33	41.46	11.53	13.1	15.06	16.73	1011.35	1015.9	465.03	476.6	621.75	619.21	-1.14	-0.67	0
262349_at	At2g48130		misc.protease inhibitor/seed storage/lipid transfer protein (LTP) family protein	64.59	65.1	77.7	90.42	93.7	86.87	1225.17	1342.67	4035.27	4408.47	3579.12	2816.41	1.51	1.09	0	0	Bifunctional inhibitor/lipid-transfer protein/seed storage 2S albumin superfamily protein.[Source:TAIR;Acc:AT2G48130]	2	19685066	19685993	AT2G48130.1	AT2G48130	fgenesh1_pm.C_scaffold_4002513;fgenesh2_kg.8__2851__AT2G48130.1	4;8	ortholog_one2many	91;46		262902_x_at	AT1G59930		RNA.regulation of transcription.MADS box transcription factor family	80.86	70.72	17.4	18.28	21.58	28.13	1432.73	1429.96	597.29	564.01	766.96	891.66	-1.14	-0.76	0
258879_at	At3g03270		development.unspecified	49.45	41.3	70.81	56.79	58.83	55.69	1057.14	1025.99	3969.32	2215.63	1963.5	1711.3	1.51	0.67	0	0.02	Adenine nucleotide alpha hydrolases-like superfamily protein.[Source:TAIR;Acc:AT3G03270]	3	761310	763115	AT3G03270.1	AT3G03270	scaffold_300290.1	3	ortholog_one2one	87		266023_at	At2g05930		DNA.synthesis/chromatin structure	28.24	21.24	8.61	9.14	11.03	11.91	793.32	748.15	350.23	359.67	516.37	523.8	-1.14	-0.57	0
252716_at	At3g43920	DCL3;ATDCL3	RNA.processing.degradation dicer	53.09	42.31	58.97	86.77	41.79	47.49	1073.79	1024.6	2834.3	4372.19	1384.41	1459.92	1.51	0.33	0	0.65	dicer-like 3.[Source:TAIR;Acc:AT3G43920]	3	15753548	15760859	AT3G43920.2	ATDCL3	fgenesh2_kg.5__816__AT3G43920.1	5	ortholog_one2one	93		265784_at	At2g07280		not assigned.unknown	50.1	44.69	13.43	10.41	13.21	13.52	1051.1	1054.87	480.81	383.51	555.81	549.22	-1.14	-0.81	0
253057_at	At4g37670	NAGS2	misc.GCN5-related N-acetyltransferase	58.32	59.85	66.76	72.42	79.62	87.2	1141.59	1264.8	3262.83	3246.1	2989.07	3141.38	1.51	1.48	0	0	N-acetyl-l-glutamate synthase 2.[Source:TAIR;Acc:AT4G37670]	4	17696059	17698843	AT4G37670.2	NAGS2	fgenesh2_kg.7__285__AT4G37670.2	7	ortholog_one2one	94		263307_at	At2g12520		not assigned.unknown	85.7	77.86	20.83	16.44	22.78	22.31	1473.3	1517.88	698.47	546.9	780.77	727.59	-1.14	-0.87	0
249916_at	At5g22880	H2B;HTB2	DNA.synthesis/chromatin structure.histone	96.21	81.02	100.37	100.66	109.66	132.36	1624.16	1574.37	5428.92	4807.85	4042.1	4598.98	1.51	1.28	0	0	histone B2.[Source:TAIR;Acc:AT5G22880]	5	7651957	7652622	AT5G22880.1	H2B	fgenesh2_kg.6__2278__AT5G22880.1	6	ortholog_one2one	98		267574_at	At2g30680		not assigned.no ontology	38.7	30.6	10.8	9.86	14.61	14.82	913.34	870.11	407.42	379.46	595.17	584.83	-1.14	-0.59	0
260726_at	At1g48160		protein.targeting.secretory pathway.unspecified	60.68	58.51	73.46	87.76	87.2	99.08	1161.27	1232.25	3236.8	3837.14	2824.99	2966.29	1.5	1.26	0	0	signal recognition particle 19 kDa protein, putative / SRP19, putative.[Source:TAIR;Acc:AT1G48160]	1	17786545	17789024	AT1G48160.1	AT1G48160	Al_scaffold_0001_4097;fgenesh1_pg.C_scaffold_8001667	1;8	ortholog_one2many	98		256901_at	At3g30800		DNA.synthesis/chromatin structure.retrotransposon/transposase.gypsy-like retrotransposon	49.25	47.24	12.98	12.61	14.08	14.3	1041.75	1086.58	484.62	455.99	613.35	573.01	-1.14	-0.81	0
260548_at	At2g43360	BIO2;BIOB	Co-factor and vitamine metabolism.biotin.biotin synthase	52.55	47.81	66.07	70.57	41.01	49.6	1065.19	1093.34	3752.24	3467.67	1369.78	1489.92	1.5	0.33	0	0.59	Radical SAM superfamily protein.[Source:TAIR;Acc:AT2G43360]	2	18010751	18013238	AT2G43360.1	BIO2	scaffold_403221.1;fgenesh1_pg.C_scaffold_3002136;Al_scaffold_0004_2992	4;3	ortholog_one2many	96;85;61		255392_at	At4g03680		not assigned.unknown	42.82	35.78	9.82	10.4	12.37	12.08	979.94	956.41	371.83	383.28	552.48	524.14	-1.14	-0.72	0
258818_at	At3g04580	EIN4	hormone metabolism.ethylene.signal transduction	56.46	45.4	74.29	56.08	46.08	46.53	1112.82	1059.95	5007.27	2287.71	1518.59	1407.28	1.5	0.26	0.06	0.7	Signal transduction histidine kinase, hybrid-type, ethylene sensor.[Source:TAIR;Acc:AT3G04580]	3	1235283	1238493	AT3G04580.2	EIN4	fgenesh2_kg.3__416__AT3G04580.1	3	ortholog_one2one	98		246698_at	At5g30480		DNA.synthesis/chromatin structure.retrotransposon/transposase.CACTA-like transposase	57.52	53.19	14.24	18.02	14.77	18.27	1141.84	1193.64	535.34	601.22	618.64	663.38	-1.14	-0.84	0
257707_at	At3g12650		not assigned.unknown	65.89	58.16	83.36	93.17	78.11	83.36	1266.76	1282.94	7259.08	6909.15	3654.97	3390.25	1.5	0.78	0.03	0.12	unknown protein.[Source:TAIR;Acc:AT3G12650]	3	4017830	4018631	AT3G12650.1	AT3G12650	fgenesh2_kg.3__1325__AT3G12650.1;Al_scaffold_0007_3052	3;7	ortholog_one2many	96;50		249671_at	At5g35900	LBD35	RNA.regulation of transcription.AS2,Lateral Organ Boundaries Gene Family	49.99	43.17	11.05	15.01	12.27	14.18	1028.53	1020.44	404.2	494.84	538.84	556.4	-1.14	-0.86	0
256883_at	At3g26440		not assigned.unknown	66.77	63.02	61.57	64.03	56.02	62.42	1266.34	1325.76	3173.13	2621.54	1835.68	1975.42	1.5	0.67	0.05	0.38	Protein of unknown function (DUF707).[Source:TAIR;Acc:AT3G26440]	3	9676564	9679900	AT3G26440.2	AT3G26440	fgenesh1_pm.C_scaffold_5000323	5	ortholog_one2one	95		255514_s_at	AT5G65330	AGL78	RNA.regulation of transcription.MADS box transcription factor family	54.48	45.14	13.2	15.41	11.04	9.47	1087.49	1049.38	488.44	563.77	519.01	481.74	-1.14	-1.08	0
254196_at	At4g24030		not assigned.unknown	69.22	68.76	87.93	91.66	73.57	84.99	1288	1398.52	5309.98	5117.26	2545.9	2847.14	1.5	0.74	0	0.01	unknown protein.[Source:TAIR;Acc:AT4G24030]	4	12486247	12486633	AT4G24030.1	AT4G24030	fgenesh2_kg.7__1892__AT4G24030.1	7	ortholog_one2one	81		256478_at	At1g42650		not assigned.unknown	54.82	52.37	11.19	17.76	15.7	17.75	1099.47	1162.51	410.57	595.48	618.44	676.68	-1.13	-0.79	0
253732_at	At4g29140		transport.ABC transporters and multidrug resistance systems	70.74	62.16	72.58	102.8	114.03	120.81	1316.77	1310.31	3797.42	6128.73	5710.98	5626.89	1.5	1.53	0	0	MATE efflux family protein.[Source:TAIR;Acc:AT4G29140]	4	14368919	14370892	AT4G29140.1	AT4G29140	scaffold_701339.1	7	ortholog_one2one	96		245802_at	At1g46840		protein.degradation.ubiquitin.E3.SCF.FBOX	52.32	40.13	12.21	12.89	16.86	14.95	1067.48	985.98	434.2	447.69	639.15	579.03	-1.13	-0.7	0
247538_at	At5g61700	ATATH16;ATH16	transport.ABC transporters and multidrug resistance systems	37.02	36.68	54.94	74.95	40.72	41.91	896.19	948.61	2739.36	4037.92	1400.19	1322.73	1.5	0.38	0	0.35	ABC2 homolog 16.[Source:TAIR;Acc:AT5G61700]	5	24793864	24797944	AT5G61700.1	ATATH16	Al_scaffold_0008_2676;fgenesh2_kg.8__2154__AT5G61700.1	8	ortholog_one2many	93		263057_at	At2g09840		not assigned.unknown	43.47	38.7	12.69	10.67	15.05	11.64	955.88	962.56	455.33	392.67	595.81	511.49	-1.13	-0.76	0
263922_s_at	AT2G36580;AT3G52990		glycolysis.cytosolic branch.pyruvate kinase (PK)	51.51	47.43	71.35	81.98	57.94	61.32	1056.99	1091.31	3255.13	3479.8	1914.33	1826.16	1.49	0.64	0	0.01												260537_at	At2g43450		not assigned.unknown	32.77	27.69	8.66	10.62	9.63	12.32	843.86	828.54	360.7	392.53	485.95	529.11	-1.13	-0.69	0
256121_at	At1g18160		signalling.MAP kinases	73.2	63.14	78.43	87.92	59.77	59.36	1314.11	1303.56	4164.89	4406.19	1943.97	1777.79	1.49	0.44	0	0.31	Protein kinase superfamily protein.[Source:TAIR;Acc:AT1G18160]	1	6248793	6254039	AT1G18160.1	AT1G18160	fgenesh2_kg.1__1986__AT1G18160.1	1	ortholog_one2one	83		252836_at	At3g42070		not assigned.unknown	48.65	42.38	12.22	11.66	14.62	13.25	1018.78	1014.65	448.52	420.01	586.27	545.67	-1.13	-0.76	0
261373_at	At1g53000	KDSB	cell wall.precursor synthesis.KDO pathway.CMP-KDO Synthetase	62.77	53.34	78.56	77.47	82.55	86.52	1212.13	1181.27	4545.25	3594.4	3128.16	2958.09	1.49	1.1	0.01	0.01	Nucleotide-diphospho-sugar transferases superfamily protein.[Source:TAIR;Acc:AT1G53000]	1	19745046	19747245	AT1G53000.1	KDSB	fgenesh2_kg.1__4374__AT1G53000.1	1	ortholog_one2one	97		255326_at	At4g04300		DNA.synthesis/chromatin structure	21.64	19.11	8.54	5.82	6.89	8.11	725.2	724.21	344.11	292.19	436.07	451.55	-1.13	-0.67	0
260320_at	At1g63930	ROH1	not assigned.unknown	97.31	92.01	97.01	112.5	107.05	113.45	1644.9	1755.41	5290.52	5641.87	3855.46	3770.67	1.49	1.02	0	0	from the Czech 'roh' meaning 'corner'.[Source:TAIR;Acc:AT1G63930]	1	23727891	23729333	AT1G63930.1	ROH1	fgenesh2_kg.2__97__AT1G63930.1	2	ortholog_one2one	100		254885_at	At4g11745		protein.degradation.ubiquitin.E3.SCF.FBOX	39.19	32.95	11.45	10.26	12.93	13.98	911.62	891.81	429.8	387.67	554.56	567.47	-1.13	-0.68	0
254441_at	At4g21050		RNA.regulation of transcription.C2C2(Zn) DOF zinc finger family	60.15	53.1	41.93	50.84	20.86	23.19	1154.64	1170.02	2349.74	3530.54	729.12	754.32	1.49	-0.62	0.08	0.01	Dof-type zinc finger domain-containing protein.[Source:TAIR;Acc:AT4G21050]	4	11238441	11239073	AT4G21050.1	AT4G21050	scaffold_702320.1	7	ortholog_one2one	72		252966_at	At4g38870		protein.degradation.ubiquitin.E3.SCF.FBOX	47.75	43.68	13.59	12.66	15.23	14.56	1015.15	1040.98	488.83	437.51	599.6	576.01	-1.13	-0.77	0
254363_at	At4g22010	sks4	misc.oxidases - copper, flavone etc.	60.34	49.74	74.81	89.05	69.9	65.12	1187.89	1144.5	4342.82	5627.61	2604.2	2147.5	1.49	0.71	0	0.01	SKU5 similar 4.[Source:TAIR;Acc:AT4G22010]	4	11663324	11666715	AT4G22010.1	sks4	scaffold_702175.1	7	ortholog_one2one	99		252833_at	At4g40090	AGP3	cell wall.cell wall proteins.AGPs	21.12	21.18	8.49	7.28	9.82	10.63	717.86	747.02	352.32	325.01	514	512.18	-1.13	-0.58	0
249139_at	At5g43170	AZF3;ZF3	RNA.regulation of transcription.C2H2 zinc finger family	108.97	98.26	81.81	91.37	75.74	75.19	1968.1	2090.53	3614.22	4157.93	2475.58	2176.87	1.49	0.73	0	0.02	AZF3 (ARABIDOPSIS ZINC-FINGER PROTEIN 3); DNA binding / nucleic acid binding / transcription factor/ transcription repressor/ zinc ion binding [Source:RefSeq peptide;Acc:NP_199131]	5	17330945	17331646	AT5G43170.1	AZF3	scaffold_800768.1	8	ortholog_one2one	88		249387_at	At5g40070		RNA.regulation of transcription.TCP transcription factor family	43.15	31.97	9.52	11.33	9.53	9.29	972.38	897.39	362.36	416.4	486.16	477.08	-1.13	-0.8	0
249074_at	At5g44080		RNA.regulation of transcription.bZIP transcription factor family	84.22	75.57	102.18	89.82	81.6	103.54	1487.42	1519.63	7310.25	5305.11	3355.6	4237.46	1.49	0.87	0	0.05	Basic-leucine zipper (bZIP) transcription factor family protein.[Source:TAIR;Acc:AT5G44080]	5	17738652	17739873	AT5G44080.1	AT5G44080	fgenesh2_kg.1__328__AT1G03970.1	1	ortholog_one2one	15		265199_s_at	AT2G36780;AT2G36770		misc.UDP glucosyl and glucoronyl transferases	80.47	72.15	19.74	18.2	22.66	25.17	1415.89	1441.81	651.51	572.4	771.01	792.93	-1.12	-0.75	0
248666_at	At5g48630		cell.cycle	27.04	29.23	42.46	62.44	44.55	54.92	777.13	841.69	1680.1	2898.8	1417.5	1629.16	1.49	0.91	0	0.01	Cyclin family protein.[Source:TAIR;Acc:AT5G48630]	5	19721503	19723234	AT5G48630.2	AT5G48630	scaffold_801172.1;fgenesh1_pg.C_scaffold_8000858;scaffold_29300001.1	8;scaffold_293	ortholog_one2many	95;94;80		257378_s_at	AT5G23470;AT2G02290		misc.acid and other phosphatases	61.27	54.94	17.53	15.23	20.73	23.77	1163.47	1179.25	599.87	500.15	746.49	787.22	-1.12	-0.67	0
250293_s_at	AT5G13370;AT5G13360		hormone metabolism.auxin.induced-regulated-responsive-activated	113.56	109.6	108.32	131.93	116.22	129.39	1887.24	2061.52	6536.98	7515.3	4532.16	4548.09	1.48	0.95	0	0												246173_s_at	AT5G28370;AT5G28460;AT3G61520		not assigned.no ontology.pentatricopeptide (PPR) repeat-containing protein	125.49	109.87	26.71	27.56	34.25	35.83	2017.71	2019.99	894.03	879.81	1069.14	1052.72	-1.12	-0.84	0
247065_s_at	AT5G66910;AT5G66900		stress.biotic.PR-proteins	90.7	77.44	64.13	94.72	45.98	43.65	1580.98	1534.21	5434.49	10584.1	1752.83	1543.46	1.48	-0.09	0.04	0.02												256471_at	At1g42580		not assigned.unknown	31.35	26.43	10	8.65	11.84	9.91	829.82	813.35	380.44	358.36	529.91	485.92	-1.12	-0.65	0
264819_at	At1g03510		not assigned.no ontology.pentatricopeptide (PPR) repeat-containing protein	56.48	49.57	66.89	84.27	43.69	47.17	1130.93	1119.83	2972.98	3850.5	1408.04	1371.13	1.48	0.22	0	0.41	Tetratricopeptide repeat (TPR)-like superfamily protein.[Source:TAIR;Acc:AT1G03510]	1	876258	877547	AT1G03510.1	AT1G03510	scaffold_100298.1	1	ortholog_one2one	13		245801_at	At1g46912		protein.degradation.ubiquitin.E3.SCF.FBOX	38	38.15	12.08	12.03	10.85	12.14	901.6	962.35	437.74	421.95	512.13	524.75	-1.12	-0.81	0
262685_at	At1g76010		RNA.regulation of transcription.putative transcription regulator	108.84	93.68	100.41	98.8	72.75	71.83	1877.08	1835.97	6058.71	4941.11	2460.6	2159.39	1.48	0.42	0	0.33	Alba DNA/RNA-binding protein.[Source:TAIR;Acc:AT1G76010]	1	28528077	28530790	AT1G76010.1	AT1G76010	fgenesh2_kg.2__1880__AT1G76010.1	2	ortholog_one2one	95		261913_at	At1g65860	FMO GS-OX1	secondary metabolism.sulfur-containing.glucosinolates.synthesis.aliphatic.flavin-containing monooxygenase	57.01	54.81	13.2	12.91	15.05	17.75	1179.77	1254.69	494.4	472.08	639.88	669.87	-1.12	-0.77	0
265993_at	At2g24160		stress.biotic	69.85	51.28	61.36	91.26	57.02	57.33	1269.69	1133.65	3021.83	4651.82	1921.11	1690.62	1.48	0.46	0	0.26	pseudogene.[Source:TAIR;Acc:AT2G24160]	2	10268008	10270612		AT2G24160				NA		262362_at	At1g72840		stress.biotic.receptors	55.2	47.15	14.62	13.77	17.18	15.94	1097.79	1080.06	545.6	472.93	658.95	597.63	-1.12	-0.76	0
267095_at	At2g38280	FAC1;ATAMPD	nucleotide metabolism.degradation	45.48	52.18	85.58	61.98	55.4	66.65	985.94	1154.76	4529.53	2480.74	1775.05	2025.77	1.48	0.7	0	0.01	AMP deaminase, putative / myoadenylate deaminase, putative.[Source:TAIR;Acc:AT2G38280]	2	16033448	16038876	AT2G38280.1	FAC1	fgenesh2_kg.4__1897__AT2G38280.2	4	ortholog_one2one	98		263611_at	At2g16450		protein.degradation.ubiquitin.E3.SCF.FBOX	54.45	47.74	13.9	16	16.78	15.27	1088.09	1090.27	491.63	533.97	643.71	587.57	-1.12	-0.82	0
251610_at	At3g57930		not assigned.unknown	60.35	60.67	84.91	76.67	73.87	82.58	1175.04	1288.11	6008.32	4019.84	3004.54	2944.13	1.48	0.84	0	0.05	unknown protein.[Source:TAIR;Acc:AT3G57930]	3	21447107	21448690	AT3G57930.2	AT3G57930	fgenesh2_kg.5__2237__AT3G57930.1	5	ortholog_one2one	95		265967_at	At2g37450		development.unspecified	65.3	67.08	17.65	15.61	21.59	18.33	1237.28	1396.69	579.13	512.61	748.94	650.94	-1.12	-0.73	0
251292_at	At3g61920		not assigned.unknown	92.52	81.74	88.44	107.8	94.75	99.43	1582.33	1592.31	4991.58	6238.68	3453.58	3402.41	1.48	0.91	0	0	unknown protein.[Source:TAIR;Acc:AT3G61920]	3	22932496	22933362	AT3G61920.1	AT3G61920	scaffold_503456.1	5	ortholog_one2one	93		245111_at	At2g41570		not assigned.no ontology	49.31	44.06	14.78	13.51	14.94	15.46	1027.68	1041.69	530.9	473.33	601.07	605.87	-1.12	-0.81	0
245522_at	At4g15890		not assigned.unknown	75.02	66.52	80.04	95.99	82.14	98.38	1334.71	1343.9	3909.24	4287.7	2781.87	3186.28	1.48	1.03	0	0	binding.[Source:TAIR;Acc:AT4G15890]	4	9017453	9022982	AT4G15890.1	AT4G15890	fgenesh2_kg.7__2729__AT4G15890.1	7	ortholog_one2one	95		258734_at	At3g05860		RNA.regulation of transcription.MADS box transcription factor family	51.88	47.97	13.33	14.62	13.32	13.19	1074.29	1098.25	467.16	492.38	564.65	547.57	-1.12	-0.89	0
264172_at	At1g02120	VAD1	stress.biotic	60.23	51.22	70.98	83.01	57.44	70.01	1177.54	1141.44	3523.03	3607.99	1913.67	2125.21	1.47	0.67	0	0.01	GRAM domain family protein.[Source:TAIR;Acc:AT1G02120]	1	395761	399897	AT1G02120.1	VAD1	fgenesh2_kg.1__12__AT1G02120.1	1	ortholog_one2one	94		252582_at	At3g45530		not assigned.no ontology.DC1 domain containing protein	63.28	55.6	17.11	16.14	17.43	18.73	1194.22	1195.14	605.47	526.85	661.79	667.02	-1.12	-0.84	0
256657_at	At3g18860		lipid metabolism.lipid degradation.lysophospholipases	35.63	29.11	47.42	63.98	30.21	27.65	871.75	847.52	2006.82	2826.29	961.72	843.51	1.47	0.06	0	0.99	transducin family protein / WD-40 repeat family protein.[Source:TAIR;Acc:AT3G18860]	3	6501668	6508553	AT3G18860.1	AT3G18860	fgenesh2_kg.3__2103__AT3G18860.1	3	ortholog_one2one	97		252505_at	At3g46170		misc.short chain dehydrogenase/reductase (SDR)	49.64	50.5	14.75	14.44	16.68	18.94	1034.9	1130.8	516.8	504.22	638.39	682.33	-1.12	-0.69	0
254727_at	At4g13670	PTAC5	not assigned.no ontology	59.22	59.1	73.1	74.93	50.14	61.05	1161.14	1274.74	3837.45	3465.27	1703.32	1942.16	1.47	0.43	0	0.47	plastid transcriptionally active 5.[Source:TAIR;Acc:AT4G13670]	4	7948579	7950903	AT4G13670.1	PTAC5	Al_scaffold_0007_2987;scaffold_703282.1	7	ortholog_one2many	91;69		255286_at	At4g04650		not assigned.unknown	37.25	32.51	11.77	9.77	11.17	12.09	889.3	884.79	417.29	373.69	515.61	519.08	-1.12	-0.72	0
249540_at	At5g38120	4CL8	secondary metabolism.phenylpropanoids.lignin biosynthesis.4CL	67.91	63.25	80.88	93.71	70.99	83.39	1269.57	1330.93	4784.84	4962.61	2552.98	2799.05	1.47	0.74	0	0.04	AMP-dependent synthetase and ligase family protein.[Source:TAIR;Acc:AT5G38120]	5	15213765	15216205	AT5G38120.1	4CL8	fgenesh2_kg.7__3598__AT5G38120.1	7	ortholog_one2one	89		245454_at	At4g16920		stress.biotic.PR-proteins	29.18	25.64	9.04	10.01	14.32	10.01	808.5	806.08	363.74	382.69	597.45	495.71	-1.12	-0.59	0
264563_s_at	AT1G55750;AT3G61420		RNA.regulation of transcription.General Transcription	69.54	60.2	75.09	96.9	65.45	81.2	1302.96	1286.41	4112.32	5899.94	2276.03	2609.06	1.46	0.7	0	0												249935_at	At5g22420	FAR7	lipid metabolism.lipid degradation.beta-oxidation.acyl CoA reductase	54.56	48.04	11.24	17.04	17.57	17.33	1092.38	1092.37	411	558.95	659.8	624.01	-1.12	-0.73	0
264332_at	At1g61920		not assigned.unknown	103.11	86.35	73.87	125.75	83.83	90.28	1745.44	1699.29	3801.89	9933.38	3150.42	3084.44	1.46	0.57	0	0.08	unknown protein.[Source:TAIR;Acc:AT1G61920]	1	22888452	22889037		AT1G61920				NA		246984_at	At5g67310	CYP81G1	misc.cytochrome P450	50.33	41.52	14.03	12.07	22.57	16.54	1035.25	999.77	496.72	427.44	780.9	604.17	-1.12	-0.55	0
267364_at	At2g40080	ELF4	signalling.light	78.38	67.85	99.34	83.95	87.44	89.12	1421.7	1401.61	7208.59	4298.41	3592.36	3305.43	1.46	0.84	0	0.01	Protein of unknown function (DUF1313).[Source:TAIR;Acc:AT2G40080]	2	16734294	16734912	AT2G40080.1	ELF4	fgenesh2_kg.301__1__AT2G40080.1;scaffold_402775.1	scaffold_301;4	ortholog_one2many	95		264414_s_at	AT1G43300;AT3G43460		not assigned.no ontology	124.04	105.91	26.62	29.91	31.86	34.75	1994.84	1964.08	996.61	999.25	1040.46	1083.13	-1.11	-0.97	0
258821_at	At3g07230		stress.abiotic.touch/wounding	114.92	84.17	103.87	122.63	112.43	108.67	1947.63	1671.39	6793.11	7561.64	4686.44	3901.16	1.46	0.88	0	0	wound-responsive protein-related [Source:RefSeq peptide;Acc:NP_187379]	3	2299774	2300267		AT3G07230				NA		257099_s_at	AT3G24982;AT3G25020		stress.biotic.PR-proteins	35.86	29.28	10.06	10.41	10.39	11.53	888.32	857.24	412.66	384.24	531.31	538.06	-1.11	-0.77	0
257055_at	At3g15351		not assigned.unknown	49.65	43.32	60.7	75.4	63.89	66.11	1029	1030.09	2944.48	3561.79	2060.27	2020.16	1.46	0.95	0	0	unknown protein.[Source:TAIR;Acc:AT3G15351]	3	5176059	5177648	AT3G15351.1	AT3G15351	fgenesh2_kg.3__1671__AT3G15351.1;fgenesh1_pm.C_scaffold_5000625;scaffold_7000005.1;Al_scaffold_0006_3576	3;5;scaffold_70;6	ortholog_one2many	95;93;92;78		248516_at	AT5G50645;AT5G50540		not assigned.unknown	66.65	55.92	14.32	15.3	11.23	11.91	1276.72	1243.54	517.63	519.15	523.49	518.84	-1.11	-0.99	0
258140_at	At3g24503	ALDH2C4;ALDH1A;REF1	fermentation.aldehyde dehydrogenase	59.6	57.73	61.56	82.42	57.64	58.54	1146.04	1222.28	3142.71	4314.61	1862.81	1692.63	1.46	0.52	0.05	0.17	aldehyde dehydrogenase 2C4.[Source:TAIR;Acc:AT3G24503]	3	8919560	8923073	AT3G24503.1	ALDH2C4	fgenesh2_kg.3__2661__AT3G24503.1	3	ortholog_one2one	97		262633_at	At1g06630		protein.degradation.ubiquitin.E3.SCF.FBOX	40.94	37.45	12.25	11.76	12.59	15.93	934.53	958.81	465.16	427.66	555.89	632.76	-1.11	-0.7	0
255221_at	At4g05150		not assigned.no ontology	71.6	65.62	65.45	92.3	98.81	103.81	1302.17	1338.19	3686.55	5543.48	4257.53	4230.89	1.46	1.38	0.03	0	Octicosapeptide/Phox/Bem1p family protein.[Source:TAIR;Acc:AT4G05150]	4	2660338	2662908	AT4G05150.1	AT4G05150	fgenesh2_kg.6__3299__AT4G05150.1	6	ortholog_one2one	92		261287_at	At1g37020		not assigned.no ontology	43.88	37.91	12.17	10.97	11.13	11.57	976.21	968.83	426.98	400.34	519.05	512.24	-1.11	-0.79	0
254843_at	At4g11860		not assigned.unknown	71.62	61.02	77.6	84.13	52.84	52.88	1352.83	1315.56	5168.16	5688.47	1822.21	1631.99	1.46	0.25	0	0.54	Protein of unknown function (DUF544).[Source:TAIR;Acc:AT4G11860]	4	7134084	7138503	AT4G11860.1	AT4G11860	fgenesh2_kg.6__3137__AT4G11860.1	6	ortholog_one2one	94		245724_at	At1g73390		not assigned.unknown	44.56	41.79	13.52	12.06	32.14	36.8	973.36	1008.57	469.45	429.26	1041.56	1102.29	-1.11	0.07	0
245532_at	At4g15110	CYP97B3	misc.cytochrome P450	51.8	56.09	65.88	83.05	68.71	75.65	1074.13	1224.32	2908.44	3771.92	2245.82	2289.32	1.46	0.97	0	0	cytochrome P450, family 97, subfamily B, polypeptide 3.[Source:TAIR;Acc:AT4G15110]	4	8629773	8633055	AT4G15110.1	CYP97B3	fgenesh2_kg.7__2810__AT4G15110.1	7	apparent_ortholog_one2one	15		265651_at	At2g13900		not assigned.no ontology.DC1 domain containing protein	34.8	23.27	9.42	9.72	7.57	9.7	865.22	774.87	370.36	379	448.21	486.46	-1.11	-0.78	0
253536_at	At4g31580	SRZ-22;SRZ22;RSZP22;RSZ22;At-RSZ22	RNA.processing.splicing	71.21	65.73	63.82	93.05	63.7	62.77	1290.87	1336.83	3055.06	5515.25	2081.26	1806.09	1.46	0.45	0.01	0.12	serine/arginine-rich 22.[Source:TAIR;Acc:AT4G31580]	4	15306654	15308347	AT4G31580.1	SRZ-22	fgenesh2_kg.7__1015__AT4G31580.1	7	ortholog_one2one	96		263098_at	At2g16005		not assigned.no ontology	51.72	51.18	14.96	13.86	15.84	21.73	1060.06	1141.58	504.53	463.29	620.34	716.91	-1.11	-0.68	0
253361_at	At4g33100		not assigned.unknown	52.18	46.52	61.99	86.63	45.15	42.78	1076.42	1082.11	2894.24	4238.22	1484.69	1245.95	1.46	0.23	0	0.54		4	15971174	15972489	AT4G33100.1	AT4G33100	scaffold_700852.1	7	ortholog_one2one	100		266107_at	At2g37910		transport.unspecified cations	34.58	32.43	9.52	10.84	14.43	14.38	865.54	896.63	372.64	400.08	582.78	565.49	-1.11	-0.52	0
250301_at	At5g11970		not assigned.unknown	53.06	43.47	64.45	75.28	57.46	66.52	1067.38	1030.08	2945.89	4029.57	1866.37	2038.74	1.46	0.75	0	0	Protein of unknown function (DUF3511).[Source:TAIR;Acc:AT5G11970]	5	3863071	3863755		AT5G11970				NA		257945_at	At3g21860	ASK10;SK10	protein.degradation.ubiquitin.E3.SCF.SKP	59.1	48.39	15.77	13.81	21.44	19.98	1143.3	1100.39	533.7	472.64	737.46	679.49	-1.11	-0.53	0
249082_at	At5g44120	CRA1;ATCRA1;CRU1	development.storage proteins	66.66	54.27	84.94	75.98	74.9	86.55	1245.14	1186.88	4886.48	4103.06	2703.02	2997.16	1.46	0.97	0	0	RmlC-like cupins superfamily protein.[Source:TAIR;Acc:AT5G44120]	5	17756264	17758288	AT5G44120.3	CRU1	fgenesh2_kg.8__396__AT5G44120.3	8	ortholog_one2one	96		256604_at	At3g29640		not assigned.unknown	70	56.45	18.08	16.13	15.81	13.65	1273.07	1206.96	652.49	560.35	639.93	566.77	-1.11	-1.03	0
253316_s_at	AT4G34300;AT4G33930		not assigned.no ontology.glycine rich proteins	138.26	126.58	122.63	132.44	95.57	105.73	2305.95	2422.68	7906.09	8792.99	3469.56	3555.07	1.45	0.48	0	0.01												252648_at	At3g44630		stress.biotic.PR-proteins	44.4	38.31	10.77	14.1	17.23	17.98	970.4	959.79	397.9	468.04	647.3	642.09	-1.11	-0.59	0
259407_at	At1g13320	PP2AA3	protein.postranslational modification	44.73	43.38	64.91	71.34	41.9	43.27	974.27	1032.19	3034.79	3010.31	1321.29	1273.09	1.45	0.31	0	0.43	protein phosphatase 2A subunit A3.[Source:TAIR;Acc:AT1G13320]	1	4563471	4567807	AT1G13320.3	PP2AA3	scaffold_101493.1	1	ortholog_one2one	98		255649_at	At4g00920		development.unspecified	37.81	29.65	9.58	11.49	13.64	14.65	897.94	850.34	367.17	410.33	572.84	567.39	-1.11	-0.59	0
261670_at	At1g18520	TET11	development.unspecified	64.84	60.65	73.44	88.2	66.06	75.09	1224.62	1294.45	3983.12	5089.26	2407.12	2521.27	1.45	0.69	0	0.05	tetraspanin11.[Source:TAIR;Acc:AT1G18520]	1	6374932	6376316	AT1G18520.1	TET11	scaffold_102066.1	1	ortholog_one2one	97		255484_at	At4g02540		not assigned.no ontology.DC1 domain containing protein	46.76	39.78	12.7	13.15	15.24	14.06	1002.68	984.07	457.34	475.13	608.69	564.54	-1.11	-0.74	0
259909_at	At1g60870	MEE9	not assigned.unknown	94.51	78.45	108.41	93.08	101.8	109.17	1668.89	1584.95	9611.92	7081.29	4518.03	4283.14	1.45	0.92	0	0	maternal effect embryo arrest 9.[Source:TAIR;Acc:AT1G60870]	1	22409472	22410654	AT1G60870.1	MEE9	scaffold_200521.1	2	ortholog_one2one	97		255205_at	At4g07540		DNA.synthesis/chromatin structure.retrotransposon/transposase.hat-like transposase	94.13	91.39	18.47	23.68	16.74	18.98	1615.91	1765.27	770.99	798.65	654.06	690.12	-1.11	-1.17	0
265815_at	At2g17975		RNA.RNA binding	46.66	39.78	67.78	61.4	42.03	50.5	1021.06	1000.38	3919.04	3462.59	1441.17	1524.52	1.45	0.5	0.07	0.35	zinc finger (Ran-binding) family protein.[Source:TAIR;Acc:AT2G17975]	2	7822074	7824005	AT2G17975.1	AT2G17975	fgenesh2_kg.3__3398__AT2G17975.1	3	ortholog_one2one	58		254696_at	At4g17930		not assigned.unknown	37.63	40.64	10.12	11.79	8.86	9.5	900.72	1008.48	380.37	418.69	468.45	473.08	-1.11	-0.88	0
263354_at	At2g22060		not assigned.unknown	54.53	45.06	49.41	70.1	26.39	30.26	1106.21	1066.33	3995.73	7696	929.59	1050.37	1.45	-0.29	0.03	0.06		2	9380992	9382145	AT2G22060.1	AT2G22060	fgenesh1_pm.C_scaffold_4000102	4	ortholog_one2many	1		254541_at	At4g19780		DNA.synthesis/chromatin structure.retrotransposon/transposase.copia-like retrotransposon	36.67	32.96	10.71	11.84	12.83	14.3	888.24	897.64	416.3	436.68	558.04	576.26	-1.11	-0.65	0
265882_at	At2g42490		misc.oxidases - copper, flavone etc.	53.95	52.43	68.79	60.36	60.69	61.18	1082.19	1157.45	4044.3	2485.09	2101.83	1824.92	1.45	0.73	0.01	0.04	Copper amine oxidase family protein.[Source:TAIR;Acc:AT2G42490]	2	17691407	17695853	AT2G42490.1	AT2G42490	scaffold_403120.1	4	ortholog_one2one	98		250039_at	At5g18370		stress.biotic.PR-proteins	42.31	35.53	11.88	12.53	11.43	14.49	951.87	928.34	425.03	436.39	521.52	574	-1.11	-0.74	0
251474_at	At3g59630		not assigned.no ontology	31.35	30.52	50.06	67.67	25.37	30.07	827.69	865.02	1945.68	2906.67	827.64	897.57	1.45	0.04	0	1	diphthamide synthesis DPH2 family protein [Source:RefSeq peptide;Acc:NP_191522]	3	22025074	22027868	AT3G59630.1	AT3G59630	fgenesh2_kg.5__2419__AT3G59630.1	5	ortholog_one2one	96		249185_at	At5g43030		not assigned.no ontology.DC1 domain containing protein	25.68	27.58	9.11	9.77	7.79	10.41	767.03	825.77	357.53	381.03	448.55	491.05	-1.11	-0.73	0
250529_at	At5g08610		RNA.processing.RNA helicase	60.03	48.84	66.18	84.12	54.46	64.7	1167.68	1109.41	3384.35	4346.69	1910.59	2040.84	1.45	0.59	0	0.22	P-loop containing nucleoside triphosphate hydrolases superfamily protein.[Source:TAIR;Acc:AT5G08610]	5	2790295	2794215	AT5G08610.1	AT5G08610	fgenesh2_kg.6__837__AT5G08610.1	6	ortholog_one2one	91		264691_s_at	AT1G70010;AT4G03530		DNA.synthesis/chromatin structure.retrotransposon/transposase.copia-like retrotransposon	60.69	53.41	14.92	15.74	17.16	19.25	1168.81	1171.13	576.86	539.53	685.65	701.18	-1.1	-0.76	0
250058_at	At5g17870	PSRP6	protein.synthesis.ribosomal protein.prokaryotic.chloroplast.50S subunit.PSRP6	63.56	52.43	75.15	75.69	74.08	70.48	1197.66	1151.09	3823.64	3354.13	2526.9	2135.73	1.45	0.87	0	0	plastid-specific 50S ribosomal protein 6.[Source:TAIR;Acc:AT5G17870]	5	5907775	5908335	AT5G17870.1	PSRP6	fgenesh2_kg.6__1787__AT5G17870.1	6	ortholog_one2one	94		251438_s_at	AT3G59930;AT5G33355		stress.biotic.PR-proteins.plant defensins	64.2	55.04	14.82	14.32	20.19	23.07	1220.74	1199.18	500.15	484.97	740.03	743.51	-1.1	-0.54	0
247494_at	At5g61790	CNX1;ATCNX1	signalling.calcium	76.1	61.2	82.32	97.1	92.86	86.19	1388.12	1303.57	4663.88	5807.83	3897.11	2967.06	1.45	0.94	0	0	calnexin 1.[Source:TAIR;Acc:AT5G61790]	5	24827102	24829791	AT5G61790.1	ATCNX1	fgenesh2_kg.8__2163__AT5G61790.1	8	ortholog_one2one	99		246178_s_at	AT5G28430;AT3G60930		not assigned.unknown	65.55	63.27	22.46	11.26	17.65	14.32	1226.23	1306.04	840.09	402.81	670.97	567.1	-1.1	-1.02	0
249888_s_at	AT5G37340;AT5G22480		RNA.regulation of transcription.C2H2 zinc finger family	105.93	99.06	96.29	118.63	82.77	82.99	1757.35	1861.71	4944.48	6261.31	2754	2506.84	1.44	0.46	0	0.06												245752_at	At1g35150		DNA.unspecified	35.42	33.46	10.33	11.91	14.03	14.53	881.8	908.39	384.55	432.91	579.67	565.61	-1.1	-0.56	0
264260_at	At1g09210	CRT1b;AtCRT1b	signalling.calcium	67.15	58.35	68.38	83.88	73.54	72.13	1237.92	1230.9	3298.3	4515.54	2740.89	2543.42	1.44	0.88	0	0.03	calreticulin 1b.[Source:TAIR;Acc:AT1G09210]	1	2972842	2976750	AT1G09210.1	CRT1b	scaffold_100955.1;fgenesh2_kg.1__964__AT1G09210.1	1	ortholog_one2many	95;89		262439_at	At1g47730		protein.degradation.ubiquitin.E3.SCF.FBOX	37.03	35.18	10.5	12.5	10.33	9.74	905.08	931.16	420.19	473.48	509.43	484.73	-1.1	-0.84	0
265728_at	At2g31990		misc.UDP glucosyl and glucoronyl transferases	55.97	56.15	23.23	66.22	31.49	28.83	1100.66	1212.59	755.13	5429.76	981.22	879.89	1.44	-0.26	0.08	0.16	Exostosin family protein.[Source:TAIR;Acc:AT2G31990]	2	13611351	13613573	AT2G31990.1	AT2G31990	fgenesh1_pg.C_scaffold_4001302;scaffold_8000010.1	4;scaffold_80	ortholog_one2many	88;87		245829_at	At1g57780		not assigned.no ontology	41.21	32.2	10.84	12.76	15.8	24.34	934.18	885.72	405.88	444.23	635.91	790.86	-1.1	-0.4	0
266441_at	At2g43250		not assigned.unknown	67.62	61.31	57.33	97.38	43.08	46.55	1261.77	1294.24	2798.89	5791.36	1454.4	1400.25	1.44	0.03	0.03	0.55	unknown protein.[Source:TAIR;Acc:AT2G43250]	2	17977228	17979608	AT2G43250.1	AT2G43250	fgenesh2_kg.4__2493__AT2G43250.1	4	ortholog_one2one	96		262101_at	At1g59535		not assigned.unknown	32.35	26.62	10.66	8.01	16.61	17.11	836.68	813.3	387.63	335.38	636.12	619.54	-1.1	-0.33	0
267189_at	At2g44180	MAP2A	protein.degradation.metalloprotease	41.8	37.09	49.61	73.78	34.18	43.8	942.72	949.64	2179.26	3592.97	1171.43	1298.99	1.44	0.29	0.01	0.79	methionine aminopeptidase 2A.[Source:TAIR;Acc:AT2G44180]	2	18269243	18271860	AT2G44180.1	MAP2A	fgenesh2_kg.4__2601__AT2G44180.1;fgenesh1_pg.C_scaffold_4002569;scaffold_104259.1	4;1	ortholog_one2many	97;86;90		263343_at	At2g05090		DNA.unspecified	36.08	31.98	8.73	13.36	11.26	10.13	881.47	881.84	350.52	455.13	519.88	484.21	-1.1	-0.76	0
253625_at	At4g30600		protein.targeting.secretory pathway.unspecified	60.07	50.09	69.63	78.97	56.73	59.38	1151.64	1109.19	3501.11	3576.06	1727.45	1684.26	1.44	0.57	0	0.01	signal recognition particle receptor alpha subunit family protein.[Source:TAIR;Acc:AT4G30600]	4	14937840	14941018	AT4G30600.1	AT4G30600	fgenesh2_kg.7__1124__AT4G30600.1	7	ortholog_one2one	99		263770_at	At2g06410		DNA.unspecified	77.73	72.92	16.72	19.98	16.04	18.22	1401.68	1478.66	564.74	669.67	621.38	635.56	-1.1	-0.95	0
247454_at	At5g62440		not assigned.unknown	115.57	110.82	160.54	111.81	153.47	192.01	2242.48	2429.21	30319.3	10202.2	12866.7	17314	1.44	1.05	0.04	0.1	Protein of unknown function (DUF3223).[Source:TAIR;Acc:AT5G62440]	5	25072468	25073991	AT5G62440.1	AT5G62440	fgenesh2_kg.8__2237__AT5G62440.1	8	ortholog_one2one	94		265751_at	At2g10690		DNA.synthesis/chromatin structure	48.63	42.43	13.16	13.26	16.54	15.98	1050.35	1056.6	524.93	493.48	668.66	623.35	-1.1	-0.68	0
263229_s_at	AT1G05660;AT1G05650		cell wall.degradation.pectate lyases and polygalacturonases	80.59	72.51	87.78	103.22	65.11	72.71	1449.72	1471.88	5116.6	5516.8	2196.92	2245.73	1.43	0.45	0	0.1												264785_at	At2g17910		DNA.synthesis/chromatin structure	45.66	37.99	12.33	12.75	14.06	13.54	998.28	970.62	445.37	443.6	577.26	548.4	-1.1	-0.7	0
267644_s_at	AT2G32880;AT2G32870		not assigned.no ontology	84.82	84.42	84.24	119.16	79.29	94.47	1506.53	1687.32	4757.5	7433.51	2858.19	3222.91	1.43	0.64	0	0.02												257440_at	At2g24880		not assigned.no ontology	38.48	32.96	12.94	10.37	13.32	12.28	911.18	909.05	482.77	396.28	576.68	532.28	-1.1	-0.71	0
261175_at	At1g04800		not assigned.no ontology.glycine rich proteins	91.04	73.67	94.41	97.9	95.61	96.5	1603.27	1481.22	5990.89	5434.73	3760.05	3464.4	1.43	0.91	0	0	glycine-rich protein.[Source:TAIR;Acc:AT1G04800]	1	1348452	1349286	AT1G04800.1	AT1G04800	fgenesh2_kg.1__419__AT1G04800.1	1	ortholog_one2one	88		252489_at	At3g46710		stress.biotic.PR-proteins	44.4	37.45	10.84	13.16	14.58	12.57	977.46	955.86	404.06	473.79	590.61	533.03	-1.1	-0.7	0
263689_at	At1g26820	RNS3	RNA.processing.ribonucleases	51.99	43.52	67.89	70.37	49.97	50.57	1054.48	1028.26	3083.98	2760.56	1530.11	1425.17	1.43	0.48	0	0.04	ribonuclease 3.[Source:TAIR;Acc:AT1G26820]	1	9292446	9293784	AT1G26820.1	RNS3	fgenesh2_kg.1__2672__AT1G26820.1	1	ortholog_one2one	96		253472_at	At4g32230		not assigned.unknown	66.96	58.41	14.16	15.7	18.56	18.07	1258.87	1256.91	500.04	516.14	678.47	649.3	-1.1	-0.69	0
266359_at	At2g32260	ATCCT1;CCT1	lipid metabolism.Phospholipid synthesis.choline-phosphate cytidylyltransferase	53.23	47.18	66.39	80.42	45.91	52.73	1073.38	1083.44	2935.52	3453.16	1413.96	1528.86	1.43	0.4	0	0.07	phosphorylcholine cytidylyltransferase.[Source:TAIR;Acc:AT2G32260]	2	13697516	13700641	AT2G32260.1	ATCCT1	fgenesh2_kg.4__1214__AT2G32260.1	4	ortholog_one2one	96		246470_at	At5g17080		protein.degradation.cysteine protease	36.26	36.67	11.43	12.11	14.16	15.39	877.9	944.39	421.88	438.91	600.59	590.45	-1.1	-0.65	0
251035_at	At5g02220		not assigned.unknown	65.72	54.91	85.64	70.12	133.97	164.14	1256.47	1219.63	5218.68	3102.87	8765.71	11595.3	1.43	2.09	0	0	unknown protein.[Source:TAIR;Acc:AT5G02220]	5	441707	442146	AT5G02220.1	AT5G02220	fgenesh2_kg.6__133__AT5G02220.1;scaffold_801377.1;scaffold_303355.1	6;8;3	ortholog_one2many	97;71;80		246071_at	At5g20150	ATSPX1;SPX1	stress.abiotic	46.03	36.5	12.43	12.97	15.43	16.07	1001.27	951.81	463.04	448.96	626.86	616.81	-1.1	-0.62	0
248332_at	At5g52640	HSP81-1;ATHS83;HSP81.1;HSP83;ATHSP90.1;AtHsp90-1;HSP90.1	stress.abiotic.heat	65.28	65.58	76.45	86.32	51.53	48.28	1224.9	1341.14	5040.85	4933.8	1897.33	1474.68	1.43	0.13	0	0.68	Heat shock protein 90-1 [Source:UniProtKB/Swiss-Prot;Acc:P27323]	5	21352399	21355361	AT5G52640.1	AtHsp90-1	Al_scaffold_0004_1256;fgenesh1_pg.C_scaffold_7002312;Al_scaffold_0002_269;fgenesh1_pg.C_scaffold_2001405	4;7;2	ortholog_one2many	82;29;80;32		247640_at	At5g60610		protein.degradation.ubiquitin.E3.SCF.FBOX	32.77	33.18	9.63	11.53	13.07	12.24	845.89	900.74	369.34	410.37	566.18	532.55	-1.1	-0.67	0
247339_at	At5g63690		not assigned.unknown	87.08	75	87.79	89.21	75.87	68.57	1504.36	1489.05	4445.04	3973.17	2707.85	2080.56	1.43	0.47	0	0.15	Nucleic acid-binding, OB-fold-like protein.[Source:TAIR;Acc:AT5G63690]	5	25492864	25493283	AT5G63690.1	AT5G63690	scaffold_803065.1	8	ortholog_one2one	98		251777_s_at	AT3G55650;AT3G55810		glycolysis.cytosolic branch.pyruvate kinase (PK)	108.85	104.35	27.74	21.7	38.76	38.88	1776.69	1941.43	922.62	666.88	1220.27	1103.77	-1.09	-0.61	0
247029_at	At5g67190	DEAR2	RNA.regulation of transcription.AP2/EREBP, APETALA2/Ethylene-responsive element binding protein family	79.3	65.68	78.2	110.04	79.41	86.72	1454.51	1379.8	5805.17	9584.11	3271.28	3259.24	1.43	0.71	0	0.01	DREB and EAR motif protein 2.[Source:TAIR;Acc:AT5G67190]	5	26809135	26809689		DEAR2				NA		261035_at	At1g17390		not assigned.unknown	34.29	28.44	11.03	9.62	9.03	6.94	863.69	835.38	403.7	370.48	473.98	430.71	-1.09	-0.85	0
255786_at	At1g19670	ATCLH1;CORI1;ATHCOR1;CLH1	stress.biotic	70.45	61.17	77.72	74.65	78.95	76.13	1289.5	1272.31	5172.05	3513.02	3287.94	2599.37	1.42	0.92	0.04	0.09	chlorophyllase 1.[Source:TAIR;Acc:AT1G19670]	1	6803611	6805044	AT1G19670.1	ATCLH1	fgenesh2_kg.1__2147__AT1G19670.1	1	ortholog_one2one	95		261447_at	At1g21160		protein.synthesis.initiation	40.84	31.99	9.57	14.34	14.56	18.01	939.92	897.14	369.25	490.49	589.51	649.63	-1.09	-0.54	0
259593_at	At1g27970	NTF2B	protein.targeting.nucleus	60.06	53.59	71.99	81.36	74.39	80.83	1173.83	1201.97	5436.94	5514.21	3387.43	3424.05	1.42	0.89	0.01	0.08	nuclear transport factor 2B.[Source:TAIR;Acc:AT1G27970]	1	9746811	9748467	AT1G27970.2	NTF2B	fgenesh2_kg.1__2952__AT1G27970.1;scaffold_200814.1	1;2	ortholog_one2many	95;47		259559_at	At1g21240	WAK3	signalling.receptor kinases.wall associated kinase	54.27	44.65	14.89	10.25	16.72	16.9	1120.38	1079.36	532.93	386.14	635.18	620.97	-1.09	-0.59	0
265699_at	At2g03550		lipid metabolism.lipid degradation.beta-oxidation.acyl-CoA thioesterase	60.81	53.87	90.28	61.32	64.13	73.51	1172.19	1185.45	5749.84	2865.36	2251.65	2310.84	1.42	0.71	0.01	0.04	alpha/beta-Hydrolases superfamily protein.[Source:TAIR;Acc:AT2G03550]	2	1077036	1078083	AT2G03550.1	AT2G03550	fgenesh2_kg.5__256__AT2G03550.1	5	ortholog_one2one	90		262562_at	At1g34220		not assigned.unknown	50.05	43.11	13.74	13.51	23.65	20.85	1035.73	1022.08	483.44	470.27	801.55	699.44	-1.09	-0.42	0
259046_at	At3g03400		signalling.calcium	81.19	79.04	87.61	90.54	80.16	86.26	1420.4	1533.24	5123.95	4210.77	2713.88	2709.27	1.42	0.74	0	0.01	EF hand calcium-binding protein family.[Source:TAIR;Acc:AT3G03400]	3	808745	809158		AT3G03400				NA		260808_at	At1g43715		DNA.synthesis/chromatin structure.retrotransposon/transposase.copia-like retrotransposon	72.53	56.14	17.31	14.86	22.72	20.35	1338.4	1219.92	606.75	503.99	774.32	683.44	-1.09	-0.66	0
258131_at	At3g24540		signalling.receptor kinases.proline extensin like	45.54	40.23	54.04	68.11	50.44	56.09	982.25	993.38	2393.08	3092.74	1606.79	1670.4	1.42	0.72	0	0.02	Protein kinase superfamily protein.[Source:TAIR;Acc:AT3G24540]	3	8952903	8955621	AT3G24540.1	AT3G24540	Al_scaffold_0003_2708	3	ortholog_one2one	63		262363_at	At1g72850		stress.biotic.PR-proteins	40.49	37.94	12.92	11.89	15.3	12.96	930.08	962.51	455.65	418.87	606.24	536.92	-1.09	-0.67	0
251177_at	At3g63400		cell.cycle.peptidylprolyl isomerase	50.93	41.53	62.94	74.38	47.79	52.06	1050.84	997.99	3080.44	3493.85	1509.99	1583.78	1.42	0.48	0	0.09	Cyclophilin-like peptidyl-prolyl cis-trans isomerase family protein.[Source:TAIR;Acc:AT3G63400]	3	23412024	23415659	AT3G63400.3	AT3G63400	fgenesh1_pm.C_scaffold_5002308	5	ortholog_one2one	86		266343_at	At2g01550		DNA.synthesis/chromatin structure	115.21	93.21	24.75	23	29.89	29.54	1958.26	1856.16	945.77	813.68	1076.3	1005.18	-1.09	-0.87	0
248862_at	At5g46730		not assigned.no ontology.glycine rich proteins	111.58	92.06	108.74	124.56	95.29	121	1960.33	1845.39	8591.24	10940	3983.14	5650.65	1.42	0.73	0	0	glycine-rich protein.[Source:TAIR;Acc:AT5G46730]	5	18964012	18965068	AT5G46730.1	AT5G46730	fgenesh2_kg.8__122__AT5G46730.1	8	ortholog_one2one	94		265600_at	At2g14230		DNA.synthesis/chromatin structure.retrotransposon/transposase.CACTA-like transposase	38.28	30.94	12.38	10.06	9.5	10.2	911.22	867.74	460.27	383.92	483.87	488.89	-1.09	-0.82	0
266533_s_at	AT4G35100;AT2G16850		transport.Major Intrinsic Proteins.PIP	97.66	86.06	87.46	110.41	74.93	84.04	1637.18	1627.84	3910.04	4878.87	2340.23	2408.74	1.41	0.64	0	0												257282_at	At3g29732		DNA.synthesis/chromatin structure.retrotransposon/transposase.CACTA-like transposase	9.1	8.87	5.47	5.45	5.63	5.21	597.03	603.36	273.2	287.96	409.32	401	-1.09	-0.57	0
264123_at	At1g02270		signalling.calcium	46.49	43.4	66.56	61.71	31.21	30.75	993.14	1030.84	3379.9	2742.84	1024.09	954.96	1.41	-0.1	0	0.29	Calcium-binding endonuclease/exonuclease/phosphatase family.[Source:TAIR;Acc:AT1G02270]	1	443149	446235	AT1G02270.1	AT1G02270	fgenesh2_kg.1__142__AT1G02270.1	1	ortholog_one2one	96		256642_at	At3g32280		not assigned.unknown	37.84	29.68	10.04	7.55	5.73	10.79	914.99	866.89	381.16	330.3	411.52	495.55	-1.09	-0.77	0
261206_at	At1g12800		RNA.regulation of transcription.HSF,Heat-shock transcription factor family	36.57	30.65	45.6	81.03	80.14	94.69	882.2	862.63	1693.44	3323.49	2683.61	2885.6	1.41	1.57	0	0	Nucleic acid-binding, OB-fold-like protein.[Source:TAIR;Acc:AT1G12800]	1	4361551	4365331	AT1G12800.1	AT1G12800	scaffold_101424.1;Al_scaffold_0001_1283;Al_scaffold_0001_1306	1	ortholog_one2many	91;86;85		252621_at	At3g45270		DNA.unspecified	50.79	46.07	13.3	12.62	12.75	14.07	1050.8	1072.32	464.86	445.54	557.18	560.16	-1.09	-0.85	0
261036_at	At1g17470	ATDRG1;ATDRG;DRG1	transport.ammonium	55.42	47.9	73.79	77.26	75.17	82.73	1116.46	1115.21	4622.87	4153.99	3005.95	2969.86	1.41	1.01	0	0	developmentally regulated G-protein 1.[Source:TAIR;Acc:AT1G17470]	1	6002912	6006405	AT1G17470.1	ATDRG	fgenesh2_kg.1__1908__AT1G17470.1	1	ortholog_one2one	100		255476_at	At4g02490		DNA.synthesis/chromatin structure	61.64	54.74	15.39	14.78	17.11	16.44	1185.43	1194.59	523.89	491.29	640.89	604.09	-1.09	-0.77	0
260566_at	At2g43750	OASB;ACS1;CPACS1;ATCS-B	amino acid metabolism.synthesis.serine-glycine-cysteine group.cysteine.OASTL	46.03	42.93	65.03	70.07	50.53	54.98	996.64	1028.11	3025.83	2929.16	1627.29	1575.64	1.41	0.68	0	0.01	O-acetylserine (thiol) lyase B.[Source:TAIR;Acc:AT2G43750]	2	18129435	18132637	AT2G43750.1	OASB	scaffold_403279.1	4	ortholog_one2one	99		248973_at	At5g45050	TTR1;ATWRKY16;WRKY16	stress.biotic.regulation of transcription	42.94	48.66	14.29	12.79	21.89	28.65	960.04	1127.7	498.45	450.83	760.45	943.29	-1.09	-0.24	0
267396_at	At2g44270	ROL5	not assigned.unknown	46.4	40.34	62.64	73.83	63	67.92	1000.46	993.69	2969.3	3438.51	2164.79	2071.94	1.41	0.9	0	0	repressor of lrx1.[Source:TAIR;Acc:AT2G44270]	2	18297861	18300273	AT2G44270.2	ROL5	fgenesh2_kg.4__2612__AT2G44270.1	4	ortholog_one2one	95		257400_s_at	AT1G24250;AT1G23810		not assigned.no ontology.paired amphipathic helix repeat-containing protein	69.47	60.06	17.53	15.26	13.24	12.64	1281.79	1259.03	610.75	512.71	563.04	531.84	-1.08	-1.11	0
258875_at	At3g03160		not assigned.unknown	62.52	60	64.18	93.54	56.73	65.03	1199.72	1275.43	3516.18	6339.3	1980.3	2118.44	1.41	0.47	0	0.13	unknown protein [Source:RefSeq peptide;Acc:NP_566195]	3	729768	730467	AT3G03160.1	AT3G03160	fgenesh2_kg.3__264__AT3G03160.1	3	ortholog_one2one	98		254984_s_at	AT4G10590;AT4G10570		protein.degradation.ubiquitin	56.56	49.71	14.96	15.85	19.42	15.5	1112.52	1110.97	562.66	534.78	725.43	598.24	-1.08	-0.76	0
258576_at	At3g04230		protein.synthesis.ribosomal protein.eukaryotic.40S subunit.S16	83.91	78.17	80.41	113.72	115.5	131.03	1505.65	1606.68	5536.83	11160.7	6575.58	7409.42	1.41	1.21	0.01	0.01	Ribosomal protein S5 domain 2-like superfamily protein.[Source:TAIR;Acc:AT3G04230]	3	1112990	1113659	AT3G04230.1	AT3G04230	fgenesh2_kg.3__384__AT3G04230.1	3	ortholog_one2one	92		254542_s_at	AT4G19790;AT4G17450		DNA.synthesis/chromatin structure.retrotransposon/transposase.copia-like retrotransposon	43.92	40.09	11.22	12.17	8.72	11.62	969.82	991.72	407.93	436.04	468.32	512.07	-1.08	-0.89	0
251683_at	At3g57120		protein.postranslational modification	58.11	58.15	79.84	68.34	65.18	68.97	1130.78	1239.13	4133.73	2933.42	2089.68	2074.01	1.41	0.74	0	0	Protein kinase superfamily protein.[Source:TAIR;Acc:AT3G57120]	3	21138905	21140610	AT3G57120.1	AT3G57120	fgenesh2_kg.5__2147__AT3G57120.1	5	ortholog_one2one	96		253596_s_at	AT4G30730;AT4G30750		not assigned.unknown	116.19	105.98	28.84	27.65	32.63	32.91	1895.38	1965.62	1008.28	853.97	1027.61	980.23	-1.08	-0.89	0
253585_at	At4g30720		not assigned.unknown	40.72	36.88	47.28	77.02	37.87	39.8	932.62	947.94	1901.98	3855.97	1200.92	1180.83	1.41	0.27	0	0.42	electron carrier/ oxidoreductase [Source:RefSeq peptide;Acc:NP_194801]	4	14971906	14975519	AT4G30720.1	AT4G30720	fgenesh2_kg.7__1112__AT4G30720.1	7	ortholog_one2one	98		256539_at	At3g32910		not assigned.unknown	34.38	25.94	8.46	10.6	12.24	6.9	867.37	804.76	341.97	389.7	537.62	428.87	-1.08	-0.71	0
253049_at	At4g37300	MEE59	not assigned.unknown	112.97	95.49	98.85	98.13	109.42	129.39	1866.13	1816.72	6265.05	5920.79	4269.08	5014.51	1.41	1.11	0.01	0	MEE59 (maternal effect embryo arrest 59) [Source:RefSeq peptide;Acc:NP_195447]	4	17554641	17555861	AT4G37300.1	MEE59	scaffold_700357.1	7	ortholog_one2one	95		252760_x_at	AT3G42730		protein.degradation.cysteine protease	271.88	243.49	27.54	28.24	34.35	40.62	4768.42	5002.95	954.59	946.08	1121.2	1242.87	-1.08	-1.05	0
249526_at	At5g38560		signalling.receptor kinases.proline extensin like	47.19	39.15	59.7	56.62	56.33	60.06	1004.94	976.11	3136.51	2777.09	1926.37	1812.67	1.41	0.85	0.07	0.02	Protein kinase superfamily protein.[Source:TAIR;Acc:AT5G38560]	5	15439249	15443164	AT5G38560.1	AT5G38560	fgenesh2_kg.7__3554__AT5G38560.1	7	ortholog_one2one	97		251871_at	At3g54520		not assigned.unknown	45.48	40.99	12.49	14.13	17.06	17.07	981.4	998.05	449.64	473.6	639.57	614	-1.08	-0.62	0
248246_at	At5g53200	TRY	RNA.regulation of transcription.MYB-related transcription factor family	57.94	63.35	75.13	83.89	68.68	68.11	1143.41	1318.69	4958.95	4970.41	2482.1	2295.96	1.41	0.63	0	0.04	Homeodomain-like superfamily protein.[Source:TAIR;Acc:AT5G53200]	5	21582774	21584145	AT5G53200.1	TRY	fgenesh1_pg.C_scaffold_8001350	8	ortholog_one2one	98		255391_at	At4g03670		not assigned.unknown	37.33	32.24	11.26	10.14	14.44	13.51	905.58	902.87	408.11	383.65	583.31	558.07	-1.08	-0.57	0
248267_at	At5g53460	GLT1	N-metabolism.ammonia metabolism.glutamate synthase.NADH dependent	59.73	51.56	67.21	78.09	40.01	48.86	1174.83	1164.38	3490.91	3808.1	1243.97	1410.94	1.41	0.23	0	0.47	NADH-dependent glutamate synthase 1.[Source:TAIR;Acc:AT5G53460]	5	21700202	21710066	AT5G53460.3	GLT1	scaffold_801824.1	8	ortholog_one2one	99		255179_at	At4g08090		DNA.synthesis/chromatin structure.retrotransposon/transposase.CACTA-like transposase	44.21	37	11.94	12.49	16.88	13.94	978.28	947.26	429.63	439.9	637.14	556.48	-1.08	-0.61	0
247055_at	At5g66740		not assigned.unknown	78.84	72.62	76.13	102.42	75.05	84.86	1406.68	1464.37	4351.07	5381.52	2659.79	2723.82	1.41	0.71	0	0.01	Protein of unknown function (DUF620).[Source:TAIR;Acc:AT5G66740]	5	26647114	26648558	AT5G66740.1	AT5G66740	Al_scaffold_0008_3250	8	ortholog_one2one	99		249338_at	At5g41090	anac095;NAC095	development.unspecified	42.41	41.72	13.99	11.95	16.12	15.99	961.02	1016.69	495.86	426.39	622.87	595.14	-1.08	-0.63	0
251775_s_at	AT2G39800;AT3G55610		amino acid metabolism.synthesis.glutamate family.proline.delta 1-pyrroline-5-carboxylate synthetase	107.16	94.82	94.66	122.3	77.53	83.88	1809.89	1819.2	5211.62	6496.54	2722.74	2584.58	1.4	0.39	0	0.09												248241_at	At5g53960		RNA.regulation of transcription.putative transcription regulator	61.62	57.4	15.5	14.93	19.09	19.12	1184.33	1225.19	570.98	539.03	737.02	698.55	-1.08	-0.72	0
254539_s_at	AT4G19750;AT4G19760		stress.biotic	97.11	90.47	90.44	118.74	35.34	38.8	1666.76	1744.68	5100.57	6619.13	1146.39	1163.25	1.4	-0.52	0	0												257760_s_at	AT1G59770;AT3G23085		DNA.synthesis/chromatin structure.retrotransposon/transposase.hat-like transposase	41.47	41.87	9.93	15.43	8.28	10.9	939.4	1013.9	390.98	601.25	465.16	505.93	-1.07	-0.96	0
262310_at	At1g70840	MLP31	stress.abiotic.unspecified	59.48	51.24	70.95	62.71	51.81	69.81	1143.04	1137.2	3422.33	2519.44	1699.85	2136.84	1.4	0.69	0	0.03	MLP-like protein 31.[Source:TAIR;Acc:AT1G70840]	1	26712982	26714066	AT1G70840.1	MLP31	fgenesh2_kg.173__1__AT1G70840.1;fgenesh2_kg.2__1348__AT1G70840.1	scaffold_173;2	ortholog_one2many	95;96		264459_at	At1g10160		DNA.synthesis/chromatin structure.retrotransposon/transposase.non-LTR retrotransposon	40.93	35.07	12.2	13.92	13.44	16.85	929.39	920.02	441.91	473.28	573.51	619.69	-1.07	-0.67	0
260424_at	At1g72460		signalling.receptor kinases.leucine rich repeat III	84.09	71.35	76.03	108.82	73.2	96.86	1505.64	1470.04	4446.73	8571.13	2870.74	3979.41	1.4	0.72	0	0.09	Leucine-rich repeat protein kinase family protein.[Source:TAIR;Acc:AT1G72460]	1	27279510	27281533	AT1G72460.1	AT1G72460	fgenesh1_pm.C_scaffold_2001244	2	ortholog_one2one	15		262535_at	At1g17000	ATTPS3;TPS3	minor CHO metabolism.trehalose.TPS	38.84	38.88	11.73	12.93	15.13	12.53	908.3	975.06	461.89	497.8	616.2	559.43	-1.07	-0.74	0
252602_at	At3g45040		not assigned.no ontology	54.15	47.57	61.9	81.58	71.36	78.17	1105.96	1109.82	3477.24	4913.34	2685.84	2831.87	1.4	0.99	0	0	phosphatidate cytidylyltransferase family protein.[Source:TAIR;Acc:AT3G45040]	3	16472662	16475753	AT3G45040.1	AT3G45040	fgenesh2_kg.5__889__AT3G45040.1	5	ortholog_one2one	96		265157_at	At1g31030		DNA.synthesis/chromatin structure	60.04	47.24	14.25	16.02	12.96	11.39	1180.37	1089.02	510.11	516.03	560.9	513.9	-1.07	-0.96	0
253170_at	At4g35130		not assigned.no ontology.pentatricopeptide (PPR) repeat-containing protein	71.38	61.87	69.52	83.4	51.99	54.34	1293.86	1290.37	3657.91	4228.11	1616.37	1605.26	1.4	0.23	0	0.6	Tetratricopeptide repeat (TPR)-like superfamily protein.[Source:TAIR;Acc:AT4G35130]	4	16721084	16723498		AT4G35130				NA		256312_x_at	AT1G35820		not assigned.unknown	106.05	88.01	22.74	18.35	21.77	24.65	1875.61	1815.41	789.76	595.2	750.98	782.09	-1.07	-0.77	0
249444_at	At5g39370		not assigned.no ontology	63.06	53.95	54.15	86.54	68.45	73.94	1189.42	1178.32	2380.08	4654.12	2377.77	2400.5	1.4	0.88	0.03	0.04	Curculin-like (mannose-binding) lectin family protein.[Source:TAIR;Acc:AT5G39370]	5	15757717	15758109	AT5G39370.1	AT5G39370	Al_scaffold_0004_482	4	ortholog_one2one	40		260185_at	At1g36030		protein.degradation.ubiquitin.E3.SCF.FBOX	36.85	27.26	11.35	10.24	10.48	8.84	903.82	834.38	424.89	392.87	499.17	464.16	-1.07	-0.73	0
247527_at	At5g61480	PXY	signalling.receptor kinases.leucine rich repeat XI	66.91	54.42	73.82	80.63	75.94	81.5	1234.78	1175.73	3585.91	3662.86	2567.72	2482.9	1.4	1.01	0	0	Leucine-rich repeat receptor-like protein kinase TDR [Source:UniProtKB/Swiss-Prot;Acc:Q9FII5]	5	24724541	24727842	AT5G61480.1	PXY	fgenesh2_kg.8__2123__AT5G61480.1	8	ortholog_one2one	93		262034_at	At1g37080		RNA.regulation of transcription.putative transcription regulator	55.54	44.83	16.9	11.94	16.48	15.28	1100.86	1055.03	575.87	420.62	634.92	596.67	-1.07	-0.76	0
261129_at	At1g04820	TUA4;TOR2	cell.organisation	35.57	33.48	40.71	65.22	33.12	40.22	872.75	899.86	1565.6	2864.23	1026.98	1138.65	1.39	0.37	0	0.26	tubulin alpha-4 chain.[Source:TAIR;Acc:AT1G04820]	1	1356191	1358386	AT1G04820.1	TUA4	fgenesh2_kg.1__4090__AT1G50010.1;fgenesh2_kg.8__373__AT1G50010.1	1;8	ortholog_many2many	100		261679_at	At1g47360		DNA.synthesis/chromatin structure.retrotransposon/transposase.copia-like retrotransposon	49.57	41.64	18.12	9.99	15.25	14.89	1074.37	1034.04	722.1	385.83	642.89	609.11	-1.07	-0.77	0
262004_at	At1g64480	CBL8	signalling.calcium	47.16	44.29	61.06	72.67	49.38	50.24	1003.08	1050.09	2723.47	3142.04	1545.57	1444	1.39	0.54	0	0.04	calcineurin B-like protein 8.[Source:TAIR;Acc:AT1G64480]	1	23948028	23949751	AT1G64480.1	CBL8	fgenesh1_pm.C_scaffold_2000025	2	ortholog_one2one	97		265975_at	At2g11270		TCA / org. transformation.TCA.CS	40.93	37.56	12.29	10.1	13.17	11.11	943.67	963.45	465.88	380.29	566.87	510.17	-1.07	-0.7	0
258498_at	At3g02480		hormone metabolism.abscisic acid.induced-regulated-responsive-activated	67.93	60.59	75.9	77.78	65.7	60.88	1280.97	1308.12	3766.56	3585.17	2167.98	1830.16	1.39	0.53	0	0.04	ABA-responsive protein-related [Source:RefSeq peptide;Acc:NP_566173]	3	512312	513027	AT3G02480.1	AT3G02480	fgenesh2_kg.3__185__AT3G02480.1	3	ortholog_one2one	96		265631_at	At2g14300		DNA.unspecified	19.39	20.64	8.17	8.86	10.05	8.07	698.8	738.25	337.29	353.23	494.78	449.18	-1.07	-0.6	0
251037_at	At5g02100	UNE18;ORP3A	cell.vesicle transport	47.33	39.96	54.79	58.41	36.81	43.01	998.21	976.92	2442.37	2444.38	1176.64	1251.42	1.39	0.38	0.02	0.73	Oxysterol-binding family protein.[Source:TAIR;Acc:AT5G02100]	5	413520	416225	AT5G02100.1	UNE18	fgenesh1_pm.C_scaffold_6000103	6	ortholog_one2one	98		265915_at	At2g15070		DNA.synthesis/chromatin structure.retrotransposon/transposase.CACTA-like transposase	66.36	63.46	17.03	14.59	20.26	20.74	1250.3	1349.03	594.9	493.14	716.23	700.39	-1.07	-0.65	0
250155_at	At5g15160	BNQ2;BHLH134	RNA.regulation of transcription.bHLH,Basic Helix-Loop-Helix family	58.21	51.31	68.84	84.66	54.3	64.82	1131.81	1139.46	3011	3520.74	1674.75	1868.82	1.39	0.6	0	0	BANQUO 2.[Source:TAIR;Acc:AT5G15160]	5	4921266	4922648	AT5G15160.1	BNQ2	scaffold_601543.1	6	ortholog_one2one	100		257368_at	At2g29860		protein.degradation.ubiquitin.E3.SCF.FBOX	58.92	52.12	15.69	15.39	18.66	19.14	1145.89	1150.39	558.13	512.25	684.34	676.15	-1.07	-0.71	0
248616_at	At5g49580		stress.abiotic.heat	66.09	62.64	61.92	65.39	73.55	71.93	1232.51	1295.07	3373.96	2808.83	2699.69	2324.37	1.39	1.01	0.08	0.04	Chaperone DnaJ-domain superfamily protein.[Source:TAIR;Acc:AT5G49580]	5	20123823	20126813		AT5G49580				NA		258608_at	At3g03020		not assigned.unknown	62.59	53.01	16.41	14.74	17.84	14.31	1201.79	1178.13	549.05	523.45	661.38	573.52	-1.07	-0.82	0
247685_at	At5g59680		signalling.receptor kinases.leucine rich repeat I	72.45	59.31	72.56	87.67	71.78	66.38	1318.53	1262.42	4022.41	5507.9	2879.89	2298.1	1.39	0.61	0	0.35	Leucine-rich repeat protein kinase family protein.[Source:TAIR;Acc:AT5G59680]	5	24046792	24050801	AT5G59680.1	AT5G59680	Al_scaffold_0008_2459	8	ortholog_one2many	75		256846_at	At3g27980		cell wall.pectin*esterases.PME	36.24	29.47	12.22	10.04	11.93	8.99	874.79	842.87	442.46	382.55	530.85	465.14	-1.07	-0.79	0
255552_at	At4g01850	SAM-2;MAT2;SAM2;AtSAM2	amino acid metabolism.synthesis.aspartate family.methionine.S-adenosylmethionine synthetase	69.86	60.31	75.56	67.38	57.5	62.44	1269.87	1255.87	4569.95	3103.57	1989	1947.38	1.38	0.51	0.02	0.42	S-adenosylmethionine synthetase 2.[Source:TAIR;Acc:AT4G01850]	4	796097	798286	AT4G01850.1	SAM2	scaffold_604104.1	6	ortholog_one2one	99		256670_at	At3g32220		DNA.synthesis/chromatin structure.retrotransposon/transposase.gypsy-like retrotransposon	40.51	33.22	12.44	12	19.62	19.72	922.71	894.23	462.96	429.6	753.28	752.55	-1.07	-0.39	0
264457_at	At1g10400		misc.UDP glucosyl and glucoronyl transferases	74.34	64.82	88.64	91.37	72.11	77.66	1388.76	1377.83	7047.94	5395.63	3125.96	2732.28	1.38	0.57	0	0.09	UDP-Glycosyltransferase superfamily protein.[Source:TAIR;Acc:AT1G10400]	1	3414852	3416358	AT1G10400.1	AT1G10400	fgenesh2_kg.1__1108__AT1G10400.1	1	ortholog_one2one	93		252817_at	At3g42580		protein.degradation.cysteine protease	51.15	39.02	14.32	12.61	15.56	15.27	1053.72	975.72	492.33	442	603.85	582.2	-1.07	-0.68	0
260689_at	At1g32290		not assigned.unknown	221.62	195.57	142.69	147.94	135.42	144.9	3703.68	3729.43	9923.82	8499.18	5359.56	5119.41	1.38	0.59	0	0	unknown protein.[Source:TAIR;Acc:AT1G32290]	1	11650222	11650567		AT1G32290				NA		252719_at	At3g43950		not assigned.unknown	53.32	43.1	12.72	16.4	17.37	16.96	1080.26	1026.19	476.44	546.04	663.22	643.22	-1.07	-0.69	0
246628_at	At1g48900		protein.targeting.secretory pathway.unspecified	83.99	69.8	79.59	97.44	67.9	82.02	1472.78	1417.48	4295.63	5332.37	2436.16	2758.77	1.38	0.58	0	0.16	Signal recognition particle, SRP54 subunit protein.[Source:TAIR;Acc:AT1G48900]	1	18084782	18087879	AT1G48900.1	AT1G48900	scaffold_104523.1;scaffold_104522.1	1	ortholog_one2many	99		252462_at	At3g47250		not assigned.unknown	48.01	34.47	13.19	12.38	10.85	16.49	1011.25	913.49	478.9	440.75	511.52	608	-1.07	-0.75	0
266959_at	At2g07690	MCM5	DNA.synthesis/chromatin structure	63.7	52.13	66.05	77.71	52.03	47.67	1212.52	1150.23	2755.2	3406.75	1625.26	1370.42	1.38	0.37	0	0.17	Minichromosome maintenance (MCM2/3/5) family protein.[Source:TAIR;Acc:AT2G07690]	2	3523163	3527460	AT2G07690.1	MCM5	fgenesh2_kg.3__2941__AT2G07690.1	3	ortholog_one2one	99		252191_at	At3g50180		not assigned.unknown	34.68	30.8	10.73	11.52	15.49	12.66	869.54	870.69	408.42	408.32	614.6	532.92	-1.07	-0.55	0
267525_at	At2g30560		not assigned.no ontology.glycine rich proteins	72.36	59.78	79.86	86.92	76.93	81.64	1341.4	1279.74	4746.62	4676.28	2824.45	2715.32	1.38	0.76	0	0.02	glycine-rich protein.[Source:TAIR;Acc:AT2G30560]	2	13017347	13018857		AT2G30560				NA		251651_at	At3g57370		RNA.transcription	45.24	37.36	13.05	12.74	14.05	14.92	983.68	948.31	460.04	440.83	579.91	572.55	-1.07	-0.68	0
266459_at	At2g47970		not assigned.no ontology	66.96	56.15	72.95	80.5	67.27	64.56	1247.56	1212.81	3622.78	3590.58	2271.21	1930.5	1.38	0.64	0	0.01	Nuclear pore localisation protein NPL4.[Source:TAIR;Acc:AT2G47970]	2	19629474	19631182	AT2G47970.1	AT2G47970	fgenesh2_kg.4__3049__AT2G47970.1	4	ortholog_one2one	97		255347_at	At4g03810		DNA.synthesis/chromatin structure	15.32	12.66	7.66	5.86	5.39	5.6	657.93	646.71	333.04	292.62	404.89	407.26	-1.07	-0.67	0
257106_at	At3g29060		transport.phosphate	59.32	56.8	83.79	61.46	82.52	82.22	1170.01	1245.84	6152.96	2567.16	3412.44	3015.32	1.38	1.01	0.01	0.01	EXS (ERD1/XPR1/SYG1) family protein.[Source:TAIR;Acc:AT3G29060]	3	11044990	11048465		AT3G29060				NA		250445_at	At5g10760		RNA.regulation of transcription.unclassified	45.1	43.26	13.49	14.05	17.74	18.98	977.08	1024.89	480.06	489.57	668.87	671.63	-1.07	-0.6	0
253314_at	At4g33890		not assigned.unknown	53.49	52.03	63.97	78.56	48.28	50.76	1092.26	1153.6	3011.67	3557.57	1550.78	1511.17	1.38	0.34	0	0.22	unknown protein.[Source:TAIR;Acc:AT4G33890]	4	16249643	16251379	AT4G33890.1	AT4G33890	fgenesh2_kg.7__723__AT4G33890.1	7	ortholog_one2one	87		249062_at	At5g44270		not assigned.unknown	52.89	55.45	16.59	13.74	24.76	23.97	1072.37	1204.36	580.7	478.14	873.91	789.59	-1.07	-0.44	0
246053_at	At5g08340		Co-factor and vitamine metabolism.riboflavin	56.72	49.94	69.69	75.33	62.01	63.1	1123.31	1131.01	3641.96	3712.01	2184.1	1947.34	1.38	0.66	0	0.05	Nucleotidylyl transferase superfamily protein.[Source:TAIR;Acc:AT5G08340]	5	2683832	2685997	AT5G08340.1	AT5G08340	fgenesh2_kg.6__801__AT5G08340.1	6	ortholog_one2one	93		249056_at	At5g44470		not assigned.unknown	54.65	48.34	15.89	10.26	13.64	14.28	1088.59	1093.51	540.22	381.77	568.94	562.24	-1.07	-0.79	0
249505_at	At5g38870		not assigned.unknown	77.77	63.79	93.28	70.05	78.84	82.7	1372.79	1308.9	4756.84	2763.78	2569.61	2470.28	1.38	0.82	0	0	transposable element gene.[Source:TAIR;Acc:AT5G38870]	5	15561465	15562122		AT5G38870				NA		248536_at	At5g50140		cell.organisation	49.08	47.78	15.91	13.78	32.47	36.16	1021.55	1083.74	538.71	465.79	1016.25	1056.56	-1.07	-0.02	0
262833_at	At1g14750	SDS	cell.cycle	61.31	48.83	71.73	78.86	74.62	78.38	1175.23	1106.7	3479.63	3445.47	2526.65	2379.93	1.37	0.94	0	0	Cyclin family protein.[Source:TAIR;Acc:AT1G14750]	1	5079407	5082520	AT1G14750.1	SDS	fgenesh2_kg.1__1616__AT1G14750.1	1	ortholog_one2one	91		265126_s_at	AT1G55380;AT1G55420		development.unspecified	60.31	58.29	13.66	17.07	21.12	20.8	1171.57	1254.09	483.44	557.35	743.8	707.85	-1.06	-0.66	0
266298_at	At2g29590		lipid metabolism.lipid degradation.beta-oxidation.acyl-CoA thioesterase	46.58	41.84	73.27	65.55	54.08	65.45	1031.83	1035.08	5627.12	3738.74	2292.54	2457.41	1.37	0.61	0.02	0.26	Thioesterase superfamily protein.[Source:TAIR;Acc:AT2G29590]	2	12654456	12655457	AT2G29590.1	AT2G29590	fgenesh2_kg.4__933__AT2G29590.1	4	ortholog_one2one	10		256431_s_at	AT3G11010;AT5G27060		stress.biotic.PR-proteins	42.96	38.8	11.39	13.88	15.1	17.64	973.61	982.3	420.6	503.2	621.41	635.16	-1.06	-0.6	0
257659_at	At3g13226		DNA.repair	56.9	49.19	72.01	76.53	48.61	54.2	1141.66	1128.79	4416.98	4724.28	1673.69	1804.12	1.37	0.3	0.01	0.51	regulatory protein RecX family protein.[Source:TAIR;Acc:AT3G13226]	3	4264295	4266362	AT3G13226.1	AT3G13226	Al_scaffold_0003_1352	3	ortholog_one2one	88		254567_s_at	AT4G19340;AT4G19260		not assigned.no ontology	61.03	51.64	13.86	12.84	15.39	14.56	1187.49	1174.52	519.42	440.6	607.97	570.6	-1.06	-0.72	0
258222_at	At3g15680		signalling.G-proteins	57.99	54.39	65.65	79.21	66.21	61.51	1128.17	1174.44	2911.77	3366.59	2146.36	1747.55	1.37	0.72	0	0	Ran BP2/NZF zinc finger-like superfamily protein.[Source:TAIR;Acc:AT3G15680]	3	5315001	5316466	AT3G15680.1	AT3G15680	fgenesh2_kg.3__1723__AT3G15680.1	3	ortholog_one2one	96		262472_at	At1g50160		DNA.synthesis/chromatin structure	64.41	57	18.72	15.73	20.89	23.53	1231.13	1227.55	656.44	514.54	739.29	763.39	-1.06	-0.67	0
256824_at	AT3G22121		micro RNA, natural antisense etc	65.56	56.69	76.75	75.44	76.68	81.95	1215.56	1199.51	3318.7	2953.03	2382.16	2361.26	1.37	0.95	0	0	other RNA.[Source:TAIR;Acc:AT3G22121]	3	7795606	7796327		AT3G22121				NA		245674_at	At1g56680		stress.biotic	43.94	44.28	13.25	15.85	11.54	14.38	982.89	1061.14	478.5	557.36	535.7	580.7	-1.06	-0.83	0
254951_at	At4g10840		cell.organisation	65.51	51.22	61.11	85.85	64.74	57.1	1211.67	1128.3	2698.93	3883.94	2119.51	1648.05	1.37	0.6	0	0.03	Tetratricopeptide repeat (TPR)-like superfamily protein.[Source:TAIR;Acc:AT4G10840]	4	6656516	6659265	AT4G10840.1	AT4G10840	fgenesh2_kg.6__3060__AT4G10840.1	6	ortholog_one2one	98		264753_at	At1g61490		signalling.receptor kinases.S-locus glycoprotein like	43.82	31.63	11.39	13.18	14.67	14.67	970.17	881.54	429.77	466.69	599.23	581.39	-1.06	-0.64	0
254579_at	At4g19400		not assigned.unknown	52.56	44.82	59.7	72.99	55.74	64.48	1075.93	1063.85	3681.05	4570.2	2213.84	2307.49	1.37	0.69	0.04	0.16	Profilin family protein.[Source:TAIR;Acc:AT4G19400]	4	10580827	10581989	AT4G19400.1	AT4G19400	fgenesh1_pg.C_scaffold_7001983	7	ortholog_one2one	94		265919_at	At2g15100		DNA.synthesis/chromatin structure	68.81	64.04	18.4	18.29	22.9	25.14	1253.56	1308.3	620.05	601.19	797.62	816.19	-1.06	-0.68	0
254008_at	At4g26380		not assigned.no ontology.DC1 domain containing protein	143.81	144.47	138.5	161.13	137.93	134.21	2758.32	3225.96	16212.5	20078.6	9777.15	7964.93	1.37	0.48	0.06	0.84	DC1 domain-containing protein [Source:RefSeq peptide;Acc:NP_194368]	4	13338078	13341560		AT4G26380				NA		265692_at	At2g24340		RNA.regulation of transcription.bZIP transcription factor family	31.12	27.28	8.29	11.57	11.34	12.78	826.35	826.1	342.84	415.77	521.06	533.67	-1.06	-0.59	0
249879_at	At5g23170		signalling.receptor kinases.crinkly like	79.39	66.17	84.27	78.83	72.52	74.49	1400.2	1345.24	4732.68	3869.07	2432.76	2240.15	1.37	0.64	0	0.02	Protein kinase superfamily protein.[Source:TAIR;Acc:AT5G23170]	5	7798197	7799448	AT5G23170.1	AT5G23170	fgenesh2_kg.6__2307__AT5G23170.1	6	ortholog_one2one	91		265611_at	At2g25510		not assigned.unknown	49.36	43.96	13.14	16.96	17.72	17.36	1051.22	1056.75	547.85	643.75	698.22	650.91	-1.06	-0.67	0
245928_s_at	AT5G24770;AT5G24780		development.storage proteins	96.98	84.41	83.9	109.99	82.18	90.21	1634.49	1631.94	4144.19	5850.04	2975.6	2943.07	1.36	0.72	0	0.05												259120_at	At3g02240	RGF7	not assigned.unknown	49.83	34.84	12.62	14.01	19.87	15.74	1054.1	935.48	451.78	502.52	717.31	599.89	-1.06	-0.52	0
262844_at	At1g14890		misc.invertase/pectin methylesterase inhibitor family protein	75.15	70.8	68.03	88.44	51.64	60.56	1349.06	1446.99	3545.81	4416.6	1712.19	1941.73	1.36	0.16	0.01	0.97	Plant invertase/pectin methylesterase inhibitor superfamily protein.[Source:TAIR;Acc:AT1G14890]	1	5137014	5137957	AT1G14890.1	AT1G14890	fgenesh2_kg.8__2229__AT5G62360.1;scaffold_403743.1	8;4	ortholog_many2many	0;1		257692_at	At3g12840		RNA.regulation of transcription.MYB domain transcription factor family	49.85	41.63	12.43	14.83	12.77	13.4	1031.61	1001.41	448.87	514.53	552.35	549.14	-1.06	-0.85	0
266399_at	At2g38670	PECT1	cell.division	48.6	43.86	61.86	79.27	45.5	49.28	1029.54	1048.32	2875.82	3820.57	1494.56	1506.33	1.36	0.36	0	0.17	phosphorylethanolamine cytidylyltransferase 1.[Source:TAIR;Acc:AT2G38670]	2	16168837	16171918	AT2G38670.1	PECT1	scaffold_402604.1	4	ortholog_one2one	100		257795_at	At3g15910		not assigned.unknown	45.87	41.21	13.11	14.58	17.14	15.02	989.22	999	472.71	492.71	642.14	578.32	-1.06	-0.68	0
259136_at	At3g05470		not assigned.no ontology.formin homology 2 domain-containing protein	48.74	42	54.78	67.31	39.04	41.17	1019.83	1011.79	2684.97	3964.59	1270.2	1199.18	1.36	0.25	0.09	0.81	Actin-binding FH2 (formin homology 2) family protein.[Source:TAIR;Acc:AT3G05470]	3	1579667	1582547	AT3G05470.1	AT3G05470	fgenesh2_kg.8__1362__AT5G54650.1	8	ortholog_one2many	1		257843_at	At3g28400		DNA.unspecified	45.41	39.68	13.64	11.56	16.9	15.06	986.1	981.26	498.97	411.09	640.49	587.01	-1.06	-0.63	0
257045_at	At3g19720	ARC5;DRP5B	misc.dynamin	52.68	50.64	68.12	66.88	71.07	62.91	1066.1	1134.17	3057.83	2759.18	2340.08	1854.97	1.36	0.9	0	0	P-loop containing nucleoside triphosphate hydrolases superfamily protein.[Source:TAIR;Acc:AT3G19720]	3	6850371	6855513	AT3G19720.3	ARC5	fgenesh2_kg.3__2191__AT3G19720.1	3	ortholog_one2one	93		252779_at	At3g42990		not assigned.unknown	145.26	122.67	34.42	23.97	34.36	36.08	2401.99	2313.18	1352.04	777.21	1130.72	1094.24	-1.06	-0.94	0
251864_at	At3g54920	PMR6	cell wall.degradation.pectate lyases and polygalacturonases	62.81	60.23	91.09	59.18	70.91	68.89	1217.44	1291.58	8834.68	2741.05	3183.28	2800.95	1.36	0.64	0.06	0.31	Probable pectate lyase 13 [Source:UniProtKB/Swiss-Prot;Acc:Q93Z04]	3	20345082	20348582	AT3G54920.1	PMR6	fgenesh2_kg.5__1899__AT3G54920.1	5	ortholog_one2one	90		255256_at	At4g05080		protein.degradation.ubiquitin.E3.SCF.FBOX	35.11	33.6	11.13	10.07	11.35	11.18	871.7	907.35	410.97	377.84	526.14	508.23	-1.06	-0.72	0
254467_at	At4g20450		signalling.receptor kinases.misc	54.8	48.47	84.05	62.18	36.95	32.1	1114.59	1115.87	5488.64	2932.21	1288.94	1052.07	1.36	-0.13	0	0.22	Leucine-rich repeat protein kinase family protein.[Source:TAIR;Acc:AT4G20450]	4	11024054	11029008		AT4G20450				NA		254772_at	At4g13390		not assigned.no ontology.proline rich family	27.16	19.83	9.04	8.57	11.06	6.72	787.87	733.67	352.39	347.72	515.82	427.92	-1.06	-0.65	0
250912_at	At5g03740	HD2C;HDT3	RNA.regulation of transcription.HDA	59.26	57.11	50.12	81.52	49.25	54.99	1162.63	1228.88	2173.48	3989.29	1605.67	1657.98	1.36	0.47	0.02	0.45	histone deacetylase 2C.[Source:TAIR;Acc:AT5G03740]	5	981876	984200	AT5G03740.1	HD2C	fgenesh1_pg.C_scaffold_6000249;Al_scaffold_0006_420	6	ortholog_one2many	71;56		254377_at	At4g21650		protein.degradation.subtilases	42.69	38.58	14.65	10.21	15.3	14.05	952.5	967.06	495.86	377.73	604.9	561.77	-1.06	-0.7	0
246137_at	At5g28490	LSH1	signalling.light	107.35	92	138.8	97.6	123.24	134.72	2007.5	1972.39	19791.8	8565.2	7825.16	8321.86	1.36	0.86	0	0.01	Protein of unknown function (DUF640).[Source:TAIR;Acc:AT5G28490]	5	10454393	10455196	AT5G28490.1	LSH1	fgenesh2_kg.6__2784__AT5G28490.1	6	ortholog_one2one	98		246689_at	At5g34460		DNA.synthesis/chromatin structure	20.09	19.04	7.86	9.08	10.72	8.06	710.24	725	327.65	360.41	508.51	448.87	-1.06	-0.57	0
248946_at	At5g45530		not assigned.unknown	61.31	49.53	75.41	61.88	63.21	68.31	1169.6	1108.99	3972.65	2832.07	2081.44	2033.61	1.36	0.74	0	0.01	Protein of unknown function (DUF594).[Source:TAIR;Acc:AT5G45530]	5	18454316	18457277	AT5G45530.1	AT5G45530	fgenesh2_kg.8__246__AT5G45530.1;Al_scaffold_0008_555	8	ortholog_one2many	93;88		246648_at	At5g35140		DNA.synthesis/chromatin structure.retrotransposon/transposase.CACTA-like transposase	98.9	78.31	23.86	23.04	20.66	21.54	1799.64	1623.26	1032.68	955.27	760.38	756.2	-1.06	-0.91	0
248441_at	At5g51270		protein.postranslational modification.kinase.receptor like cytoplasmatic kinase IX	48.77	39.65	56.89	73.81	48.06	58.43	1033.48	990.06	2736.82	3681.01	1564.79	1787.85	1.36	0.56	0	0.05	U-box domain-containing protein kinase family protein.[Source:TAIR;Acc:AT5G51270]	5	20835137	20838262	AT5G51270.1	AT5G51270	Al_scaffold_0008_1497	8	ortholog_one2one	89		249634_at	At5g36840		not assigned.unknown	135.33	109.27	15.15	14.95	19.86	17.93	2307.14	2150.17	526.09	502.01	711.2	631.18	-1.06	-0.76	0
248149_at	At5g54855		stress.abiotic.unspecified	79.12	70.44	76.25	87.88	83.22	79.35	1417.48	1418.89	5212.33	5821.09	3309.1	2803.47	1.36	0.74	0	0.02	Pollen Ole e 1 allergen and extensin family protein.[Source:TAIR;Acc:AT5G54855]	5	22282767	22284387	AT5G54855.1	AT5G54855	scaffold_802024.1	8	ortholog_one2one	97		249549_at	At5g38180		misc.protease inhibitor/seed storage/lipid transfer protein (LTP) family protein	22.48	20.54	8.78	8.53	8	9.32	736.61	739.49	354.36	346.37	455.79	473.54	-1.06	-0.66	0
264086_at	At2g31190	RUS2;WXR1	not assigned.unknown	64.29	59.24	72.65	75.48	42.06	46.2	1225.55	1259.79	4291.67	4135.57	1407.13	1422.02	1.35	0.1	0	0.59	Protein of unknown function, DUF647.[Source:TAIR;Acc:AT2G31190]	2	13291197	13293794	AT2G31190.1	RUS2	fgenesh2_kg.4__1107__AT2G31190.1	4	ortholog_one2one	96		249320_at	At5g40910		stress.biotic.PR-proteins	51.73	48.58	12.17	16.55	24.23	26.49	1079.15	1116.98	433.91	528.57	827.57	841.07	-1.06	-0.37	0
266462_at	At2g47770	ATTSPO;TSPO	hormone metabolism.abscisic acid.induced-regulated-responsive-activated	73.78	64.66	81.93	66.59	82.76	66.93	1339.27	1338.57	5236.92	2990.57	3287.18	2112.65	1.35	0.82	0.05	0.14	TSPO(outer membrane tryptophan-rich sensory protein)-related.[Source:TAIR;Acc:AT2G47770]	2	19568464	19569507	AT2G47770.1	ATTSPO	fgenesh2_kg.4__3020__AT2G47770.1	4	ortholog_one2one	41		249042_at	At5g44350		hormone metabolism.ethylene.induced-regulated-responsive-activated	40.77	35.25	13.3	9.99	15.58	10.3	941.12	929.13	476.29	382.54	612.24	493.03	-1.06	-0.68	0
255472_at	At4g02430	SR34b;At-SR34b	RNA.processing.splicing	65.74	57.17	76.5	79.3	67.38	72.02	1241.32	1230.85	4561.94	3991.73	2430.18	2384.25	1.35	0.68	0	0.04	RNA-binding (RRM/RBD/RNP motifs) family protein.[Source:TAIR;Acc:AT4G02430]	4	1068974	1072215	AT4G02430.2	SR34b	fgenesh1_pm.C_scaffold_6002776	6	ortholog_one2one	66		262460_s_at	AT1G06030;AT1G50390		major CHO metabolism.degradation.sucrose.fructokinase	77.19	74.8	18.68	22.83	27.25	31.71	1400.53	1507.29	687.42	830.09	983.07	1003.43	-1.05	-0.57	0
253475_at	At4g32290		not assigned.unknown	66.05	55.36	72.44	84.07	67.54	67.51	1245.17	1211.23	3848.98	4340.78	2396.61	2120.1	1.35	0.62	0	0.05	Core-2/I-branching beta-1,6-N-acetylglucosaminyltransferase family protein.[Source:TAIR;Acc:AT4G32290]	4	15589674	15591164	AT4G32290.1	AT4G32290	fgenesh2_kg.7__934__AT4G32290.1	7	ortholog_one2one	90		249316_s_at	AT5G41220;AT5G41240		misc.glutathione S transferases	124.47	95.22	26.92	27.54	27.04	31.96	2002.74	1790.06	980.45	920.91	934.45	979.24	-1.05	-0.98	0
248205_at	At5g54300		not assigned.unknown	97.16	83.8	95.99	87.46	88.59	93.89	1650.95	1622.92	5706.07	4049.72	3261.47	3174.43	1.35	0.73	0	0.02	unknown protein [Source:RefSeq peptide;Acc:NP_200241]	5	22053969	22055430	AT5G54300.1	AT5G54300	fgenesh2_kg.8__1331__AT5G54300.1	8	ortholog_one2one	21		262364_at	At1g72860		stress.biotic.PR-proteins	58.44	55.4	15.56	15.7	21.07	19.62	1140.65	1199.21	532.5	524.79	763.45	678.44	-1.05	-0.64	0
260767_s_at	AT1G49140;AT3G18410		mitochondrial electron transport / ATP synthesis.NADH-DH.localisation not clear	105.68	101.37	88.92	119.38	93.25	111.64	1749.12	1899.38	4309.3	5872.67	3280.97	3660.06	1.34	0.76	0	0												261724_at	At1g76185		not assigned.unknown	32.64	28.33	11.39	10.56	13.29	11.9	839.13	835.41	409.19	392.14	555.34	518.72	-1.05	-0.6	0
261692_at	At1g08450	CRT3;PSL1;EBS2;AtCRT3	signalling.calcium	52.82	44.72	49.5	81.52	43.89	41.2	1066.08	1048.18	2027.43	3755.5	1360.76	1203.59	1.34	0.3	0	0.59	calreticulin 3.[Source:TAIR;Acc:AT1G08450]	1	2667798	2671892	AT1G08450.1	AtCRT3	scaffold_100870.1	1	ortholog_one2one	93		263304_at	At2g01920		not assigned.no ontology.epsin N-terminal homology (ENTH) domain-containing protein	39.16	34.57	12.87	11.08	16.75	16.2	925.37	930.15	463.36	409.42	646.69	605.33	-1.05	-0.5	0
263495_at	At2g42530	COR15B	stress.abiotic.cold	63.04	52.53	65.23	79.21	70.5	77.58	1208.12	1159.26	2907.33	3458.15	2326.39	2345.84	1.34	0.89	0	0	cold regulated 15b.[Source:TAIR;Acc:AT2G42530]	2	17709036	17709945	AT2G42530.1	COR15B	fgenesh2_kg.4__2406__AT2G42530.1	4	ortholog_one2one	91		265973_at	At2g11240		DNA.synthesis/chromatin structure	31.71	25.99	10.01	11.14	12.03	10.05	832.32	805.26	396.76	421.63	543.59	497.48	-1.05	-0.66	0
253531_at	At4g31540	ATEXO70G1;EXO70G1	RNA.regulation of transcription.unclassified	43.71	42.42	75.33	55.87	51.63	57.13	967.66	1023.21	4158.74	2199.17	1945.18	1982.92	1.34	0.62	0	0.14	exocyst subunit exo70 family protein G1.[Source:TAIR;Acc:AT4G31540]	4	15284389	15287306	AT4G31540.1	ATEXO70G1	fgenesh2_kg.7__1016__AT4G31540.1	7	ortholog_one2one	99		263721_at	At2g13630		protein.degradation.ubiquitin.E3.SCF.FBOX	36.95	37.61	12.33	12.72	20.31	20.41	896.56	957.62	465.73	443.17	731.41	688.62	-1.05	-0.36	0
253366_at	At4g33180		not assigned.no ontology	46.28	43.92	47.09	75.8	47.52	56.15	998.51	1042.47	2117.56	3714.1	1577.52	1778.18	1.34	0.52	0.06	0.24	alpha/beta-Hydrolases superfamily protein.[Source:TAIR;Acc:AT4G33180]	4	16000177	16002269	AT4G33180.1	AT4G33180	fgenesh2_kg.7__800__AT4G33180.1	7	ortholog_one2one	90		265601_at	At2g14390		not assigned.unknown	62.74	59.7	16.44	17.56	20.78	19.76	1195.92	1260.37	566.65	558.61	725.27	672.98	-1.05	-0.76	0
246850_at	At5g26860	LON_ARA_ARA;LON1	protein.degradation.serine protease	72.12	57.9	75.57	95.23	80.24	87.25	1360.31	1275.08	4466.14	6867.59	3111.72	3069	1.34	0.83	0	0	lon protease 1.[Source:TAIR;Acc:AT5G26860]	5	9451048	9457000	AT5G26860.1	LON_ARA_ARA	fgenesh2_kg.6__2653__AT5G26860.1	6	ortholog_one2one	92		257962_at	At3g19790		not assigned.unknown	58.46	50.7	15.39	14.89	17.92	24.36	1150.58	1139.68	545.14	506.69	669.51	806.25	-1.05	-0.54	0
248763_at	At5g47550		protein.degradation.cysteine protease	73.34	65.99	75.33	85.9	58.56	62.97	1325.96	1345.07	4380.37	4179.46	1867.94	1829.19	1.34	0.36	0	0.16	Cystatin/monellin superfamily protein.[Source:TAIR;Acc:AT5G47550]	5	19286450	19286995	AT5G47550.1	AT5G47550	fgenesh2_kg.8__34__AT5G47550.1	8	ortholog_one2one	93		257561_at	At3g24270	APUM25;PUM25	not assigned.no ontology.pumilio/Puf RNA-binding domain-containing protein	38.4	33.71	12.07	11.49	10.32	13.71	905.47	905.28	430.66	406.3	501.56	554.96	-1.05	-0.7	0
247458_at	At5g62180	AtCXE20;CXE20	not assigned.no ontology	53.26	43.47	47.51	72.09	44.63	45.43	1066.39	1025.53	2083.96	3678.73	1359.03	1274.66	1.34	0.33	0.02	0.25	Probable carboxylesterase 120 [Source:UniProtKB/Swiss-Prot;Acc:Q9LVB8]	5	24978844	24979849	AT5G62180.1	AtCXE20	scaffold_403506.1	4	apparent_ortholog_one2one	2		252432_at	At3g47680		RNA.regulation of transcription.MYB domain transcription factor family	30.82	24.85	11.05	9.12	9.19	11.92	820.63	789.76	420.57	372.91	480.2	522.19	-1.05	-0.66	0
262911_s_at	AT1G59860;AT1G07400		stress.abiotic.heat	127.6	109.7	98.73	118.52	91.62	105.91	2080.27	2050.78	5258.03	5917.25	3139.48	3357.86	1.33	0.59	0	0.01												255334_at	At4g04420		DNA.synthesis/chromatin structure	14.93	14.78	7.51	7.02	5.18	5.72	653.6	670.22	327.07	316.04	401.77	409.3	-1.05	-0.7	0
262306_s_at	AT5G56680;AT1G70980		protein.aa activation.asparagine-tRNA ligase	69.49	56.58	65.96	77.27	57.99	64.47	1277.78	1219.33	3178.77	3422.64	1909.09	1962.35	1.33	0.65	0	0.07												246815_at	At5g27220		protein.targeting.secretory pathway.unspecified	48.04	41.47	14.52	13.17	16.97	17.07	1014.57	1005.79	500.52	447.61	641.27	617.53	-1.05	-0.62	0
259437_at	At1g01540		protein.postranslational modification.kinase.receptor like cytoplasmatic kinase V	111.38	97.8	116.7	103.9	144.33	147.95	1941.63	1941.8	11406.1	6808.74	10822.1	10268.4	1.33	1.19	0.01	0.4	Protein kinase superfamily protein.[Source:TAIR;Acc:AT1G01540]	1	195780	198684	AT1G01540.2	AT1G01540	fgenesh2_kg.1__79__AT1G01540.2	1	ortholog_one2one	99		249141_at	At5g43200		protein.degradation.ubiquitin.E3.RING	35.48	27.66	11.17	10.31	13.24	13.14	867.95	823.89	428.66	381.7	568.4	542.5	-1.05	-0.6	0
262404_at	At1g34660		DNA.synthesis/chromatin structure.retrotransposon/transposase.CACTA-like transposase	68.3	61.91	70.1	88.84	50.45	58.81	1263.2	1295.48	3396.08	4251.62	1554.34	1684.08	1.33	0.3	0	0.26	transposable element gene.[Source:TAIR;Acc:AT1G34660]	1	12699872	12701377		AT1G34660				NA		248141_at	At5g55010		not assigned.unknown	28.16	24.78	10.41	9.19	9.74	10.06	798.15	794.5	395.53	359.16	490.55	489.15	-1.05	-0.68	0
251938_at	At3g53430		protein.synthesis.ribosomal protein.eukaryotic.60S subunit.L12	58.92	56.27	68.58	77.93	71.66	68.95	1149.43	1214.98	3617.08	4069.91	2739.85	2286.79	1.33	0.78	0	0.02	Ribosomal protein L11 family protein.[Source:TAIR;Acc:AT3G53430]	3	19809687	19810469	AT3G53430.1	AT3G53430	scaffold_502435.1	5	ortholog_one2one	99		247663_at	At5g60110	APUM18;PUM18	not assigned.no ontology.pumilio/Puf RNA-binding domain-containing protein	39.79	33.57	14.26	10.77	14.91	16.59	917.64	896.96	497.57	400.72	595.83	614.48	-1.05	-0.6	0
250846_at	At5g04590	SIR	S-assimilation.sulfite redox	53.23	52.25	59.88	74.71	52.38	59.1	1076.37	1166.46	2816.92	3679.43	1825.52	1908.83	1.33	0.53	0	0.22	sulfite reductase.[Source:TAIR;Acc:AT5G04590]	5	1319356	1322526	AT5G04590.1	SIR	scaffold_600403.1	6	ortholog_one2one	99		247623_at	At5g60320		protein.postranslational modification	61.2	54.35	18.09	14.72	14.55	18.6	1188.26	1198.33	630	492.42	606.98	649.85	-1.05	-0.84	0
250682_x_at	AT5G06630		not assigned.no ontology.proline rich family	129.3	112.59	117.1	92.66	153.1	148.2	2247.86	2221.96	9427.81	5292.57	8004.75	6194.98	1.33	1.51	0.05	0	proline-rich extensin-like family protein.[Source:TAIR;Acc:AT5G06630]	5	2036361	2037843	AT5G06630.1	AT5G06630	Al_scaffold_0008_1207	8	ortholog_one2many	70		255158_s_at	AT3G13250;AT4G07800		DNA.unspecified	74.58	67.97	19.52	16.84	20.75	24.7	1336.13	1381.66	740.58	615.96	775.13	873.43	-1.04	-0.8	0
246789_at	At5g27600	LACS7;ATLACS7	lipid metabolism.FA synthesis and FA elongation.long chain fatty acid CoA ligase	70.06	61.32	65.41	79.35	63.44	71.12	1283.63	1276.47	3269.53	4359.46	2206.58	2233.14	1.33	0.58	0.01	0.09	long-chain acyl-CoA synthetase 7.[Source:TAIR;Acc:AT5G27600]	5	9742576	9747005	AT5G27600.1	LACS7	fgenesh2_kg.6__2704__AT5G27600.1	6	ortholog_one2one	94		252459_s_at	AT3G47290;AT3G47220		signalling.phosphinositides.phosphoinositide phospholipase C	71.04	60.4	18.71	19.84	12.06	14.17	1323.84	1304.48	639.74	695.55	540.34	560.11	-1.04	-0.98	0
250991_at	At5g02380	MT2B	metal handling.binding, chelation and storage	52.03	48.34	57.1	66.55	46.45	51.28	1061.28	1090.37	2971.88	3193.95	1504.53	1513.25	1.32	0.43	0.05	0.34	Metallothionein-like protein 2B [Source:UniProtKB/Swiss-Prot;Acc:Q38805]	5	506498	507244	AT5G02380.1	MT2B	scaffold_301067.1	3	ortholog_one2many	78		251682_s_at	AT3G57110;AT5G60370		not assigned.unknown	50.75	47.05	14.57	15.08	21.2	20.85	1071.6	1085.45	500.43	512.74	755.23	721.88	-1.04	-0.59	0
265184_at	At1g23710		not assigned.unknown	57.35	49.47	57.45	73.56	54.91	48.09	1119.47	1112.76	2573.15	3580.19	1756.34	1384.65	1.32	0.48	0	0.2	Protein of unknown function (DUF1645).[Source:TAIR;Acc:AT1G23710]	1	8385251	8386426	AT1G23710.1	AT1G23710	fgenesh2_kg.2__1292__AT1G70420.1	2	ortholog_one2one	21		260906_at	At1g02540		not assigned.unknown	53.07	41.32	15.08	14.43	14.04	16.58	1079.2	1008.46	511.14	477.34	587	626.7	-1.04	-0.8	0
260813_at	At1g43700	VIP1;SUE3	cell.organisation	87.22	73.78	89.42	88.41	77.69	84.78	1493.22	1456.64	4624.07	3966.95	2566.57	2563.65	1.32	0.67	0	0	VIRE2-interacting protein 1.[Source:TAIR;Acc:AT1G43700]	1	16484231	16486241		VIP1				NA		262266_at	At1g42450		DNA.synthesis/chromatin structure.retrotransposon/transposase.mutator-like transposase	40.85	39.05	12.57	14.94	12.06	12.35	938.63	975.27	490.39	508.11	541.82	531.14	-1.04	-0.82	0
260986_at	At1g53580	GLX2-3;ETHE1;GLY3	Biodegradation of Xenobiotics.hydroxyacylglutathione hydrolase	51.97	41.84	67.88	65.85	68.97	77.58	1075.69	1017.79	3669.08	3520.17	2624.22	2615.51	1.32	1.08	0	0	glyoxalase II 3.[Source:TAIR;Acc:AT1G53580]	1	19991275	19993334	AT1G53580.2	GLY3	Al_scaffold_0001_4800	1	ortholog_one2one	95		261735_at	At1g47765		protein.degradation.ubiquitin.E3.SCF.FBOX	45.28	40.96	13.06	13.94	16.62	13.23	985.15	1003.89	468.97	472.26	631.21	544.42	-1.04	-0.7	0
259921_at	At1g72540		protein.postranslational modification.kinase.receptor like cytoplasmatic kinase VII	46.96	49.89	56.56	71.59	51.42	58.44	1005.93	1118.01	2349.83	3390.56	1645.05	1707.39	1.32	0.59	0	0.04	Protein kinase superfamily protein.[Source:TAIR;Acc:AT1G72540]	1	27314932	27316669	AT1G72540.1	AT1G72540	Al_scaffold_0002_1946	2	ortholog_one2one	97		245732_at	At1g73440		signalling.calcium	70.29	64.32	19.05	18.6	20.69	26.16	1287.86	1328.78	648.84	609.34	728.02	814.18	-1.04	-0.69	0
263123_at	At1g78500		secondary metabolism.isoprenoids.terpenoids	63.66	53.02	64.29	62.32	66.54	59.47	1199.16	1160.75	2889.02	2757.14	2184.13	1711.74	1.32	0.64	0.02	0.04	Terpenoid cyclases family protein.[Source:TAIR;Acc:AT1G78500]	1	29531646	29535177	AT1G78500.1	AT1G78500	fgenesh2_kg.2__2143__AT1G78500.1	2	ortholog_one2one	93		266154_at	At2g12190		misc.cytochrome P450	40.13	32.31	11.86	13.12	13.67	15.85	918.29	878.76	429.13	448.08	566.46	594.44	-1.04	-0.63	0
254861_at	At4g12040		RNA.regulation of transcription.unclassified	45.19	44.72	63.35	55.15	46.54	48.95	979.42	1043.41	3052.15	2135.13	1471.75	1417.49	1.32	0.51	0	0.16	A20/AN1-like zinc finger family protein.[Source:TAIR;Acc:AT4G12040]	4	7214703	7215989		AT4G12040				NA		263069_at	At2g17590		not assigned.no ontology.DC1 domain containing protein	48.29	46.3	11.28	17.53	16.16	15.08	1014.78	1068.86	409.74	558.42	620.98	591.78	-1.04	-0.74	0
254200_at	At4g24110		not assigned.unknown	80.44	70.95	87.5	84.54	77.85	83.04	1439.25	1448.37	5033.17	4397.01	2754.42	2656.94	1.32	0.72	0	0.01	unknown protein.[Source:TAIR;Acc:AT4G24110]	4	12519932	12520813	AT4G24110.1	AT4G24110	scaffold_701924.1	7	ortholog_one2one	95		265320_at	At2g18320		not assigned.unknown	25.04	19.2	9.46	8.21	9.34	10.06	758.27	723.44	368.1	339.12	482.97	484.67	-1.04	-0.6	0
253872_at	At4g27410	RD26	development.unspecified	70.41	65.78	78.13	73.47	68.73	70.37	1292.69	1348.66	4284.86	3545.36	2338.85	2171.63	1.32	0.62	0	0.06	NAC (No Apical Meristem) domain transcriptional regulator superfamily protein.[Source:TAIR;Acc:AT4G27410]	4	13707240	13709149	AT4G27410.3	RD26	fgenesh2_kg.7__1491__AT4G27410.3	7	ortholog_one2one	96		265933_at	At2g19550		not assigned.no ontology	54.05	39.32	14.05	14.61	16.82	14.56	1103.09	983.83	483.68	492.09	640.21	567.64	-1.04	-0.69	0
253464_at	At4g32030		not assigned.unknown	69.57	57.55	66.43	76.91	59.15	68.47	1289.32	1236.36	3773.81	4140.59	2205.01	2405.03	1.32	0.61	0.04	0.45	unknown protein.[Source:TAIR;Acc:AT4G32030]	4	15490740	15493423	AT4G32030.1	AT4G32030	scaffold_700995.1	7	ortholog_one2one	92		263523_at	At2g24930		protein.degradation	50.38	52.28	14.83	15.72	14.9	16.16	1039.53	1146.67	502.14	532.43	591.1	599.95	-1.04	-0.84	0
250369_at	At5g11300	CYC3B;CYC2BAT;CYCA2;2	cell.cycle	74.78	63	67.99	97.72	54.7	61.74	1367.34	1323.15	3538.96	5971.46	1978.83	2039	1.32	0.28	0	0.8	mitotic-like cyclin 3B from Arabidopsis.[Source:TAIR;Acc:AT5G11300]	5	3601517	3605265	AT5G11300.1	CYCA2;2	fgenesh1_pg.C_scaffold_6000919	6	ortholog_one2one	95		251842_at	At3g54580		not assigned.no ontology.proline rich family	15.4	14.66	6.81	8.45	5.87	6.11	659.7	670.49	305.18	343.38	414.33	416.11	-1.04	-0.67	0
249669_at	At5g35880		not assigned.unknown	1137.97	922.07	546.54	397.91	371.77	423.97	27234.6	24403.3	82704.8	40327.1	22259.8	23292.7	1.32	0.06	0	0.22	transposable element gene.[Source:TAIR;Acc:AT5G35880]	5	14022866	14023024		AT5G35880				NA		255059_at	At4g09420		stress.biotic.PR-proteins	45.27	33.85	12.85	12.97	17.08	14.09	988.52	902.93	457.65	442.21	641.52	558.65	-1.04	-0.62	0
246030_at	At5g21105		redox.ascorbate and glutathione.ascorbate	77.77	78.05	81.49	92.7	98.81	117.35	1402.36	1576.99	4161.9	4675.16	3687.72	4204.98	1.31	1.21	0	0	Plant L-ascorbate oxidase.[Source:TAIR;Acc:AT5G21105]	5	7172687	7177841	AT5G21105.1	AT5G21105	fgenesh2_kg.6__2155__AT5G21105.1	6	ortholog_one2one	94		245586_at	At4g14980		not assigned.no ontology.DC1 domain containing protein	45.41	35.47	13.54	13.07	14.74	14.88	991.35	933.11	505.44	481.43	602.72	581.55	-1.04	-0.68	0
259553_x_at	AT1G21310	ATEXT3;RSH;EXT3	cell wall.cell wall proteins.HRGP	112.55	98.06	108.04	97.49	91.75	93.9	1891.91	1871.36	6717.4	5441.72	3503.9	3171.37	1.31	0.58	0	0.15	extensin 3.[Source:TAIR;Acc:AT1G21310]	1	7453236	7455009	AT1G21310.1	RSH	fgenesh2_kg.2__1981__AT1G76930.1	2	ortholog_one2many	71		254394_at	At4g21630		protein.degradation.subtilases	55.11	52.58	16.21	16.61	21.7	19.38	1109.35	1162.94	581.09	573.24	783.39	684.96	-1.04	-0.64	0
262156_at	At1g52680		development.late embryogenesis abundant	62	52.38	65.35	73.09	52.65	56.14	1192.06	1153.58	3471.75	3969.64	1884.95	1734.45	1.31	0.37	0.02	0.4	late embryogenesis abundant protein-related / LEA protein-related.[Source:TAIR;Acc:AT1G52680]	1	19618143	19619021	AT1G52680.1	AT1G52680	fgenesh2_kg.1__4347__AT1G52680.1	1	ortholog_one2one	96		254242_at	At4g23200	CRK12	signalling.receptor kinases.DUF 26	43.4	38.02	13.74	13.18	15.22	13.83	962.88	957.22	505.52	466.83	617.53	555.62	-1.04	-0.72	0
262929_at	At1g65720		not assigned.unknown	50.01	41.24	60.89	63.17	52.11	55.17	1032.81	997.22	2940.04	2535.39	1710.09	1631.58	1.31	0.63	0	0.07	unknown protein.[Source:TAIR;Acc:AT1G65720]	1	24440259	24441073	AT1G65720.1	AT1G65720	fgenesh2_kg.2__806__AT1G65720.1	2	ortholog_one2one	34		253376_at	At4g33290		protein.degradation.ubiquitin.E3.SCF.FBOX	56.43	49.59	16.16	16.16	19.72	19	1115.92	1117.06	554.54	533.23	732.14	673.75	-1.04	-0.69	0
263590_at	At2g01820		signalling.receptor kinases.leucine rich repeat IX	51.87	54.45	65.35	73.4	59.84	59.25	1065.37	1203.43	4741.69	4494.64	2434.08	2044.47	1.31	0.56	0	0.14	Leucine-rich repeat protein kinase family protein.[Source:TAIR;Acc:AT2G01820]	2	357431	360681	AT2G01820.1	AT2G01820	fgenesh2_kg.5__90__AT2G01820.1	5	ortholog_one2one	93		250965_at	At5g03020		protein.degradation.ubiquitin.E3.SCF.FBOX	29.64	29.06	10.71	10.59	10.48	11.77	805.91	845.31	398.04	399.51	501.18	515.56	-1.04	-0.67	0
265937_at	At2g19610		protein.degradation.ubiquitin.E3.RING	48.02	40.83	64.94	64.49	87.54	109.9	1015.86	999.88	3165.3	2654.8	3501.83	4266.51	1.31	1.67	0	0	RING/U-box superfamily protein.[Source:TAIR;Acc:AT2G19610]	2	8483940	8486086	AT2G19610.2	AT2G19610	scaffold_401027.1	4	ortholog_one2one	12		246819_at	At5g26900		development.unspecified	39.01	31.1	12.18	8.79	14.28	12.23	915.21	877.26	432.08	356.13	577.74	521.97	-1.04	-0.6	0
259272_at	At3g01290		not assigned.no ontology	56.48	58.06	66.87	79.19	72.17	73.88	1116.07	1235.56	3002.31	3599.24	2400.27	2247.55	1.31	0.86	0	0	SPFH/Band 7/PHB domain-containing membrane-associated protein family.[Source:TAIR;Acc:AT3G01290]	3	88054	89422	AT3G01290.1	AT3G01290	fgenesh2_kg.3__100__AT3G01290.1	3	ortholog_one2one	98		247785_at	At5g58820		protein.degradation.subtilases	42.07	49.99	13.69	13.43	20.08	22.36	943.78	1120.58	496.68	521.67	736.74	749.51	-1.04	-0.48	0
252665_at	At3g44140		not assigned.unknown	165.62	139.75	127.04	105.6	111.87	126.39	2577.94	2500.5	7937.92	5155.28	4290.26	4310.42	1.31	0.73	0	0.07	unknown protein.[Source:TAIR;Acc:AT3G44140]	3	15885077	15885380		AT3G44140				NA		256467_at	AT1G32590;AT5G45605		DNA.synthesis/chromatin structure	98.35	86.87	23.36	27.2	24.51	26.86	1648.41	1674.54	819.92	923.95	862.04	881.14	-1.03	-0.98	0
251811_at	At3g54990	SMZ	RNA.regulation of transcription.AP2/EREBP, APETALA2/Ethylene-responsive element binding protein family	56.1	56.11	60.34	81.54	57.85	60.61	1103.02	1213.05	2568.07	3706.17	1829.66	1740.16	1.31	0.57	0	0.01	Integrase-type DNA-binding superfamily protein.[Source:TAIR;Acc:AT3G54990]	3	20373718	20376522	AT3G54990.1	SMZ	fgenesh2_kg.5__1910__AT3G54990.1	5	ortholog_one2one	90		256669_s_at	AT3G32200;AT5G30420		not assigned.unknown	86.41	72.84	26.59	21.73	37	32.99	1509.04	1476.9	1188.46	801.66	1469.05	1182.76	-1.03	-0.61	0
251373_at	At3g60530	GATA4	RNA.regulation of transcription.C2C2(Zn) GATA transcription factor family	62.66	55.72	66.17	84.26	59.8	59.93	1207.08	1217.59	3861.65	5140.91	2079.16	1894.94	1.31	0.49	0.03	0.19	GATA transcription factor 4.[Source:TAIR;Acc:AT3G60530]	3	22373215	22374387	AT3G60530.1	GATA4	fgenesh2_kg.7__440__AT4G36240.1	7	ortholog_one2one	5		249463_s_at	AT5G39690;AT3G56530		development.unspecified	70.44	65.66	16.48	17.1	14	15.15	1313.18	1366.69	576.44	543.19	587.87	598.08	-1.03	-1.1	0
253978_at	At4g26660		cell.organisation	41.51	43.14	53.96	58.67	44.09	49.72	936.04	1023.92	2933.89	2749.68	1360.01	1416.47	1.31	0.43	0.03	0.08	unknown protein [Source:RefSeq peptide;Acc:NP_194396]	4	13448684	13452016	AT4G26660.1	AT4G26660	fgenesh2_kg.7__1572__AT4G26660.1	7	ortholog_one2one	88		260657_at	At1g19390		signalling.receptor kinases.wall associated kinase	32.89	35.15	13.4	9.51	9.9	10.87	843.47	925.39	457.74	370.31	494.69	500.03	-1.03	-0.78	0
246280_at	At4g36660		not assigned.unknown	68.41	66.1	66.42	96.62	66.79	67.48	1276.37	1371.91	3393.74	5512.53	2313.61	2131.12	1.31	0.52	0	0.06	Protein of unknown function (DUF1195).[Source:TAIR;Acc:AT4G36660]	4	17285732	17287429	AT4G36660.1	AT4G36660	fgenesh2_kg.7__403__AT4G36660.1	7	ortholog_one2one	96		260964_at	At1g45050	ATUBC2-1;UBC15	protein.degradation.ubiquitin.E2	47.61	48.43	12.37	14.5	15.9	13.9	1016.06	1106.1	440.08	487.66	630.31	556.93	-1.03	-0.77	0
250773_at	At5g05430		not assigned.unknown	62.53	55.34	73.37	79.35	86.78	97.97	1200.52	1208.94	3677.46	3498.29	3197.4	3250.52	1.31	1.22	0	0	RNA-binding protein.[Source:TAIR;Acc:AT5G05430]	5	1605275	1606703	AT5G05430.1	AT5G05430	fgenesh2_kg.6__427__AT5G05430.1	6	ortholog_one2one	80		261342_at	At1g52950		DNA.unspecified	63.95	54.35	17.72	15.76	31.38	34.64	1216.95	1187.93	614.59	518.99	1028.41	1056.77	-1.03	-0.15	0
248050_at	At5g56100		lipid metabolism.TAG synthesis	76.07	70.51	92.58	69.3	78.44	81.97	1375.31	1434.81	6640.36	2937.2	2793.94	2557.07	1.31	0.8	0	0.01	glycine-rich protein / oleosin.[Source:TAIR;Acc:AT5G56100]	5	22717115	22717751	AT5G56100.1	AT5G56100	scaffold_802154.1;scaffold_802151.1;scaffold_201256.1	8;2	ortholog_one2many	92;58		263292_at	At2g10900		not assigned.unknown	65.6	50.91	19.27	15.71	19.32	18.49	1217.02	1131.36	648.72	517.68	691.65	645.34	-1.03	-0.79	0
247202_at	At5g65270	AtRABA4a;RABA4a	signalling.G-proteins	75.4	62.35	74.6	85.41	69.87	79.84	1354.45	1301.93	3827.95	4568.57	2518.69	2609.15	1.31	0.73	0	0.02	RAB GTPase homolog A4A.[Source:TAIR;Acc:AT5G65270]	5	26083328	26084714	AT5G65270.1	AtRABA4a	scaffold_803258.1	8	ortholog_one2one	99		263388_at	At2g11690		DNA.synthesis/chromatin structure.retrotransposon/transposase.CACTA-like transposase	38.59	34.93	13.93	10.15	15.72	16.88	907.66	919.7	504.55	383.87	627.43	645.77	-1.03	-0.5	0
251735_at	At3g56090	ATFER3;FER3	metal handling.binding, chelation and storage	60.02	46.71	67.41	76.34	44.14	48.94	1187.21	1103.76	3748	3862.34	1562.07	1480.87	1.3	0.2	0	0.63	ferritin 3.[Source:TAIR;Acc:AT3G56090]	3	20814047	20816035	AT3G56090.1	FER3	fgenesh2_kg.5__2040__AT3G56090.1	5	ortholog_one2one	97		264109_at	At2g13720		DNA.unspecified	28.04	25.87	10.25	10.6	15.18	15.36	792.35	803.21	386.45	401.29	616.16	608.15	-1.03	-0.44	0
264679_s_at	AT1G09690;AT1G09590		protein.synthesis.ribosomal protein.eukaryotic.60S subunit.L21	103.32	94.1	88.83	102.38	87.33	92.48	1702.61	1762.16	4497.08	5290.44	2865.83	2813.57	1.3	0.64	0	0												264104_at	At2g13750		DNA.synthesis/chromatin structure.retrotransposon/transposase.CACTA-like transposase	47.32	43.2	14.07	14.14	16.58	15.23	1006.05	1029.67	524.2	480.63	648.7	583.17	-1.03	-0.68	0
262888_at	At1g14790	RDR1;ATRDRP1	RNA.transcription	57.99	46.65	62.09	73.15	59.69	62.66	1145.5	1093.27	3425.6	4504.13	2376.9	2312.61	1.3	0.63	0.01	0.17	RNA-dependent RNA polymerase 1.[Source:TAIR;Acc:AT1G14790]	1	5093961	5098032	AT1G14790.1	RDR1	fgenesh2_kg.7__3107__AT1G14790.1;fgenesh2_kg.1__1623__AT1G14790.1	7;1	ortholog_one2many	95		267332_at	At2g19290		not assigned.unknown	35.37	27.04	12.53	9.86	12.86	11.36	869.09	818.22	442.39	372.7	549.83	509.61	-1.03	-0.62	0
255957_at	At1g22160		development.unspecified	76.87	65.39	71.74	73.09	68.66	69.09	1366.11	1338.99	3524.08	3348.52	2380.95	2193.8	1.3	0.77	0.01	0.22	Protein of unknown function (DUF581).[Source:TAIR;Acc:AT1G22160]	1	7823149	7823971	AT1G22160.1	AT1G22160	fgenesh2_kg.1__2403__AT1G22160.1	1	ortholog_one2one	43		265723_at	At2g32140		stress.biotic.receptors	47.54	44.5	12.41	16.52	13.13	17.4	1007.88	1048.56	458.02	606.33	566.28	653.75	-1.03	-0.74	0
263151_at	At1g54120		not assigned.unknown	74.94	58.68	73.24	82.74	62.53	76.72	1355.6	1257.84	4163.92	4327.92	2188.25	2721.18	1.3	0.66	0	0.04	unknown protein.[Source:TAIR;Acc:AT1G54120]	1	20207020	20207540	AT1G54120.1	AT1G54120	fgenesh2_kg.1__4497__AT1G54120.1	1	ortholog_one2one	90		257747_at	At3g18700		not assigned.unknown	28.44	25.68	8.29	10.93	9.82	10.18	807.58	813.44	340.49	400.76	491.84	486.6	-1.03	-0.62	0
263766_at	At2g21440		RNA.RNA binding	80.61	65.24	78.96	88.57	62.67	80.59	1419.41	1336.54	4102.45	4376.65	2058.04	2528.18	1.3	0.58	0	0.02	RNA-binding (RRM/RBD/RNP motifs) family protein.[Source:TAIR;Acc:AT2G21440]	2	9173560	9179166	AT2G21440.1	AT2G21440	fgenesh2_kg.4__69__AT2G21440.1	4	ortholog_one2one	89		252684_at	At3g44400		stress.biotic.PR-proteins	23.55	21.2	9.66	6.96	8.69	8.13	745.44	749.34	382.61	314.6	472.59	451.62	-1.03	-0.66	0
266964_at	At2g39480	PGP6	transport.ABC transporters and multidrug resistance systems	79.96	68.93	76.71	91.81	77.52	81.59	1441.3	1412.17	4289.56	5004.22	2884.82	2762.91	1.3	0.71	0	0.03	P-glycoprotein 6.[Source:TAIR;Acc:AT2G39480]	2	16477792	16485039	AT2G39480.1	PGP6	fgenesh2_kg.4__2031__AT2G39480.1	4	ortholog_one2one	98		251576_at	At3g58200		not assigned.no ontology	33	27.63	10.94	10.95	12.06	13.44	843.33	827.7	410.11	401.5	537.53	552.02	-1.03	-0.61	0
256838_at	At3g22950	ATARFC1;ARFC1	protein.targeting.secretory pathway.unspecified	51.52	43.13	44.69	68.26	40.17	44.87	1044.72	1019.05	1638.04	3047.34	1213.19	1259.94	1.3	0.27	0	0.32	ADP-ribosylation factor C1.[Source:TAIR;Acc:AT3G22950]	3	8136181	8138084	AT3G22950.2	ARFC1	scaffold_302751.1;scaffold_39600002.1	3;scaffold_396	ortholog_one2many	99;100		255178_at	At4g08050		DNA.synthesis/chromatin structure.retrotransposon/transposase.gypsy-like retrotransposon	114.89	96.02	14.77	16.24	20.78	19.18	2275.7	2208.32	514.25	531.07	740.45	662.23	-1.03	-0.59	0
252078_at	At3g51740	IMK2	hormone metabolism.brassinosteroid.signal transduction.BRI	115.11	94.16	90.7	100.66	87.21	93.24	1885.72	1779.56	4432.16	4452.91	2983.74	2893.63	1.3	0.61	0	0	inflorescence meristem receptor-like kinase 2.[Source:TAIR;Acc:AT3G51740]	3	19189049	19192051	AT3G51740.1	IMK2	fgenesh2_kg.5__1520__AT3G51740.1	5	ortholog_one2one	95		254942_at	At4g10880		not assigned.unknown	28.79	26.73	10.65	10.44	11.1	8.84	800.54	815.4	391.34	383.14	514.76	462.59	-1.03	-0.69	0
251997_at	At3g53020	STV1;RPL24B;RPL24	protein.synthesis.ribosomal protein.eukaryotic.60S subunit.L24	67.85	56.91	69.02	90.65	61.35	66.9	1279.32	1233.47	3695.24	5045.01	2079.99	2153.26	1.3	0.51	0	0.02	60S ribosomal protein L24-2 [Source:UniProtKB/Swiss-Prot;Acc:P38666]	3	19660517	19662025	AT3G53020.1	RPL24	fgenesh2_kg.5__1669__AT3G53020.1	5	ortholog_one2one	98		254771_at	At4g13380	MEE56	development.unspecified	34.38	29.12	11.05	12.09	13.19	13.2	864.85	847.17	417.58	451.06	564.49	545.58	-1.03	-0.62	0
249177_at	At5g42850		not assigned.unknown	36.29	35.13	47.02	65.3	51	64.19	883.65	927.12	2014.16	3138.71	1689.53	1990.13	1.3	0.85	0.03	0.01	Thioredoxin superfamily protein.[Source:TAIR;Acc:AT5G42850]	5	17181707	17182623	AT5G42850.1	AT5G42850	scaffold_800831.1;scaffold_503064.1	8;5	ortholog_one2many	94;59		250605_at	At5g07570		not assigned.no ontology.glycine rich proteins	41.55	36.91	12.65	14.29	14.45	17.06	940.69	949.41	487.11	533.08	612.54	660.13	-1.03	-0.66	0
261713_at	At1g32640	ATMYC2;RD22BP1;JAI1;JIN1;MYC2;ZBF1	protein.postranslational modification	84.88	66.51	85.37	90.76	95.87	103.31	1526.15	1401.63	6150.15	6219.82	4448.79	4328.91	1.29	0.93	0.05	0.03	Basic helix-loop-helix (bHLH) DNA-binding family protein.[Source:TAIR;Acc:AT1G32640]	1	11798810	11800988	AT1G32640.1	RD22BP1	scaffold_103634.1	1	ortholog_one2one	76		245221_s_at	AT1G58889;AT1G59265		DNA.synthesis/chromatin structure.retrotransposon/transposase.copia-like retrotransposon	107.63	97.68	24.05	22.92	24.23	27.06	1788.95	1846.46	876.98	777.03	850.02	900.18	-1.02	-0.93	0
263064_at	At2g18160	ATBZIP2;GBF5;bZIP2	RNA.regulation of transcription.bZIP transcription factor family	57.14	53.73	68.07	78.15	58.3	63.48	1118.69	1165.17	2946.17	3148.48	1813.82	1815.39	1.29	0.58	0	0	basic leucine-zipper 2.[Source:TAIR;Acc:AT2G18160]	2	7898012	7899242		ATBZIP2				NA		255713_s_at	AT4G00290;AT4G00234		not assigned.no ontology	66.08	54.76	17.06	19.81	20.08	23.63	1224.26	1181.74	587.63	663.23	711.36	763.12	-1.02	-0.7	0
266166_at	At2g28080		misc.UDP glucosyl and glucoronyl transferases	40.51	34.26	49.13	67.89	40.91	45.84	933.03	911.01	2069.23	2771.1	1307.02	1326.33	1.29	0.4	0	0.11	UDP-Glycosyltransferase superfamily protein.[Source:TAIR;Acc:AT2G28080]	2	11960571	11963293	AT2G28080.1	AT2G28080	fgenesh2_kg.4__763__AT2G28080.1	4	ortholog_one2one	99		255102_s_at	AT4G08680;AT1G78095		DNA.synthesis/chromatin structure.retrotransposon/transposase.mutator-like transposase	139.21	134.52	34.68	28.7	46.74	45.61	2309.64	2524.82	1307.09	898.39	1541.01	1390.42	-1.02	-0.67	0
266921_at	At2g45970	CYP86A8;LCR	misc.cytochrome P450	93.38	71.94	78.94	79.8	71.32	68.95	1614.58	1467.74	4901.47	4406.9	2599.15	2209.9	1.29	0.42	0.03	0.26	cytochrome P450, family 86, subfamily A, polypeptide 8.[Source:TAIR;Acc:AT2G45970]	2	18912260	18914739	AT2G45970.1	CYP86A8	scaffold_403550.1	4	ortholog_one2one	97		249664_at	AT5G36722;AT5G36810		not assigned.no ontology	33	30.63	9.61	11.72	12.62	12.28	849.64	876.05	371.12	415.64	546.84	526.41	-1.02	-0.6	0
251940_at	At3g53450		not assigned.unknown	56.85	54.22	48.93	77.3	56.05	59.36	1123.41	1186.64	2048.83	4646.96	1930.79	1888.14	1.29	0.58	0.1	0.23	Putative lysine decarboxylase family protein.[Source:TAIR;Acc:AT3G53450]	3	19812977	19815430	AT3G53450.1	AT3G53450	fgenesh1_pg.C_scaffold_5001831	5	ortholog_one2one	98		249616_s_at	AT5G37750;AT5G37440		stress.abiotic.heat	66.73	57.06	18.15	19.93	31.25	31.17	1238.07	1213.38	609.83	633.8	1040.33	954.9	-1.02	-0.35	0
251371_at	At3g60360	EDA14;UTP11	not assigned.unknown	47.48	41.75	67.54	44.64	38.75	50.73	1006.86	1012.73	3844.17	1693.46	1240.8	1543.7	1.29	0.42	0.03	0.4	embryo sac development arrest 14.[Source:TAIR;Acc:AT3G60360]	3	22312258	22314400	AT3G60360.1	EDA14	fgenesh2_kg.5__2501__AT3G60360.1	5	ortholog_one2one	95		249490_s_at	AT5G39110;AT5G39150;AT5G39120;AT5G39180		stress.abiotic.unspecified	310.03	271.23	42.59	47.57	39.4	42.74	5552.57	5563.05	1577.61	1657.16	1237.26	1230.22	-1.02	-1.63	0
251175_at	At3g63250	HMT-2;ATHMT-2;HMT2	amino acid metabolism.synthesis.aspartate family.methionine.homocysteine S-methyltransferase	64.26	55.56	72.74	76.61	80.28	69.87	1209.39	1198.96	3938.2	3473.26	3013.63	2189.94	1.29	0.85	0	0	homocysteine methyltransferase 2.[Source:TAIR;Acc:AT3G63250]	3	23370308	23372682	AT3G63250.1	HMT-2	fgenesh2_kg.5__2821__AT3G63250.1	5	ortholog_one2one	96		246365_at	At1g39750		DNA.synthesis/chromatin structure.retrotransposon/transposase.gypsy-like retrotransposon	43.36	39.29	13.04	14.01	14.19	12.58	963.77	977.48	453.81	475.36	575.16	529.14	-1.02	-0.73	0
251032_at	At5g02030	LSN;PNY;HB-6;BLR;RPL;BLH9;VAN	RNA.regulation of transcription.HB,Homeobox transcription factor family	104.91	88.1	99.81	90.33	94.06	90.97	1745.08	1692.03	7065.25	4757.47	3897.83	3320.09	1.29	0.7	0.01	0.12	POX (plant homeobox) family protein.[Source:TAIR;Acc:AT5G02030]	5	395634	399041	AT5G02030.1	BLH9	fgenesh2_kg.7__829__AT4G32980.1	7	ortholog_one2many	2		260720_at	At1g48095		not assigned.unknown	39.06	39.47	11.83	13.5	13.51	13.13	910.05	980.39	447.8	476.48	571.83	554.01	-1.02	-0.73	0
250768_at	At5g05670		protein.targeting.secretory pathway.unspecified	48	42.33	49.48	81.96	69.28	73.49	1026.31	1027.54	2151.79	3799.77	2409.79	2381.24	1.29	1.03	0	0	signal recognition particle binding.[Source:TAIR;Acc:AT5G05670]	5	1695730	1698153	AT5G05670.2	AT5G05670	fgenesh2_kg.6__501__AT5G05670.1;Al_scaffold_0003_1087;Al_scaffold_0006_2637;Al_scaffold_0004_788;Al_scaffold_0006_3166;Al_scaffold_0003_2693	6;3;4	ortholog_one2many	98;85;84;91;42;77		265140_at	At1g51320		protein.degradation.ubiquitin.E3.SCF.FBOX	22.73	21.14	7.7	10.8	11.13	14.68	737.64	745.01	327.25	391.5	526.69	603.26	-1.02	-0.45	0
261539_at	At1g01840		not assigned.unknown	74.78	65.96	76.48	81	82.65	83.24	1336.68	1346.17	3942.91	3748.85	2838.35	2586.26	1.28	0.87	0	0	unknown protein.[Source:TAIR;Acc:AT1G01840]	1	303537	304358	AT1G01840.1	AT1G01840	scaffold_100051.1	1	ortholog_one2one	95		264166_at	At1g65370		not assigned.no ontology	45.07	38.29	11.24	14.13	18.98	18.76	1004.25	976.25	419.16	468.62	701.43	688.76	-1.02	-0.49	0
262120_at	At1g02950	ATGSTF4;GST31;GSTF4	misc.glutathione S transferases	48.04	42.96	59.41	72.18	36.7	32.97	1015.41	1027.43	2542.62	2936.57	1169.84	985.72	1.28	0.13	0	0.75	glutathione S-transferase F4.[Source:TAIR;Acc:AT1G02950]	1	665152	666452	AT1G02950.2	GSTF4	fgenesh2_kg.1__222__AT1G02950.2;fgenesh1_pg.C_scaffold_1000186	1	ortholog_one2many	26;13		265786_at	At2g07300		DNA.unspecified	53.88	49.59	15.89	13.49	17.41	16.93	1099.2	1131.15	544.96	478.21	654.83	626.32	-1.02	-0.69	0
264215_at	At1g65340	CYP96A3	misc.cytochrome P450	71.04	53.25	70.55	75.58	100.79	114.84	1296.08	1167.17	3894.82	3734.81	4590.6	4915.24	1.28	1.55	0.02	0	cytochrome P450, family 96, subfamily A, polypeptide 3.[Source:TAIR;Acc:AT1G65340]	1	24268135	24269646	AT1G65340.1	CYP96A3	fgenesh2_kg.2__721__AT1G65340.1;Al_scaffold_0002_987;fgenesh1_pg.C_scaffold_2000780;scaffold_201078.1	2	ortholog_one2many	93;91;95;89		264103_at	At2g13660		not assigned.unknown	50.27	44.56	15.85	14.43	14.85	19.09	1043.67	1051.63	541.12	487.35	597.75	663.28	-1.02	-0.7	0
260302_at	At1g80310		not assigned.unknown	73.1	60.4	71.69	82.31	57.49	57.5	1318.58	1266.88	3395.19	3550.61	1838.14	1661.66	1.28	0.33	0	0.1	sulfate transmembrane transporters.[Source:TAIR;Acc:AT1G80310]	1	30194618	30196554	AT1G80310.1	AT1G80310	scaffold_203037.1	2	ortholog_one2one	97		263561_at	At2g15360		not assigned.unknown	16.87	19.09	9.8	7.18	9.06	9.08	675.64	724.74	373.55	323.66	479.76	468.69	-1.02	-0.57	0
266315_at	At2g27100	SE	RNA.regulation of transcription.C2H2 zinc finger family	50.08	48.05	67.6	68	65.66	68.29	1032.58	1095.94	3124.68	2788.65	2148.44	1974.21	1.28	0.86	0	0	C2H2 zinc-finger protein SERRATE (SE).[Source:TAIR;Acc:AT2G27100]	2	11572550	11576658	AT2G27100.1	SE	fgenesh2_kg.4__653__AT2G27100.1	4	ortholog_one2one	95		263572_at	At2g17060		stress.biotic.PR-proteins	50.2	39.79	14.18	14.81	35.05	34.03	1040.21	988.31	481.4	501.76	1142.3	1053.75	-1.02	0	0
266296_at	At2g29420	ATGSTU7;GST25;GSTU7	misc.glutathione S transferases	57.09	49.8	66.82	60.14	42.55	46.96	1129.92	1120.49	3384.64	2471.17	1444.45	1443.75	1.28	0.16	0.02	0.9	glutathione S-transferase tau 7.[Source:TAIR;Acc:AT2G29420]	2	12617936	12618899	AT2G29420.1	GSTU7	fgenesh1_pm.C_scaffold_558000002;fgenesh1_pm.C_scaffold_4000763;Al_scaffold_0001_1863	scaffold_558;4;1	ortholog_one2many	91;89;82		263615_at	At2g25230	MYB100;AtMYB100	RNA.regulation of transcription.MYB domain transcription factor family	45.01	40.15	16.9	12.76	17.12	18.87	1002.15	1021.69	666.12	484.81	685.12	721.74	-1.02	-0.63	0
266885_at	At2g44610	RAB6;ATRABH1B;ATRAB6A;RAB6A	signalling.G-proteins	56.4	51.8	65.66	77.7	74.21	73.03	1113.65	1157.97	3465.62	4035.5	3340.03	2636.36	1.28	0.94	0	0.05	Ras-related small GTP-binding family protein.[Source:TAIR;Acc:AT2G44610]	2	18411426	18414081	AT2G44610.1	ATRABH1B	scaffold_403388.1	4	ortholog_one2one	100		258960_at	At3g10590		RNA.regulation of transcription.MYB-related transcription factor family	68.65	62.82	19.06	18.3	24.43	27.39	1259.43	1296.32	627.96	576.24	849.61	874.59	-1.02	-0.56	0
252617_at	At3g45100	SETH2	protein.postranslational modification	46.47	39	54.03	71.29	37.61	45.86	1000.7	975	2390.72	3356.58	1215.86	1408.12	1.28	0.3	0	0.5	UDP-Glycosyltransferase superfamily protein.[Source:TAIR;Acc:AT3G45100]	3	16504460	16507404	AT3G45100.2	SETH2	fgenesh1_pm.C_scaffold_5000732	5	ortholog_one2one	95		257133_at	At3g17190		not assigned.unknown	47.42	43.13	15.13	10.65	14.15	14.09	1003.92	1026.9	517.9	390.45	576.15	558.5	-1.02	-0.77	0
251154_at	At3g63110	ATIPT3;IPT3	hormone metabolism.cytokinin.synthesis-degradation	48.96	46.98	60.96	60.16	68.92	76.18	1029.18	1079.8	3113.69	2350.32	2265.74	2416.14	1.28	1.14	0	0	isopentenyltransferase 3.[Source:TAIR;Acc:AT3G63110]	3	23318076	23319540	AT3G63110.1	IPT3	scaffold_503596.1	5	ortholog_one2one	95		257752_at	At3g18720		protein.degradation.ubiquitin.E3.SCF.FBOX	38.3	33.11	11.07	13.57	16.08	16.91	904.25	894.4	403.16	461.08	618.26	619.46	-1.02	-0.48	0
255560_at	At4g02030		not assigned.unknown	73.28	64.26	77.05	79.88	69.52	67.32	1310	1325.01	3636.22	3479.09	2287.19	2027.54	1.28	0.57	0	0.03	Vps51/Vps67 family (components of vesicular transport) protein.[Source:TAIR;Acc:AT4G02030]	4	892176	897318	AT4G02030.2	AT4G02030	scaffold_604083.1	6	ortholog_one2one	97		257254_at	At3g21950		hormone metabolism.salicylic acid.synthesis-degradation	42.08	35.82	10.82	13.8	23.88	26.74	944.59	928.51	414.05	466.82	819.38	841.94	-1.02	-0.16	0
261448_at	At1g21140		development.unspecified	89.77	72.82	88.33	84.56	87.33	83.37	1540	1462.33	4712.34	3687.94	3066.9	2515.91	1.27	0.76	0	0	Vacuolar iron transporter (VIT) family protein.[Source:TAIR;Acc:AT1G21140]	1	7404383	7405281	AT1G21140.1	AT1G21140	scaffold_102364.1	1	ortholog_one2one	96		256554_at	At3g31380		DNA.synthesis/chromatin structure.retrotransposon/transposase.copia-like retrotransposon	37.08	35.62	12.38	13.04	14.23	17.25	894.71	932.78	452.52	463.23	592.52	639.27	-1.02	-0.6	0
261920_at	At1g65930	cICDH	TCA / org. transformation.TCA.IDH	55.05	50.96	52.76	83.28	55.28	56.91	1099.82	1140.64	2325.12	4370.96	1788.73	1672.37	1.27	0.53	0	0.04	cytosolic NADP+-dependent isocitrate dehydrogenase.[Source:TAIR;Acc:AT1G65930]	1	24538886	24542129	AT1G65930.1	cICDH	fgenesh2_kg.2__826__AT1G65930.1;Al_scaffold_0002_1143	2	ortholog_one2many	94;60		265916_at	At3g31920		DNA.synthesis/chromatin structure.retrotransposon/transposase.CACTA-like transposase	45.42	45.94	17.19	12.11	15.89	21.2	985.26	1064.7	629.07	436.39	632.08	719.31	-1.02	-0.62	0
266655_at	At2g25880	AtAUR2;AUR2	protein.postranslational modification.kinase	60.05	51.01	64.36	74.99	59.34	67.12	1152.67	1139.78	3160.51	3458.46	2000.88	2039.83	1.27	0.66	0	0.04	ataurora2.[Source:TAIR;Acc:AT2G25880]	2	11034652	11036910	AT2G25880.1	AUR2	fgenesh1_pm.C_scaffold_4000436;fgenesh2_kg.4__502__AT2G25880.1	4	ortholog_one2many	97		252641_at	At3g44570		not assigned.unknown	42.19	46.74	13.03	13.99	16.25	14.83	950.72	1082.08	483.66	475.69	657.3	605	-1.02	-0.74	0
263924_at	At2g36530	LOS2;ENO2	glycolysis.cytosolic branch.enolase	64.92	48.71	64.49	77.97	57.37	62.25	1223.93	1106.93	2873.99	3583.52	1955.51	1893.47	1.27	0.51	0	0.07	Enolase.[Source:TAIR;Acc:AT2G36530]	2	15320756	15323869	AT2G36530.1	LOS2	scaffold_402272.1	4	ortholog_one2one	98		255377_at	At4g03500		cell.organisation	35.38	29.14	12.47	10.73	16.73	16.83	867.29	842.85	452.87	399.78	634.48	614.57	-1.02	-0.45	0
263888_at	At2g37000		RNA.regulation of transcription.TCP transcription factor family	82.48	66.71	79.84	91.15	62.26	70.47	1468.04	1381.17	4911.5	4931.75	2226.21	2259.08	1.27	0.39	0	0.37	TCP family transcription factor.[Source:TAIR;Acc:AT2G37000]	2	15540299	15541248		AT2G37000				NA		255174_at	At4g08030		DNA.synthesis/chromatin structure.retrotransposon/transposase.gypsy-like retrotransposon	33.94	28.46	10.36	12.69	11.34	11.5	852.05	834.96	387.87	443.63	524.4	511.38	-1.02	-0.68	0
267498_at	At2g45720		not assigned.no ontology.armadillo/beta-catenin repeat family protein	74.55	66.72	71.51	81.93	62.92	76.5	1323.72	1348.59	3411.6	3594.49	2093.65	2293.51	1.27	0.64	0	0.01	ARM repeat superfamily protein.[Source:TAIR;Acc:AT2G45720]	2	18833364	18836374	AT2G45720.1	AT2G45720	fgenesh2_kg.4__2768__AT2G45720.1	4	ortholog_one2one	97		254893_at	At4g11830	PLDGAMMA2	lipid metabolism.lipid degradation.lysophospholipases.phospholipase D	18.83	20.12	8.44	8.57	8.16	7.37	706.35	746.79	347.7	369.73	473.73	444	-1.02	-0.63	0
254886_at	At4g11760	LCR17	stress.biotic	83.17	75.62	78.45	83.95	59.08	70.74	1490.43	1542.14	4622.91	4627.31	2238.02	2394.69	1.27	0.29	0.07	0.99	low-molecular-weight cysteine-rich 17.[Source:TAIR;Acc:AT4G11760]	4	7079316	7080445	AT4G11760.1	LCR17	Al_scaffold_0006_3369;scaffold_801269.1	6;8	ortholog_one2many	93;92		254287_at	At4g22960		not assigned.unknown	43.47	39.85	14.36	12.51	11.57	13.51	967.95	994.52	510.53	444.9	537.9	557.27	-1.02	-0.8	0
254086_at	At4g24820		protein.degradation.ubiquitin.proteasom	37.74	31.79	53	63.81	84.3	91.98	898.56	881.98	2426.33	2787.82	3115.09	3095.19	1.27	1.61	0	0	26S proteasome, regulatory subunit Rpn7;Proteasome component (PCI) domain.[Source:TAIR;Acc:AT4G24820]	4	12789030	12792722	AT4G24820.2	AT4G24820	fgenesh2_kg.7__1789__AT4G24820.1	7	ortholog_one2one	97		245703_at	At5g04380		hormone metabolism.salicylic acid.synthesis-degradation	34.97	33.4	11.61	11.69	12.17	14.37	866.85	902.28	422.81	417.14	548.51	572.48	-1.02	-0.64	0
254057_at	At4g25170		not assigned.unknown	51.2	45.37	63.96	74.16	58.81	67.71	1075.32	1083.34	3869.96	4103.28	2467.42	2554.45	1.27	0.67	0.01	0.14	Uncharacterised conserved protein (UCP012943).[Source:TAIR;Acc:AT4G25170]	4	12909575	12911580	AT4G25170.2	AT4G25170	scaffold_701807.1	7	ortholog_one2one	93		246164_at	At5g32610		not assigned.unknown	36.08	36.06	10.6	10.91	15.85	11.8	886.47	949.42	396.8	403.29	613.12	514.1	-1.02	-0.54	0
253804_at	At4g28230		not assigned.unknown	63.95	50.94	48.35	81.34	47.95	53.69	1200.77	1129	2074.8	4691.3	1673.99	1676.98	1.27	0.3	0.08	0.76	unknown protein.[Source:TAIR;Acc:AT4G28230]	4	13995779	13997307	AT4G28230.1	AT4G28230	fgenesh2_kg.7__1385__AT4G28230.1	7	ortholog_one2one	94		246678_at	At5g33200		DNA.synthesis/chromatin structure	32.14	24.01	10.58	9.61	12.51	9.55	832.96	779.24	410.18	372.56	548.36	475.05	-1.02	-0.63	0
253211_at	At4g34880		misc.nitrilases, *nitrile lyases, berberine bridge enzymes, reticuline oxidases, troponine reductases	42.88	39.48	54.31	63.55	37.69	40.87	954.58	980.96	2970.2	3333	1253.16	1245.33	1.27	0.22	0.06	0.84	Amidase family protein.[Source:TAIR;Acc:AT4G34880]	4	16615549	16617424	AT4G34880.1	AT4G34880	fgenesh2_kg.7__601__AT4G34880.1	7	ortholog_one2one	92		248567_at	At5g49750		not assigned.no ontology	44.32	39.83	13.08	12.24	18.66	20.99	979.56	994.36	451.93	430.23	688.95	703.52	-1.02	-0.4	0
246435_at	At5g17460		not assigned.unknown	62.78	55.68	59.57	75.65	54.13	56.31	1207.34	1200.75	3157.65	4173.11	1849.22	1769.05	1.27	0.44	0.05	0.49	unknown protein.[Source:TAIR;Acc:AT5G17460]	5	5757098	5759795	AT5G17460.2	AT5G17460	scaffold_601798.1	6	ortholog_one2one	94		247484_at	At5g62110		not assigned.unknown	20.94	22.62	8.63	9.15	6.64	8.3	716.72	766.14	342.36	362.33	430.39	456.88	-1.02	-0.7	0
248048_at	At5g56080	ATNAS2;NAS2	metal handling.binding, chelation and storage	66.06	55.29	55.21	88.7	80.21	91.15	1233.52	1195.11	2298.51	4251.29	2867.15	2953.47	1.26	1.07	0	0	nicotianamine synthase 2.[Source:TAIR;Acc:AT5G56080]	5	22711402	22712364	AT5G56080.1	ATNAS2	scaffold_802149.1	8	ortholog_one2one	96		265107_s_at	AT1G63380;AT1G62610		misc.short chain dehydrogenase/reductase (SDR)	74.34	65.5	21.07	19.52	29.61	34.13	1346.65	1342.29	745.26	625.49	1023.7	1125.33	-1.01	-0.4	0
245776_at	At1g30260		not assigned.unknown	53.86	47.59	53.85	75.89	43.57	53.31	1097.89	1104.46	2545.94	3538.79	1426.38	1654.4	1.26	0.31	0.02	0.44		1	10651051	10651728	AT1G30260.1	AT1G30260	scaffold_103361.1	1	ortholog_one2one	87		245457_s_at	AT4G16940;AT4G16960		stress.biotic.PR-proteins	128.79	111.5	28.04	30.32	42.33	40.02	2100.72	2083.96	979.15	1062.77	1390.01	1202.27	-1.01	-0.68	0
265146_at	At1g51210		misc.UDP glucosyl and glucoronyl transferases	81.45	65.87	72.93	79.81	66.29	69.98	1419.54	1348.16	3921.8	4118.15	2193.82	2183.79	1.26	0.55	0.04	0.17	UDP-Glycosyltransferase superfamily protein.[Source:TAIR;Acc:AT1G51210]	1	18987809	18989110	AT1G51210.1	AT1G51210	scaffold_104877.1	1	ortholog_one2one	86		253586_s_at	AT4G30740;AT4G30710		not assigned.unknown	87.66	74.46	22.28	22.16	23.14	23.5	1515.43	1478.29	800.51	709.51	801.97	760.24	-1.01	-0.8	0
263084_at	At2g27180		not assigned.unknown	63.93	54.21	67.52	73.84	90.48	101.18	1225.33	1190.07	3543.5	3734.84	3749.78	3911.2	1.26	1.59	0.01	0	unknown protein.[Source:TAIR;Acc:AT2G27180]	2	11620233	11621174	AT2G27180.1	AT2G27180	fgenesh2_kg.172__1__AT2G27180.1;fgenesh2_kg.4__666__AT2G27180.1;scaffold_600623.1	scaffold_172;4;6	ortholog_one2many	24;3		261719_at	At1g18390		signalling.receptor kinases.wheat LRK10 like	60.93	57.78	18.64	17.41	19.69	25.97	1164.45	1222.02	617.89	562.38	699.85	793.42	-1.01	-0.64	0
256679_at	At3g52300	ATPQ	mitochondrial electron transport / ATP synthesis.F1-ATPase	60.61	49.28	62.31	77.32	42.08	37.42	1172.91	1107.84	2635.58	3334.99	1340.19	1120.81	1.26	0.03	0	0.66	ATP synthase D chain, mitochondrial.[Source:TAIR;Acc:AT3G52300]	3	19396565	19398377	AT3G52300.1	ATPQ	fgenesh2_kg.5__1588__AT3G52300.1	5	ortholog_one2one	99		261699_at	At1g32660		protein.degradation.ubiquitin.E3.SCF.FBOX	45.38	42.93	14.49	14.22	16.6	16.06	974.5	1020.63	528.33	479.1	645.76	611.41	-1.01	-0.66	0
251155_at	At3g63160		not assigned.unknown	68.86	56.96	75.84	69.67	73.71	77.77	1261.56	1221.79	3951.74	3093.29	2648.49	2549.85	1.26	0.9	0	0.02		3	23333513	23334034	AT3G63160.1	AT3G63160	fgenesh2_kg.5__2810__AT3G63160.1	5	ortholog_one2one	91		245811_at	At1g37537		DNA.synthesis/chromatin structure.retrotransposon/transposase.gypsy-like retrotransposon	49.18	44.18	15.15	15.66	19.54	15.32	1026.69	1037.37	514.88	511.83	706.42	585.72	-1.01	-0.66	0
253262_at	At4g34440		signalling.receptor kinases.proline extensin like	48.43	44.83	56.57	59.07	64.57	68.8	1020.15	1049.94	2906.71	2662.99	2435.2	2251.77	1.26	1.04	0.07	0.02	Protein kinase superfamily protein.[Source:TAIR;Acc:AT4G34440]	4	16465828	16468956	AT4G34440.1	AT4G34440	Al_scaffold_0007_610;scaffold_300190.1;scaffold_700720.1;Al_scaffold_0310_2	7;3;scaffold_310	ortholog_one2many	95;82;79;75		261095_at	At1g62930		not assigned.no ontology.pentatricopeptide (PPR) repeat-containing protein	34.28	27.28	13.83	9.24	14.47	13.95	864.45	824.1	494.13	367.96	593.89	565.83	-1.01	-0.53	0
250810_at	At5g05090		RNA.regulation of transcription.G2-like transcription factor family, GARP	82.24	72.86	71.29	99.96	73.63	87.69	1438.46	1456.55	3445.52	5357.26	2628.15	2812.97	1.26	0.71	0	0.01	Homeodomain-like superfamily protein.[Source:TAIR;Acc:AT5G05090]	5	1503232	1504494	AT5G05090.1	AT5G05090	scaffold_600469.1	6	ortholog_one2one	96		260131_at	At1g66310		protein.degradation.ubiquitin.E3.SCF.FBOX	35.36	26.98	12.15	11.14	14.45	13.98	874	821.13	434.57	405.6	589.44	564.22	-1.01	-0.52	0
249391_at	At5g40140		protein.degradation.ubiquitin.E3.RING	58.59	52.03	67.38	79.24	71.53	84.6	1166.37	1162.97	3168.01	3250.68	2475.43	2767.5	1.26	0.92	0	0	RING/U-box superfamily protein with ARM repeat domain.[Source:TAIR;Acc:AT5G40140]	5	16057347	16058999	AT5G40140.1	AT5G40140	scaffold_703995.1;fgenesh1_pg.C_scaffold_3003149	7;3	ortholog_one2many	96;89		263276_at	At2g14100	CYP705A13	misc.cytochrome P450	45	37.77	15.54	10.92	13.1	14.17	981.81	955.83	539.37	403.38	558.27	567.1	-1.01	-0.75	0
247338_at	At5g63680		glycolysis.cytosolic branch.pyruvate kinase (PK)	70.63	64.12	69	83.44	59.01	60.71	1272.89	1307.97	3251.35	3737.25	1863.93	1752.42	1.26	0.4	0	0.18	Pyruvate kinase family protein.[Source:TAIR;Acc:AT5G63680]	5	25490073	25492752	AT5G63680.1	AT5G63680	scaffold_803064.1	8	ortholog_one2one	99		265410_at	At2g16620		protein.postranslational modification	42.43	40.77	15.18	12.57	15.73	13.34	983.04	1031.03	572.99	447.83	634.65	557.94	-1.01	-0.67	0
247287_at	At5g64230		not assigned.unknown	75.21	68.47	82.47	83.98	88.4	89.43	1389.6	1430.96	6026.93	4964.04	3664.35	3162.25	1.26	0.83	0.03	0.01	unknown protein.[Source:TAIR;Acc:AT5G64230]	5	25692453	25694053	AT5G64230.1	AT5G64230	fgenesh2_kg.8__2439__AT5G64230.1	8	ortholog_one2one	56		266245_at	At2g27700		protein.synthesis.initiation	26.4	20.38	8.37	10.51	9.85	10.49	779.82	739.62	351.58	389.44	491.14	493.7	-1.01	-0.55	0
247006_at	At5g67490		not assigned.unknown	49.96	42.95	59.77	66.89	39.62	39.49	1035.1	1019.17	2945.62	3181.01	1223.61	1152.71	1.26	0.16	0	0.61	unknown protein [Source:RefSeq peptide;Acc:NP_569049]	5	26934153	26934952	AT5G67490.1	AT5G67490	scaffold_803353.1	8	ortholog_one2one	89		257142_at	At3g20090	CYP705A18	misc.cytochrome P450	21.08	18.7	8.55	9.61	10.42	9.3	716.98	718.38	345.83	367.45	502.92	471.09	-1.01	-0.54	0
251837_s_at	AT3G55200;AT3G55220		RNA.processing.splicing	82.81	71.82	74.21	94.83	70.57	84.18	1448.97	1431.92	3337.65	4462.86	2255.35	2488.1	1.25	0.67	0	0												252809_at	At3g42430		DNA.synthesis/chromatin structure.retrotransposon/transposase	53.93	43.33	15.31	13.86	14.53	16.65	1102.78	1048.42	530.61	492.63	593.08	627.34	-1.01	-0.72	0
246287_at	At1g31870		not assigned.unknown	61.22	50.66	61.56	71.58	36.8	42.96	1176.34	1142.09	2900.37	3439.28	1173.3	1235.67	1.25	0.04	0	0.82	unknown protein.[Source:TAIR;Acc:AT1G31870]	1	11436719	11440109	AT1G31870.2	AT1G31870	Al_scaffold_0001_3247	1	ortholog_one2one	92		251572_at	At3g58390		protein.synthesis.release	39.92	38.35	13.7	13.61	17.67	17.73	917.43	962.53	484.71	479.95	658.28	636.78	-1.01	-0.51	0
262304_at	At1g70890	MLP43	stress.abiotic.unspecified	56.72	47.57	58.54	72.8	57.94	58.99	1127.94	1097.46	3444.71	4099.96	2233.16	1974.1	1.25	0.61	0.08	0.32	MLP-like protein 43.[Source:TAIR;Acc:AT1G70890]	1	26725626	26726544	AT1G70890.1	MLP43	fgenesh2_kg.2__1354__AT1G70890.1	2	ortholog_one2one	70		254663_at	At4g18290	KAT2	transport.potassium	41.18	37.57	14.7	11.68	17.84	20.9	936.86	959.68	508.63	434.12	671.56	701.29	-1.01	-0.46	0
245728_at	At1g73340		misc.cytochrome P450	39.59	38.76	41.68	67.62	46.94	59.67	913.77	965.51	1742.01	3691.36	1705.09	2010.48	1.25	0.77	0.01	0.07	Cytochrome P450 superfamily protein.[Source:TAIR;Acc:AT1G73340]	1	27573116	27575419	AT1G73340.1	AT1G73340	Al_scaffold_0002_198	2	ortholog_one2one	0		253070_at	At4g37850		RNA.regulation of transcription.bHLH,Basic Helix-Loop-Helix family	32.12	27.87	11.04	11.34	13.82	16	837.17	835.93	408.72	409.45	568.53	602.01	-1.01	-0.44	0
262190_at	At1g78030		not assigned.unknown	91.67	85.1	97.7	114.07	121.78	137.79	1739.6	1820.26	15049.4	17446.4	10658.9	11355.5	1.25	0.92	0.08	0.56	unknown protein.[Source:TAIR;Acc:AT1G78030]	1	29342157	29343824		AT1G78030				NA		246888_at	At5g26270		not assigned.unknown	27.91	17.79	10.36	7.22	13.64	13.01	795.65	709.7	403.23	324.78	583.75	552.08	-1.01	-0.39	0
258625_at	At3g04370	PDLP4	not assigned.unknown	55.95	53.78	59.31	76.49	61.37	72.07	1113.99	1183.31	2936.27	3588.27	2385.98	2564.42	1.25	0.71	0.01	0.13	plasmodesmata-located protein 4.[Source:TAIR;Acc:AT3G04370]	3	1159423	1161126	AT3G04370.1	PDLP4	fgenesh2_kg.3__397__AT3G04370.2	3	ortholog_one2one	90		247752_at	At5g59060		not assigned.unknown	47.92	40.58	15.36	13.77	21.41	23.82	1014.97	991.96	554.98	484.89	813.13	817.1	-1.01	-0.4	0
258529_at	At3g06740	GATA15	RNA.regulation of transcription.C2C2(Zn) GATA transcription factor family	87.17	76.2	74.24	89.03	87.12	90.06	1496.1	1491.16	3692.75	4200.83	3036.25	2826.65	1.25	0.9	0	0	GATA transcription factor 15.[Source:TAIR;Acc:AT3G06740]	3	2126414	2127467	AT3G06740.1	GATA15	fgenesh2_kg.3__690__AT3G06740.1	3	ortholog_one2one	53		247421_at	At5g62800		development.unspecified	38.69	37.57	13.13	10.82	13.98	14.77	904.59	953.46	453.55	401	574.6	570.2	-1.01	-0.61	0
258704_at	At3g09780	CCR1;ATCRR1	signalling.receptor kinases.crinkly like	85.43	76.66	79.22	100.01	75.63	107.85	1511.64	1544.89	4956.75	7589.22	2920.52	4221.83	1.25	0.84	0.01	0.02	Serine/threonine-protein kinase-like protein CCR1 [Source:UniProtKB/Swiss-Prot;Acc:Q9S7D9]	3	3000759	3003179	AT3G09780.1	CCR1	fgenesh2_kg.3__1002__AT3G09780.1	3	ortholog_one2one	53		266675_s_at	AT2G29610;AT2G29830		protein.degradation.ubiquitin.E3.SCF.FBOX	84.18	68.42	18.9	20.37	22.79	25.27	1460.04	1395.99	683.46	724.19	835.54	832.28	-1	-0.76	0
257968_at	At3g27550		RNA.processing.splicing	81.48	70.03	73.79	77.05	63.05	59.25	1430.61	1406.12	3682.77	3509.17	2064.2	1760.93	1.25	0.36	0.01	0.4	RNA-binding CRS1 / YhbY (CRM) domain protein.[Source:TAIR;Acc:AT3G27550]	3	10207781	10209899	AT3G27550.1	AT3G27550	fgenesh2_kg.5__537__AT3G27550.1	5	ortholog_one2one	97		260658_at	At1g19410		not assigned.unknown	34.87	32.4	11.27	12.59	12.36	14.47	863.71	885.47	416.32	431.22	540.97	564.64	-1	-0.64	0
251262_at	At3g62080		RNA.regulation of transcription.SNF7	41.16	37.19	60.79	59.51	65.48	69	934.13	943.88	2518.91	2128.78	2055.89	1968.39	1.25	1.04	0	0	SNF7 family protein.[Source:TAIR;Acc:AT3G62080]	3	22986174	22988777	AT3G62080.2	AT3G62080	fgenesh2_kg.5__2707__AT3G62080.2;Al_scaffold_0005_3173;fgenesh2_kg.5__1319__AT3G62080.2	5	ortholog_one2many	94;93		256495_at	At1g31530		DNA.synthesis/chromatin structure	48.94	43.22	13.5	15.33	19.21	24.66	1026.87	1031.77	478.5	524.49	694.87	817.22	-1	-0.41	0
248284_at	At5g52975		not assigned.unknown	48	47.97	52.93	79.11	62.71	72.97	1021.09	1099.36	2248.55	3590.2	2146.33	2323.11	1.25	0.86	0	0	Protein of unknown function (DUF1278).[Source:TAIR;Acc:AT5G52975]	5	21481457	21482035	AT5G52975.1	AT5G52975	Al_scaffold_0008_1678	8	ortholog_one2one	88		257505_at	At1g47940		not assigned.unknown	46.13	43.06	15.63	15.22	14.6	15.47	994.41	1024.21	553.96	516.69	588.77	583.82	-1	-0.75	0
252576_s_at	AT3G45450;AT3G48870		protein.targeting.unknown	108.72	90.67	81.01	111.09	74.18	84.67	1790.57	1714.82	3936.76	5459.49	2400.54	2535.87	1.24	0.43	0	0.04												265365_at	At2g13310		DNA.synthesis/chromatin structure.retrotransposon/transposase.CACTA-like transposase	28.38	31.27	12.61	9.6	12.17	12.1	795.77	870.77	439.54	365.09	534.01	520.73	-1	-0.61	0
265169_x_at	AT1G23720		not assigned.no ontology.proline rich family	96.53	87.79	99.97	69.62	110.63	103.77	1701.24	1743.9	6086.66	2827.83	4402.44	3513.28	1.24	1.32	0	0	Proline-rich extensin-like family protein.[Source:TAIR;Acc:AT1G23720]	1	8388655	8391540	AT1G23720.1	AT1G23720	fgenesh1_pm.C_scaffold_5001536	5	ortholog_one2many	70		263245_at	At2g31470	DOR	protein.degradation.ubiquitin.E3.SCF.FBOX	46.35	37.39	12.91	14.65	12.67	12.87	1002.18	961.41	452.17	493.75	553.61	536.14	-1	-0.8	0
264439_at	At1g27450	APT1;ATAPT1	nucleotide metabolism.salvage.phosphoribosyltransferases.aprt	42.37	40.36	49.79	65.41	34.98	35.51	947.99	991.21	1979.76	2569.96	1121.78	1042.72	1.24	0.16	0	0.96	adenine phosphoribosyl transferase 1.[Source:TAIR;Acc:AT1G27450]	1	9531839	9534114	AT1G27450.3	ATAPT1	fgenesh2_kg.1__2903__AT1G27450.1	1	ortholog_one2one	86		263463_at	At2g31770	ARI9;ATARI9	protein.degradation.ubiquitin.E3.RING	51.97	47.26	15.82	12.68	13.37	13.66	1056.64	1076.25	548.5	446.46	563.58	552.1	-1	-0.87	0
260518_at	At1g51410		misc.alcohol dehydrogenases	61.12	45.91	56.88	78.8	54.71	53.76	1166.38	1061.12	2326.8	3337.97	1727.29	1558.04	1.24	0.46	0	0.04	NAD(P)-binding Rossmann-fold superfamily protein.[Source:TAIR;Acc:AT1G51410]	1	19059885	19061424		AT1G51410				NA		252728_at	At3g43080		DNA.synthesis/chromatin structure.retrotransposon/transposase.mutator-like transposase	22.02	19.32	8.78	9.13	12.43	7.68	726.42	723.61	348.49	358.51	543.54	445.95	-1	-0.52	0
259853_at	At1g72300		signalling.receptor kinases.leucine rich repeat X	62.01	51.68	63.03	76.23	41.96	35.69	1172.45	1138.52	2711.92	3236.35	1266.89	1035.28	1.24	0.01	0	0.67	Leucine-rich receptor-like protein kinase family protein.[Source:TAIR;Acc:AT1G72300]	1	27217477	27221123	AT1G72300.1	AT1G72300	fgenesh2_kg.2__1488__AT1G72300.1	2	ortholog_one2one	94		246080_at	At5g20460		not assigned.unknown	103.51	85.65	20.2	23.09	16.35	17.8	1797.36	1712.58	771.79	845.66	631.4	649.33	-1	-1.13	0
263414_at	At2g21230		RNA.regulation of transcription.bZIP transcription factor family	75.45	68.73	70.84	83.26	66.25	63.34	1341.05	1378.38	3218.29	3446.84	2167.43	1876.8	1.24	0.54	0	0.12	Basic-leucine zipper (bZIP) transcription factor family protein.[Source:TAIR;Acc:AT2G21230]	2	9093624	9096347	AT2G21230.3	AT2G21230	fgenesh2_kg.4__38__AT2G21230.1	4	ortholog_one2one	62
265614_at	At2g25355		DNA.unspecified	48.25	44.88	52.39	69.89	31.62	35.08	1036.28	1061.04	2173.45	2985.96	1005.44	1019.48	1.24	0.01	0	0.76	PNAS-3 related.[Source:TAIR;Acc:AT2G25355]	2	10801278	10803722		AT2G25355				NA
257105_at	At3g15300		not assigned.no ontology	83.55	70.93	84.54	87.68	82.45	87.26	1529.76	1456.59	4949.22	4264.69	3015.77	2905.43	1.24	0.75	0	0	VQ motif-containing protein.[Source:TAIR;Acc:AT3G15300]	3	5147405	5148305	AT3G15300.1	AT3G15300	fgenesh2_kg.3__1663__AT3G15300.1	3	ortholog_one2many	95
257956_at	At3g25400		not assigned.unknown	45.31	40.81	53.93	70.82	40.24	44.99	1004.62	1011.35	2433.94	3355.56	1286.72	1371.25	1.24	0.31	0	0.37		3	9213156	9214281	AT3G25400.1	AT3G25400	fgenesh2_kg.3__2740__AT3G25400.1	3	ortholog_one2one	94
254350_at	At4g22280		protein.degradation.ubiquitin.E3.SCF.FBOX	42.83	35.69	48.12	61.68	41.59	41.11	958.02	928.44	2209.94	2881.64	1377.39	1234.82	1.24	0.37	0.06	0.49	F-box/RNI-like superfamily protein.[Source:TAIR;Acc:AT4G22280]	4	11775969	11778123	AT4G22280.1	AT4G22280	Al_scaffold_0001_1978	1	ortholog_one2one	54
248979_at	At5g45080	AtPP2-A6;PP2-A6	stress.biotic.receptors	57	54.79	63.86	64.94	37.37	39.6	1121.58	1181.67	2909.69	2549.73	1187.66	1139.11	1.24	0.14	0	0.54	phloem protein 2-A6.[Source:TAIR;Acc:AT5G45080]	5	18191575	18193207	AT5G45080.1	AtPP2-A6	Al_scaffold_0008_406;Al_scaffold_0065_3	8;scaffold_65	ortholog_one2many	82;83
262054_s_at	AT1G79920;AT1G79930		stress.abiotic.heat	101.73	86.51	85.51	101.43	72.64	73.36	1724.62	1692.16	4754.98	5805.26	2464.84	2269.02	1.23	0.4	0	0.31
257568_s_at	AT3G23950;AT3G23970		protein.degradation.ubiquitin.E3.SCF.FBOX	59.32	52.42	58.72	66.3	43.32	53.68	1158.5	1159.36	2831.12	3072.12	1423.85	1615.16	1.23	0.39	0.03	0.69
[truncated: 474 more rows]
[truncated: 11 more columns]
