# Supplementary material for: Between-species differences in gene copy number are enriched among functions critical for adaptive evolution in Arabidopsis halleri
Source: BMC Genomics. 2016 Dec 22;17(Suppl 13):1034. doi: 10.1186/s12864-016-3319-5 (PMC5259951; doi:10.1186/s12864-016-3319-5)
Supplement: Additional file 5 — Gold standard dataset of genes of known copy number in A. halleri. (XLSX 40 kb) [file 12864_2016_3319_MOESM5_ESM.xlsx]

## Sheet: Additional file 5
Additional table 1. Gold standard dataset of genes of known copy number in A. halleri
Affymetrix id	AGI codea	Gene name	Copy number in A. halleri (A. thaliana)b
266336_at	At2g32270	ZIP3	2 (1)
267304_at	At2g30080	ZIP6	2 (1)
260462_at	At1g10970	ZIP4	1 (1)
253413_at	At4g33020	ZIP9	2 (1)
262546_at	At1g31260	ZIP10	1 (1)
259723_at	At1g60960	IRT3	1 (1)
267488_at	At2g19110	HMA4	3 (1)c
253658_at	At4g30120	HMA3	> 2 (1)d
266718_at	At2g46800	MTP1	5 (1)e
251620_at	At3g58060	MTP8	1 (1)
258646_at	At3g08040	FRD3	1 (1)
251840_at	At3g54960	PDI1	1 (1)
247588_at	At5g60640	PDI2	1 (1)
248048_at	At5g56080	NAS2	2 (1)f
aunique Arabidopsis locus identifier
ball data from ref. no. 30, unless indicated otherwise.
c(16), d(S1). e(52, 53), fCircumstantial evidence (Talke and Krämer, unpublished)
