# Supplementary material for: Between-species differences in gene copy number are enriched among functions critical for adaptive evolution in Arabidopsis halleri
Source: BMC Genomics. 2016 Dec 22;17(Suppl 13):1034. doi: 10.1186/s12864-016-3319-5 (PMC5259951; doi:10.1186/s12864-016-3319-5)
Supplement: Additional file 6 — Numbers of genes predicted to exhibit copy number divergence in A. lyrata by comparison to A. thaliana. (XLSX 46 kb) [file 12864_2016_3319_MOESM6_ESM.xlsx]

## Sheet: Additional file 6
Additional table 3. Numbers of genes predicted to exhibit copy number divergence in A. lyrata by comparison to A. thaliana
	Gene copy numbera
Prediction method	Expanded	Reduced	No change
Ensembl-Gramene orthology	1335	4037	17484
A. lyrata genome release version 1b	1522	826	20508
Present manuscriptc	217	479	22160
Machado et al.c	298	17004	5554
Darby et al.c	949	18719	3188
High-confidence setd	384	649	22030
aAll predictions were made against the set of nuclear-encoded A. thaliana genes represented on the Affymetrix ATH1 GeneChip®.
bderived from BLAST based orthology predictions (Materials and Methods)
carray-CGH-based
dGenes predicted to be CNE or CNR by both Ensembl-gramene and A. lyrata genome release predictions
