# Supplementary material for: Between-species differences in gene copy number are enriched among functions critical for adaptive evolution in Arabidopsis halleri
Source: BMC Genomics. 2016 Dec 22;17(Suppl 13):1034. doi: 10.1186/s12864-016-3319-5 (PMC5259951; doi:10.1186/s12864-016-3319-5)
Supplement: Additional file 7 — Validation of array-CGH results against all genes predicted to be (A) copy number expanded (CNEs) and (B) copy number reduced (CNRs) in A. lyrata (see Table 1). (XLSX 43 kb) [file 12864_2016_3319_MOESM7_ESM.xlsx]

## Sheet: Additional file 7
Additional table 4. Validation of array-CGH results against all genes predicted to be (A) copy number expanded (CNEs) and (B) copy number reduced (CNRs) in A. lyrata (see Table 1)
A
Array-CGH prediction method	Total number of CNEs detected	Number of detected CNEs shared with the predicted CNEs		Sensitivity		Specificity		Precision
				(% positives detected out of predicted positives)		(% negatives detected out of predicted negatives)		(% true positives out of total no. detected)
		E	E-A	E	E-A	E	E-A	E	E-A
Present manuscript	217	40	19	3	5	99.2	99.1	18.4	8.8
Darby et al. 2011	949	80	15	6	3.9	96	95.9	8.4	1.6
Machado et al. 2010	298	45	11	3.4	2.9	98.8	98.7	15.1	3.7
B
Array-CGH prediction method	Total number of CNRs detected	Number of detected CNRs shared with the predicted CNRs		Sensitivity		Specificity		Precision
				(% positives detected out of predicted positives)		(% negatives detected out of predicted negatives)		(% true positives out of total no. detected)
		E	E-A	E	E-A	E	E-A	E	E-A
Present manuscript	479	444	9	11	1.4	99.8	97.9	92.7	1.9
Darby et al. 2011	18719	3537	574	87.6	88.4	19.3	18.2	18.9	3.1
Machado et al. 2010	17004	3624	558	89.7	86	28.9	25.8	21.3	3.3
Each entry refers to predictions by either Ensembl Plants alone (E), or common to both Ensembl Plants and A. lyrata genome analysis (E-A).
