# Supplementary material for: Between-species differences in gene copy number are enriched among functions critical for adaptive evolution in Arabidopsis halleri
Source: BMC Genomics. 2016 Dec 22;17(Suppl 13):1034. doi: 10.1186/s12864-016-3319-5 (PMC5259951; doi:10.1186/s12864-016-3319-5)
Supplement: Additional file 8 — Manually curated list of MapMan transition metal homeostasis genes of A. thaliana. (XLSX 44 kb) [file 12864_2016_3319_MOESM8_ESM.xlsx]

## Sheet: Additional file 8
AGI code	Affy Id probeset	Gene symbol	Function	Comment
At1g01490	259434_at	HIPP39	putative metallochaperone-like protein; Heavy metal transport/detoxification superfamily protein	upregulated in roots of Cd treated plants
At1g01580		FRO2	ferric chelate reductase "the one" FRD1	or metal mobilization
At1g01590		FRO1	putative ferric chelate reductase	cellular metal acquitsition
At1g02500	260913_at	SAMS	S-adenosylmethionine synthetase
At1g03980	265065_at	PCS2	phytochelatin synthase
At1g05300	264574_at	ZIP5	ZIP family
At1g05580		CHX23	cation/H+ exchanger of unknown specificity - CPA2 family	putative Na+/H+ antiporter, CPA2 family
At1g06970	256051_at	CHX14	cation/H+ exchanger of unknown specificity - CPA2 family	putative Na+/H+ antiporter, CPA2 family
At1g07025	256048_at	MIT	Mitoferrin of MITOCHONDRIAL SOLUTE CARRIER (MSC) family, putative iron transporter across inner mitochondrail membrane related to ScMrs3p and ScMrs4p
At1g07030	256055_at	Mfm1	Mitoferrin-related of MITOCHONDRIAL SOLUTE CARRIER (MSC) family, putative iron transporter across inner mitochondrail membrane related to ScMrs3p and ScMrs4p
At1g07600	261438_at	MT1a	metallothionein 1a
At1g07610	261410_at	MT1c	metallothionein 1c
At1g08140		CHX6	cation/H+ exchanger of unknown specificity - CPA2 family	putative Na+/H+ antiporter, CPA2 family
At1g08150		CHX5	cation/H+ exchanger of unknown specificity - CPA2 family	putative Na+/H+ antiporter, CPA2 family
At1g08960	264644_at	CAX11	Ca2+/H+ exchangers
At1g09240	264261_at	NAS3	nicotianamine synthase	overexpr in A.halleri shoots, shoot-specific in A. thaliana
At1g10970	260462_at	ZIP4	ZIP family
At1g12520	259511_at	CCS	copper chaperone	mediates the delivery of Cu to the CuZnSOD. Same gene encodes for cytosolic and chloroplastic CCS.
At1g14870	262832_s_at	Pcr2	related to AtPcr1, Zn exporter in root-to-shoot Zn transport and Zn export from root epidermis
At1g14880	262832_s_at	Pcr1	Cys-rich protein, probably plasma membrane Cd exporter conferring Cd tolerance (see publ. Lee and Martinoia)
At1g15730			COG0523-domain containing plastid protein, CobW-like cobalamin biosynthesis protein, putative Zn metallochaperone
At1g15960	261845_at	NRAMP6	Nramp family
At1g16310	262751_at	CDF8	cation diffusion facitlitator or metal transport protein family (MTP)	AtMTP10
At1g16380	262757_at	CHX1	cation/H+ exchanger of unknown specificity - CPA2 family	putative Na+/H+ antiporter, CPA2 family
At1g19610	261135_at	AFP6	distantly related to antifungal protein
At1g21140	261448_at	CCCl2	a little similar to AtCCC1; annotated as nodulin
At1g22990	264729_at	HIPP22	putative copper chaperone (Zachgo)
At1g23020	264751_at	FRO3	ferric chelate reductase, putative
At1g30400	256305_at	ABCC1	vacuolar phytochelatin transporter, also MRP1
At1g31260	262546_at	ZIP10	ZIP family
At1g47240	260509_at	NRAMP2	Nramp family	Mn transport
At1g48370	262248_at	YSL8	Yellow stripe like transporter 8
At1g49030	260752_at	Pcr6	related to AtPcr1, Cd exporter conferring Cd tolerance
At1g49420		HIPP38	putative metallochaperone-like protein; Heavy metal transport/detoxification superfamily protein	downregulated in Cd treated plants
At1g51070	245746_at	bHLH115	interactor of POPEYE, Fe deficiency response
At1g51610	260489_at	CDF12	cation diffusion facitlitator or metal transport protein family (MTP)	AtMTPc4/AtMTP7
At1g52200	259841_at	Pcr8	related to AtPcr1, Cd exporter conferring Cd tolerance
At1g53030	261317_at	COX17-2	copper chaperone
At1g54110	263154_at	CAX10	Ca2+/H+ exchangers
At1g54410	262958_at	ITP2	similar to Ricinus iron transport protein ITP2
At1g55720	264533_s_at	CAX6	Ca2+/H+ exchangers
At1g55730	264533_s_at	CAX5	Ca2+/H+ exchangers
At1g55910	260601_at	ZIP11	ZIP family
At1g55920	260602_at	SAT	serine acetyl transferase
At1g56210	256222_at	HIPP35	putative copper chaperone
At1g56430	259632_at	NAS4	putative nicotianamine synthase	expressed
At1g58320		Pcr9	related to AtPcr1, Cd exporter conferring Cd tolerance
At1g60960	259723_at	IRT3	ZIP family
At1g63440	261551_at	HMA5	P1B CPX metal ATPase, Cu pump?
At1g64170	262324_at	CHX16	cation/H+ exchanger of unknown specificity - CPA2 family	putative Na+/H+ antiporter, CPA2 family
At1g65730	262925_at	YSL7	Yellow stripe like transporter 7
At1g66240	259824_at	ATX1	copper chaperone, interacts with HMA5?
At1g66810	256367_at	CTH1	related to ScCTH1
At1g68100	260003_at	IAR1	IAA-alanine resistance protein	HX motifs, ZIP family
At1g68200	260430_at	CTH2	related to ScCTH2, Fe metabolism regulator
At1g71050	259753_at	HIPP20	putative copper chaperone
At1g75830	262679_at	AFP1	antifungal protein 1
At1g76800	259871_at	CCCl4	a little similar to AtCCC1; annotated as nodulin
At1g78330		SAT?	pseudogene; putative serine acetyl transferase
At1g79400	262936_at	CHX2	cation/H+ exchanger of unknown specificity - CPA2 family	putative Na+/H+ antiporter, CPA2 family
At1g79520	262940_at	CDF9	cation diffusion facitlitator or metal transport protein family (MTP)	AtMTP9
At1g80480			COG0523-domain containing plastid protein, CobW-like cobalamin biosynthesis protein, putative Zn metallochaperone
At1g80830	261895_at	NRAMP1	Nramp family	Mn uptake system
At2g01770	265863_at	CCC1/VIT1	similar to yeast Fe transporter CCC1 originally thought to transport Ca and Mn
At2g02130	266118_at	AFP8	distantly related to antifungal protein
At2g02140	266115_at	AFP7	distantly related to antifungal protein
At2g03445		mir398a	mir398 microRNA family	Upregulared under Cu deficiency. Targets: CSD2, CSD1, COX5b-1, CCS1
At2g04032	263480_at	ZIP7	ZIP family
At2g04620	263054_at	CDF5	cation diffusion facitlitator or metal transport protein family (MTP)	AtMTP12
At2g13620	263720_at	CHX15	cation/H+ exchanger of unknown specificity - CPA2 family	putative Na+/H+ antiporter, CPA2 family
At2g15290	263298_at	PIC1	chloroplast Fe/Zn/Mg importer?
At2g16770		bZIP23	regulator of Zn deficiency response, redundant with AtbZIP19
At2g16800	257988_at	ZN1	ZEBRA-NECROSIS 1; high-affinity nickel transport protein family member
At2g19110	267488_at	HMA4	P1B CPX metal ATPase, Zn/Cd/Pb pump	Zn pump
At2g23150	267266_at	NRAMP3	Nramp family	retrieval of metal ions from vacuole
At2g23240	245070_at	MT4b	metallothionein 4 b
At2g26010		AFP2	putative antifungal protein
At2g26020	257365_x_at	AFP5	distantly related to antifungal protein; PDF1.2b
At2g26975		COPT6	copper transporter
At2g28160	266162_at	FIT1/bHKH029	Fe-deficiency Induced Transcription Factor 1
At2g28170	266161_at	CHX7	cation/H+ exchanger of unknown specificity - CPA2 family	putative Na+/H+ antiporter, CPA2 family
At2g28180	266160_at	CHX8	cation/H+ exchanger of unknown specificity - CPA2 family	putative Na+/H+ antiporter, CPA2 family
At2g28660	263438_at	unknown	Chloroplast-targeted copper chaperone protein	another Cu chaperone localized in the chloroplast?
At2g29410	266273_at	CDF4	cation diffusion facitlitator or metal transport protein family (MTP)	AtMTPb/AtMTP4
At2g30080	267304_at	ZIP6	ZIP family	overexpr. in A. halleri shoots
At2g30160	267274_at	Mfm2	Mitoferrin-related of MITOCHONDRIAL SOLUTE CARRIER (MSC) family, putative iron transporter across inner mitochondrail membrane related to ScMrs3p and ScMrs4p
At2g30240	267275_at	CHX13	cation/H+ exchanger of unknown specificity - CPA2 family	putative Na+/H+ antiporter, CPA2 family
At2g31910	263469_at	CHX21	cation/H+ exchanger of unknown specificity - CPA2 family	putative Na+/H+ antiporter, CPA2 family
At2g32270	266336_at	ZIP3	ZIP family
At2g33740	267405_at	CUTA	chloroplast copper-binding protein
At2g34660	267319_at	ABCC2	vacuolar phytochelatin transporter, also MRP2
At2g36880	263838_at	SAMS	S-adenosylmethionine synthetase
At2g36950	263866_at	HIPP5	putative metallochaperone-like protein; Heavy metal transport/detoxification superfamily protein	upregulated in roots of Cd treated plants
At2g37920	266091_at	COPT4	copper transporter, new 37925
At2g38170	267093_at	CAX1	Ca2+/H+ exchangers	high-affinity Ca2+/H+ antiporter
At2g38460	267029_at	IREG1	plasma membrane/stele localization
At2g39450	266963_at	CDF7	cation diffusion facitlitator or metal transport protein family (MTP)	AtMTP11
At2g40300	263831_at	FER4	putative ferritin
At2g40935	245097_at	Pcr10	related to AtPcr1, Cd exporter conferring Cd tolerance
AT2G41240		bHLH100	Functions as a key regulator of iron-deficiency responses independent of the master regulator FIT. Likely regulates genes involved in the distribution of iron within the plant.Encodes a member of the basic helix-loop-helix transcription factor family protein.		PMID : 22984573
At2g42000	267579_at	MT4a	metallothionein 4 a
At2g43510	260551_at	AFP10	distantly related to antifungal protein
At2g43550	260547_at	AFP9	distantly related to antifungal protein
At2g46320		MTM1-like	AtMTM1-like member of the MSC superfamily
At2g46800	266718_at	CDF1	cation diffusion facitlitator or metal transport protein family (MTP)	AtMTP1, Zn transporter, overexpressed in A. halleri
At2g47015		mir408	mir408 microRNA family	Upregulared under Cu deficiency. Targets: ARPN, LAC3, LAC12, LAC13
At2g47600	245127_at	MHX1	Mg2+/H+ antiporter; Zn/H+ antiporter	putative Mg2+/H+ exchanger, CaCa family
At2g47830	266505_at	CDF6	cation diffusion facitlitator or metal transport protein family (MTP)	AtMTPc1/AtMTP6
At3g03630	259172_at	OAS-TL	O-acetylserine thiol lyase
At3g05920	258745_at	HIPP43	putative metallochaperone-like protein; Heavy metal transport/detoxification superfamily protein	upregulated in roots of Cd treated plants
At3g08040	258646_at	FRD3	ferric reductase deficient 3 gene, MATE family; transports citrate into root xylem to maintain root-to-shoot Fe mobility	unknown metalloregulatory function
At3g08650	259499_at	ZTP50; GufA	ZINC TRANSPORTER 50, putative ZIP family transporter of the ZTP50 subfamily related to CrZIP7; only A. thaliana member of GufA subfamily of ZIP family	ZIP-family protein, ScZrt3-like; expressed in mature pollen
At3g08950	258987_at	HCC1	electron transport SCO1/SenC family protein
At3g09390	259008_at	MT2a	metallothionein 2 a
At3g11050	256416_at	FER2	putative ferritin
At3g12100	256272_at	CDF11	cation diffusion facitlitator or metal transport protein family (MTP)	AtMTPc2/AtMTP5
At3g12750	257715_at	ZIP1	ZIP family
At3g13110	257194_at	SAT1	serine acetyl transferase 1
At3g13320	257662_at	CAX2	Ca2+/H+ exchangers	low affinity Ca2+/H+ antiporter, also transports Mn2+
At3g14070	257011_at	CAX9	Ca2+/H+ exchangers
At3g14310	258369_at	PME3	Overly Zinc Sensitive 2
At3g15352	257058_at	COX17-1	copper chaperone	mediates the delivery of Cu to the mitochondria; involvement in the hypersensitive response
At3g15353	257054_at	MT3	metallothionein 3
At3g15640	258274_at	COX5b-1	subunit of the mitochondrial cytochrome c oxidase
At3g17390	258415_at	SAMS	S-adenosylmethionine synthetase
At3g17630	258408_at	CHX19	cation/H+ exchanger of unknown specificity - CPA2 family	putative Na+/H+ antiporter, CPA2 family
At3g17650	258353_s_at	YSL5	Yellow stripe like transporter 5
At3g18290	257062_at	BTS	BRUTUS, E3 ubiquitin ligase containing hemerythrin motifs, important in Fe deficiency response, ko lethal
At3g18450	257720_at	Pcr5	related to AtPcr1, Cd exporter conferring Cd tolerance
At3g18460	257550_at	Pcr4	related to AtPcr1, Cd exporter conferring Cd tolerance
At3g18470		Pcr7	related to AtPcr1, Cd exporter conferring Cd tolerance
At3g18485		ILR2	IAA-leucine resistant mutant; encodes inhibitor of ATP-dependent Mn transport	metalloregulatory
At3g20870	260283_at	ZTP29	ZINC TRANSPORTER 29	metal transporter family protein, Zinc/iron permease
At3g22460	256930_at	OAS-TL	putative O-acetylserine thiol lyase
At3g25190	257823_at	CCCl5	a little similar to AtCCC1; annotated as nodulin
At3g27020	257789_at	YSL6	Yellow stripe like transporter 6
At3g43630	252694_at	CCCl3	a little similar to AtCCC1; annotated as nodulin
At3g43660	252697_at	CCCl1	a little similar to AtCCC1; annotated as nodulin
At3g43790	252707_at	ZIFl2	ZINC-INDUCED FACILITATOR-linke 2
At3g44900	246336_at	CHX4	cation/H+ exchanger of unknown specificity - CPA2 family	putative Na+/H+ antiporter, CPA2 family
At3g44910	246337_at	CHX12	cation/H+ exchanger of unknown specificity - CPA2 family	putative Na+/H+ antiporter, CPA2 family
At3g44920	246338_s_at	CHX11	cation/H+ exchanger of unknown specificity - CPA2 family	putative Na+/H+ antiporter, CPA2 family
At3g44930	246338_s_at	CHX10	cation/H+ exchanger of unknown specificity - CPA2 family	putative Na+/H+ antiporter, CPA2 family
At3g46900	252502_at	COPT2	copper transporter
At3g47640	252427_at	PYE	POPEYE, bHLH transcription factor important in root Fe deficiency response in pericycle
At3g51860	246302_at	CAX3	Ca2+/H+ exchangers
At3g52080	252087_at	CHX28	cation/H+ exchanger of unknown specificity - CPA2 family	putative Na+/H+ antiporter, CPA2 family
At3g53720	251906_at	CHX20	cation/H+ exchanger of unknown specificity - CPA2 family	putative Na+/H+ antiporter, CPA2 family
At3g56090	251735_at	FER3	putative ferritin
At3g56240	251733_at	CCH, HIPP45	copper chaperone
At3g56970		bHLH38	bHLH transcription factor, interactor of FIT1
At3g56980	251677_at	bHLH39	bHLH transcription factor, interactor of FIT1
At3g58060	251620_at	CDF10	cation diffusion facitlitator or metal transport protein family (MTP)	AtMTPc3/AtMTP8
At3g58810	251545_at	CDF3	cation diffusion facitlitator or metal transport protein family (MTP)	AtMTPa2/AtMTP3
At3g61940	251294_at	CDF2	cation diffusion facitlitator or metal transport protein family (MTP)	AtMTPa1/AtMTP2
At4g01850	255552_at	SAMS2	S-adenosylmethionine synthetase 2
At4g03240	255420_at	FH	frataxin homologue of A. thaliana; delivers Fe for heme and Fe-S cluster biosynthesis in mitochondrium
At4g05105		mir397a	mir397 microRNA family	Upregulared under Cu deficiency. Targets: LAC2, LAC4, LAC17
At4g08570		HIPP24	putative copper chaperone
At4g10465		HIPP32	putative metallochaperone-like protein; Heavy metal transport/detoxification superfamily protein	downregulated in Cd treated plants
At4g13380	254771_at	HIPP18, MEE56	maternal effect embryo arrest 56	downregulated in Cd treated plants
At4g13554		mir857	mir857 microRNA family	Upregulared under Cu deficiency. Targets: LAC7
At4g13555		mir397b	mir397 microRNA family	Upregulared under Cu deficiency. Targets: LAC2, LAC4, LAC18
At4g14880	245286_at	OAS-TL	O-acetylserine thiol lyase
At4g16370	245296_at	OPT3	oligopeptide transporter (OPT) family	AtOPT3 protein functions in metal homeostasis and movement of iron to developing seeds
At4g18790	254640_at	NRAMP5	Nramp family
At4g19070	254604_at	AS8	Cadmium-induced protein AS8 [Source:UniProtKB/Swiss-Prot;Acc:P42735]
At4g19680	254534_at	IRT2	ZIP family
At4g19690	254550_at	IRT1	ZIP family	principal root Fe uptake system
At4g23700	254215_at	CHX17	cation/H+ exchanger of unknown specificity - CPA2 family	putative Na+/H+ antiporter, CPA2 family
At4g24120	254174_at	YSL1	Yellow stripe like transporter 1, role in metal mobility within plant, iron and NA seed loading
At4g26480	253964_at	NAS-like	protein with NAS domain and KH domain
At4g27940	253824_at	MTM1	AtMTM1 of the MITOCHONDRIAL SOLUTE CARRIER (MSC) superfamily, can restore mitochondrial Mn-SOD activation in yeast Mtm1p mutant
At4g28620	253785_s_at	ATM2	Half-molecule ABC transporter, Fe-S cluster biogenesis	Fe homeostasis
At4g28630	253785_s_at	ATM1	Half-molecule ABC transporter, Fe-S cluster biogenesis	Fe homeostasis
At4g30110	253657_at	HMA2	P1B CPX metal ATPase, Zn/Cd/Pb pump
At4g30120	253658_at	HMA3	P1B CPX metal ATPase, Zn/Cd/Pb pump	Zn pump?, overexpressed in A. hallerishoots
At4g33020	265353_at	ZIP9	ZIP family
At4g33520	253342_at;253339_at	PAA1	responsible for Cu import into chloroplasts, also HMA6, P1B CPX metal ATPase
At4g35040	253171_at	bZIP19	regulator of Zn deficiency response, redundant with AtbZIP23
At4g35060	253172_at	HIPP25	putative copper chaperone
At4g35080	258693_at	ZN2	ZEBRA-NECROSIS 2; high-affinity nickel transport protein family member
At4g37270	246276_at	HMA1	P1B CPX metal ATPase, CPX motif similar to bacterial Co pumps; suggested to be chloroplast Cu importer and/or chloroplast Zn exporter
At4g38580	252956_at	HIPP26	putative metallochaperone-like protein;putative farnesylated protein (At4g38580) mRNA, complete	Cd tolerance
At4g39700		HIPP23	putative copper chaperone
At4g39740	252864_at	HCC2	electron transport SCO1/SenC family protein
At5g01490	251053_at	CAX4	Ca2+/H+ exchangers
At5g01600	251109_at	FER1	ferritin 1 precursor (chloroplast protein)
At5g01680	251101_at	CHX26	cation/H+ exchanger of unknown specificity - CPA2 family	putative Na+/H+ antiporter, CPA2 family
At5g01690	251102_at	CHX27	cation/H+ exchanger of unknown specificity - CPA2 family	putative Na+/H+ antiporter, CPA2 family
At5g02380	250991_at	MT2b	metallothionein 2 b
At5g03280	250928_at	EIN2	Nramp family	ethylene signalling/no exp. evidence for metal transport function
At5g03380	250944_at	HIPP6	putative metallochaperone-like protein; Heavy metal transport/detoxification superfamily protein	Cd tolerance to transgenics
At5g03570	250952_at	IREG2	vacuolar localization, Fe-deficiency-induced immobilization of Ni, Co in root cortex and epidermis
AT5G04150	245692_at	bHLH101	Functions as a key regulator of iron-deficiency responses independent of the master regulator FIT. Likely regulates genes involved in the distribution of iron within the plant.Encodes a member of the basic helix-loop-helix transcription factor family protein.		PMID : 22984573
At5g04950	250832_at	NAS1	nicotianamine synthase	expressed in roots and shoots
At5g13740	250248_at	ZIF1	ZINC-INDUCED FACILITATOR1, vacuolar NA or Zn-NA transporter
At5g13750	250252_at	ZIFl1	ZINC-INDUCED FACILITATOR-linke 1
At5g14545		mir398b	mir398 microRNA family	Upregulared under Cu deficiency. Targets: CSD2, CSD1, COX5b-1, CCS1
At5g14565		mir398c	mir398 microRNA family	Upregulared under Cu deficiency. Targets: CSD2, CSD1, COX5b-1, CCS1
At5g17450	246429_at	HIPP21	putative copper chaperone
At5g17850	250053_at	CAX8	Ca2+/H+ exchangers
At5g17860	250054_at	CAX7	Ca2+/H+ exchangers
At5g18830	249960_at	SPL7	Squamosa-promoter binding-like protein family member, regulator of Cu deficiency response
At5g20650	245999_at	COPT5	copper transporter
At5g20720	246003_at	CPN20	Chaperonin 20, metallochaperone that delivers Fe to FeSOD in chloroplast
At5g21930		PAA2	P1B CPX P-type ATPase; Cu transport into thylakoid lumen; also AtHMA8
At5g22900	249883_at	CHX3	cation/H+ exchanger of unknown specificity - CPA2 family	putative Na+/H+ antiporter, CPA2 family
At5g22910	249884_at	CHX9	cation/H+ exchanger of unknown specificity - CPA2 family	putative Na+/H+ antiporter, CPA2 family
At5g23980		FRO4	cupric chelate reductase
At5g23990		FRO5	cupric chelate reductase, putative
At5g24380	249759_at	YSL2	Yellow stripe like transporter 2 in Zn and Fe homeostasis, plasma membrane localization in root endodermis and pericycle facing xylem
At5g26820	246847_at	IREG3	less sim. to human IREG, identical to MAR1, or kanamycin resistance locus
At5g35525	262832_s_at	Pcr3	related to AtPcr1, Cd exporter conferring Cd tolerance
At5g37060	249649_at	CHX24	cation/H+ exchanger of unknown specificity - CPA2 family	putative Na+/H+ antiporter, CPA2 family
At5g37860	249587_at	CCH-like	putative Cu chaperone (Zachgo)
At5g41000	249334_at	YSL4	Yellow stripe like transporter 4
At5g41610	249255_at	CHX18	cation/H+ exchanger of unknown specificity - CPA2 family	putative Na+/H+ antiporter, CPA2 family
At5g44070	249078_at	PCS1	phytochelatin synthase as first cloned
At5g44420	249052_at	AFP4	putative antifungal protein
At5g44430		AFP3	putative antifungal protein
At5g44790	249027_at	RAN1	P1B CPX metal ATPase, Cu Transporter, also HMA7	role in ethylene signalling
At5g45105	253413_at	ZIP8	ZIP family
At5g49730	248566_s_at	FRO6	ferric chelate reductase, putative
At5g49740	248566_s_at	FRO7	ferric chelate reductase, essential for Fe import into leaf chloroplast
At5g50160	248540_at	FRO8	ferric chelate reductase, putative
At5g50920	248480_at	CLPC1		ClpC1, an ATP-dependent Clp protease in plastids, is involved in iron homeostasis in Arabidopsis leaves.
At5g51720	248377_at	NEET	NEET protein acting in chloroplast Fe homeostasis containing a redox-active labile 2Fe-2S cluster binding domain		doi: 10.1105/tpc.112.097634
At5g52750	248327_at	HIPP13	putative metallochaperone-like protein; Heavy metal transport/detoxification superfamily protein	upregulated in roots of Cd treated plants
At5g52760	248322_at	HIPP14	putative metallochaperone-like protein; Copper transport protein family	upregulated in roots of Cd treated plants
At5g53550	248276_at	YSL3	Yellow stripe like transporter 3, role in metal mobility within plant
At5g54680	248171_at	ILR3	bHLH transcription factor, interactor of POPEYE in Fe deficiency response
At5g56080	248048_at	NAS2	nicotianamine synthase	overexpressed in A. halleri roots, expressed at very low levels in roots and shoots of A.thaliana
At5g56760	247982_at	SAT52	serine acetyl transferase 52
At5g58270	247806_at	ATM3	Half-molecule ABC transporter, Fe-S cluster biogenesis	an ABC transporter orthologous to the yeast ATM1p, has been implicated in the export of Fe-S clusters and can rescue yeast atm1 mutants
At5g58460	247824_at	CHX25	cation/H+ exchanger of unknown specificity - CPA2 family	putative Na+/H+ antiporter, CPA2 family
At5g59030	247745_at	COPT1	copper transporter
At5g59040	247759_at	COPT3	copper transporter
At5g59520	247678_at	ZIP2	ZIP family	transcriptlevels increase under Cu deficiency
At5g62160	247456_at	ZIP12	ZIP family
At5g63530	247331_at	HIPP7	putative metallochaperone-like protein; Farnesylated protein that binds metals
At5g66110	247128_at	HIPP27	putative metallochaperone-like protein; Heavy metal transport/detoxification superfamily protein	Cd tolerance
At5g67330	247001_at	NRAMP4	Nramp family	retrieval of metal ions from vacuole
