# Supplementary material for: Between-species differences in gene copy number are enriched among functions critical for adaptive evolution in Arabidopsis halleri
Source: BMC Genomics. 2016 Dec 22;17(Suppl 13):1034. doi: 10.1186/s12864-016-3319-5 (PMC5259951; doi:10.1186/s12864-016-3319-5)
Supplement: Additional file 9 — Complete dataset expanded from Additional file 3. (XLS 16282 kb) [file 12864_2016_3319_MOESM9_ESM.xls]

## Sheet: Additional file 9
Gene					Custom gene annotation (curated by U. Kraemer Lab)		Raw Signals (background correction by MAS 5)						Normalized and scaled signals						Log2FC		P-value		Additional Gene information				A. lyrata homology information						Additional Mapman classifications				Notes
Affy Id probeset	AGI code	TAIR10 Hyperlinks(restricted to one hyperlink/gene per cell)	Gene Symbol	Mapman Classification (BIN)	custome gene name	custom gene annotation	Ath1	Ath2	Aha1	Aha2	Aly1	Aly2	Ath1	Ath2	Aha1	Aha2	Aly1	Aly2	Aha vs Ath	Aly vs Ath	Aha vs Ath	Aly vs Ath	description	chromosome	Gene start	Gene end	Homolog to A. lyrata gene	external gene id	A. lyrata ensembl ID	A. lyrata chromosome	orthology info.	Percentage identity	Add. 1	Add. 2	Add. 3	Add. 4	for Multigene probes
261585_at	At1g01010	At1g01010	ANAC001;NAC001	development.unspecified			72.4014	57.6803	22.8697	26.8093	30.387	28.1971	1321.99	1231.5	790.881	905.998	1028.71	898.046	-0.658749	-0.478185	1.10402e-08	2.0408e-05	NAC domain containing protein 1.[Source:TAIR;Acc:AT1G01010]	1	3631	5899	AT1G01010.1	ANAC001	fgenesh1_pg.C_scaffold_1000119	1	ortholog_one2one	73
261568_at	At1g01030	At1g01030	NGA3	RNA.regulation of transcription.ABI3/VP1-related B3-domain-containing transcription factor family			55.976	50.1366	29.1281	29.0787	39.8439	40.6409	1111.17	1120.58	1040.35	955.327	1275.16	1216.38	-0.25954	0.0751739	0.00199411	0.624754	AP2/B3-like transcriptional factor family protein.[Source:TAIR;Acc:AT1G01030]	1	11649	13714		NGA3				NA
261584_at	At1g01040	At1g01040	DCL1;CAF;SUS1;SIN1;ASU1;EMB76;EMB60;ATDCL1	RNA.processing.degradation dicer			60.13	47.5466	40.6643	52.0174	48.2961	46.9979	1160.59	1094.39	1543.74	2006.33	1575.52	1423.73	0.511146	0.333068	0.286735	0.545479	dicer-like 1.[Source:TAIR;Acc:AT1G01040]	1	23146	31227		DCL1				NA
261579_at	At1g01050	At1g01050	AtPPa1;PPa1	nucleotide metabolism.phosphotransfer and pyrophosphatases.misc			38.4537	42.5691	26.7821	29.7032	29.8161	32.3866	908.765	1023.77	970.527	1002.57	1001.16	988.913	-0.111635	-0.0587764	0.0130754	0.267364	pyrophosphorylase 1.[Source:TAIR;Acc:AT1G01050]	1	31170	33153	AT1G01050.1	AtPPa1	Al_scaffold_0001_128	1	ortholog_one2one	100
261569_at	At1g01060	At1g01060	LHY;LHY1	RNA.regulation of transcription.MYB-related transcription factor family			51.6965	51.6991	26.449	35.6279	21.1054	23.6761	1057.06	1145.17	939.429	1318.91	741.227	760.508	0.0258793	-0.447711	0.0167721	0.0024532	Homeodomain-like superfamily protein.[Source:TAIR;Acc:AT1G01060]	1	33379	37871		LHY				NA
261576_at	At1g01070	At1g01070		development.unspecified			36.4641	35.4662	33.1849	37.7972	34.1478	35.3679	885.478	929.752	1345.61	1417.98	1142.34	1120.82	0.357366	0.269173	0.502873	0.993462	nodulin MtN21 /EamA-like transporter family protein.[Source:TAIR;Acc:AT1G01070]	1	38752	40944	AT1G01070.1	AT1G01070	scaffold_100145.1	1	ortholog_one2one	96
261577_at	At1g01080	At1g01080		RNA.RNA binding			50.0722	42.7046	45.1798	61.9219	44.0082	43.265	1050.84	1031.69	2016.3	2870.05	1463.67	1338.13	0.824384	0.237352	0.0818257	0.568286	RNA-binding (RRM/RBD/RNP motifs) family protein.[Source:TAIR;Acc:AT1G01080]	1	45296	47019	AT1G01080.2	AT1G01080	fgenesh1_pg.C_scaffold_5001705	5	ortholog_one2many	0
261583_at	At1g01090	At1g01090	PDH-E1 ALPHA	TCA / org. transformation.TCA.pyruvate DH.E1			50.5847	47.7744	35.9764	40.7553	29.959	41.7237	1039.09	1085.72	1343.59	1510.18	987.159	1225.37	0.25612	-0.0326696	0.572773	0.373496	pyruvate dehydrogenase E1 alpha.[Source:TAIR;Acc:AT1G01090]	1	47485	49286	AT1G01090.1	PDH-E1 ALPHA	fgenesh2_kg.1__125__AT1G01090.1	1	ortholog_one2one	95
261578_at	At1g01100	At1g01100		protein.synthesis.ribosomal protein.eukaryotic.60S subunit.P1			62.4537	54.6607	41.6779	44.331	48.1589	53.7451	1191.94	1180.88	1474.58	1485.34	1452.44	1512.57	0.357397	0.335236	0.198456	0.0434338	60S acidic ribosomal protein family.[Source:TAIR;Acc:AT1G01100]	1	50075	51199	AT1G01100.2	AT1G01100	fgenesh1_pm.C_scaffold_1000104	1	ortholog_one2one	99
261580_at	At1g01110	At1g01110	IQD18	signalling.calcium			60.9214	47.5646	39.6793	41.1604	43.6843	40.323	1162.13	1081.93	1463.23	1392.71	1345.6	1155.68	0.29298	0.113035	0.680985	0.68939	IQ-domain 18.[Source:TAIR;Acc:AT1G01110]	1	52239	54692	AT1G01110.2	IQD18	fgenesh1_pg.C_scaffold_1000109	1	apparent_ortholog_one2one	59
261570_at	At1g01120	At1g01120	KCS1	lipid metabolism.FA synthesis and FA elongation.beta ketoacyl CoA synthase			60.3551	49.1172	52.1042	58.527	61.6106	70.8599	1180.02	1122.68	3096.58	3240.6	2719.25	2773.64	0.751382	0.651679	0.659788	0.225832	3-ketoacyl-CoA synthase 1.[Source:TAIR;Acc:AT1G01120]	1	57269	59167	AT1G01120.1	KCS1	scaffold_100139.1	1	ortholog_one2one	99
261575_at	At1g01130	At1g01130		not assigned.unknown			49.4409	44.3686	37.3245	32.4908	39.3466	34.3112	1049.45	1061.38	1545.38	1127.78	1410.19	1066.79	0.0708036	0.0382333	0.20601	0.370493		1	61905	63811	AT1G01130.1	AT1G01130	fgenesh1_pm.C_scaffold_1000101	1	ortholog_one2one	37
261581_at	At1g01140	At1g01140	CIPK9;PKS6	protein.postranslational modification			56.1536	49.3328	55.7741	70.0097	44.4443	50.2389	1122.27	1131.09	2953.24	3806.43	1554.27	1548.31	1.13895	0.266292	0.262918	0.759952	CBL-interacting protein kinase 9.[Source:TAIR;Acc:AT1G01140]	1	64166	67625	AT1G01140.3	CIPK9	fgenesh2_kg.1__115__AT1G01140.3	1	ortholog_one2one	98
261571_at	At1g01150	At1g01150		RNA.regulation of transcription.MYB domain transcription factor family			50.0528	42.266	26.1385	43.7472	22.4164	21.2745	1038.9	1014.59	1031.64	2890.15	792.774	753.02	0.452916	-0.469029	0.00172472	0.00325174	Homeodomain-like protein with RING/FYVE/PHD-type zinc finger domain.[Source:TAIR;Acc:AT1G01150]	1	70115	72138	AT1G01150.1	AT1G01150	scaffold_100136.1	1	ortholog_one2one	67
261582_at	At1g01160	At1g01160	GIF2	RNA.regulation of transcription.General Transcription			64.0348	56.6637	51.4438	56.9912	44.1841	43.9407	1211.27	1213.66	2264.84	2640.9	1465.47	1292.31	0.673454	0.048088	0.288925	0.667058	GRF1-interacting factor 2.[Source:TAIR;Acc:AT1G01160]	1	72339	74096	AT1G01160.2	GIF2	scaffold_100135.1	1	ortholog_one2many	65
261572_at	At1g01170	At1g01170		stress.abiotic.unspecified			42.2116	37.3865	32.2373	33.5429	36.3319	36.3758	950.126	953.471	1156.93	1208.3	1187.92	1098.43	0.163426	0.207397	0.459347	0.773091	Protein of unknown function (DUF1138).[Source:TAIR;Acc:AT1G01170]	1	73931	74737	AT1G01170.1	AT1G01170	fgenesh1_pm.C_scaffold_1000097	1	ortholog_one2one	83
261574_at	At1g01190	At1g01190	CYP78A8	misc.cytochrome P450			69.4838	58.8802	58.1561	61.9284	51.588	64.5856	1346.46	1340.44	2980.48	2643.5	1755.14	2056.36	0.780726	0.464728	0.0168993	0.124146	cytochrome P450, family 78, subfamily A, polypeptide 8.[Source:TAIR;Acc:AT1G01190]	1	83045	84864	AT1G01190.1	CYP78A8	fgenesh1_pm.C_scaffold_1000095	1	ortholog_one2one	93
261042_at	At1g01200	At1g01200	ATRABA3;ATRAB-A3;RABA3	signalling.G-proteins			42.7981	39.6687	25.618	37.4965	34.1322	39.9077	955.265	981.719	864.424	1283.14	1075.65	1156.42	0.110454	0.181877	0.325237	0.4981	RAB GTPase homolog A3.[Source:TAIR;Acc:AT1G01200]	1	86515	88213	AT1G01200.1	ATRABA3	fgenesh2_kg.1__110__AT1G01200.1	1	ortholog_one2one	96
261043_at	At1g01220	At1g01220	FKGP;AtFKGP	cell wall.precursor synthesis.NDP sugar pyrophosphorylase.GDP fucose and fucokinase			48.4067	43.3265	26.73	22.8779	35.0194	40.3976	1025.32	1039.72	983.503	774.194	1141.07	1199.92	-0.334008	0.16249	0.000403174	0.936618	L-fucokinase/GDP-L-fucose pyrophosphorylase.[Source:TAIR;Acc:AT1G01220]	1	91376	95651	AT1G01220.1	FKGP	fgenesh2_kg.1__109__AT1G01220.1	1	ortholog_one2one	97
261025_at	At1g01225	At1g01225		not assigned.no ontology			42.8522	36.9199	24.3821	26.2846	49.9596	48.5342	963.088	956.563	826.51	849.093	1639.62	1455.84	-0.14641	0.558055	0.0138869	0.0137598	NC domain-containing protein-related.[Source:TAIR;Acc:AT1G01225]	1	95987	97407	AT1G01225.1	AT1G01225	fgenesh2_kg.1__108__AT1G01225.1	1	ortholog_one2one	96
261057_at	At1g01230	At1g01230		protein.folding			33.0262	29.4149	32.1574	40.1554	30.4269	36.0498	843.501	850.049	1159.53	1414.46	1007.93	1065.41	0.457368	0.197818	0.293102	0.544621	ORMDL family protein.[Source:TAIR;Acc:AT1G01230]	1	97456	99240	AT1G01230.1	AT1G01230	fgenesh2_kg.1__107__AT1G01230.1	1	ortholog_one2one	99
261026_at	At1g01240	At1g01240		not assigned.unknown			45.8366	45.5544	34.7954	47.9262	40.4012	40.3483	993.236	1062.64	1222.66	1795.48	1255.5	1166.86	0.471261	0.19929	0.261998	0.395155	unknown protein.[Source:TAIR;Acc:AT1G01240]	1	99894	101834	AT1G01240.3	AT1G01240	fgenesh2_kg.1__106__AT1G01240.3	1	ortholog_one2one	91
261059_at	At1g01250	At1g01250		RNA.regulation of transcription.AP2/EREBP, APETALA2/Ethylene-responsive element binding protein family			61.6105	52.1824	52.1422	62.4634	49.7665	51.5595	1178.05	1150.37	2115.63	2375.92	1543.36	1472.13	0.805173	0.299601	4.81539e-05	0.0701407	Integrase-type DNA-binding superfamily protein.[Source:TAIR;Acc:AT1G01250]	1	104491	105330	AT1G01250.1	AT1G01250	fgenesh2_kg.1__103__AT1G01250.1	1	ortholog_one2one	92
261050_at	At1g01260	At1g01260		RNA.regulation of transcription.bHLH,Basic Helix-Loop-Helix family			56.8155	51.7364	44.3085	35.7056	42.812	43.8917	1126.63	1158.88	1701.08	1098.57	1360.62	1259.85	0.260446	0.165556	0.342614	0.424121	basic helix-loop-helix (bHLH) DNA-binding superfamily protein.[Source:TAIR;Acc:AT1G01260]	1	108946	111609	AT1G01260.3	AT1G01260	fgenesh2_kg.1__101__AT1G01260.1	1	ortholog_one2one	78
261051_at	At1g01280	At1g01280	CYP703A2;CYP703	misc.cytochrome P450			75.7893	68.1005	49.9629	45.7322	53.5868	55.6579	1348.79	1382.22	2177.15	1596.23	1750.24	1628.08	0.254465	0.176865	0.954427	0.640975	cytochrome P450, family 703, subfamily A, polypeptide 2.[Source:TAIR;Acc:AT1G01280]	1	112263	113947	AT1G01280.1	CYP703A2	fgenesh2_kg.1__100__AT1G01280.1	1	ortholog_one2one	94
261044_at	At1g01290	At1g01290	CNX3	Co-factor and vitamine metabolism.molybdenum cofactor			39.9881	36.474	22.5819	20.5715	19.7163	22.5975	920.512	936.838	739.541	657.861	728.389	745.063	-0.332947	-0.370874	0.000592388	0.00262908	cofactor of nitrate reductase and xanthine dehydrogenase 3.[Source:TAIR;Acc:AT1G01290]	1	114286	116108	AT1G01290.2	CNX3	fgenesh1_pm.C_scaffold_1000085	1	ortholog_one2one	84
261055_at	At1g01300	At1g01300		protein.degradation.aspartate protease			49.0433	40.8058	21.6666	25.924	27.5469	33.5055	1033.61	996.439	706.239	813.342	888.954	1000.23	-0.350554	-0.0953095	0.000157785	0.187288	Eukaryotic aspartyl protease family protein.[Source:TAIR;Acc:AT1G01300]	1	116943	118764	AT1G01300.1	AT1G01300	fgenesh2_kg.1__99__AT1G01300.1	1	ortholog_one2one	97
261045_at	At1g01310	At1g01310		stress.abiotic.unspecified			35.8837	32.1016	28.7808	32.8834	28.1241	32.5807	873.924	883.601	958.685	1022.51	897.396	952.811	0.176552	0.0957494	0.667917	0.762608	CAP (Cysteine-rich secretory proteins, Antigen 5, and Pathogenesis-related 1 protein) superfamily protein.[Source:TAIR;Acc:AT1G01310]	1	120154	121130	AT1G01310.1	AT1G01310	fgenesh2_kg.1__97__AT1G01310.1	1	ortholog_one2one	29
261053_at	At1g01320	At1g01320		not assigned.no ontology.pentatricopeptide (PPR) repeat-containing protein			54.8024	56.9531	42.7721	57.152	49.0422	50.8668	1088.33	1217.48	1634.41	2148.55	1567.54	1552.99	0.589098	0.305507	0.0316837	0.321648	Tetratricopeptide repeat (TPR)-like superfamily protein.[Source:TAIR;Acc:AT1G01320]	1	121067	130577		AT1G01320				NA
261054_at	At1g01320	At1g01320		not assigned.no ontology.pentatricopeptide (PPR) repeat-containing protein			48.1331	51.3139	33.9528	35.5711	32.9043	34.9252	1008.43	1129.69	1239.13	1226.61	1048.59	1031.15	0.173496	-0.058023	0.150919	0.242537	Tetratricopeptide repeat (TPR)-like superfamily protein.[Source:TAIR;Acc:AT1G01320]	1	121067	130577		AT1G01320				NA
261027_at	At1g01340	At1g01340	ATCNGC10;CNGC10;ACBK1	transport.cyclic nucleotide or calcium regulated channels			61.2501	52.3123	58.5492	68.6577	46.369	53.2488	1175.86	1161.83	2926.13	3218.69	1514.89	1581.35	1.0907	0.30474	0.00761091	0.421115	cyclic nucleotide gated channel 10.[Source:TAIR;Acc:AT1G01340]	1	132328	135831	AT1G01340.2	CNGC10	fgenesh2_kg.1__95__AT1G01340.1	1	ortholog_one2one	94
250736_s_at	AT1G01350;AT5G06420	AT1G01350		protein.degradation.ubiquitin.E3.RING			81.5429	79.7349	38.9546	47.0558	45.5248	57.166	1414.51	1537.27	1490.5	1796.13	1404.73	1648.47	0.0468666	-0.00787129	0.0249422	0.550067															[AT1G01350, Zinc finger (CCCH-type/C3HC4-type RING finger) family protein];[AT5G06420, Zinc finger (CCCH-type/C3HC4-type RING finger) family protein]
261056_at	At1g01360	At1g01360	RCAR1;PYL9	not assigned.unknown			75.576	58.767	49.1471	56.6708	54.881	60.2791	1372.38	1272.5	2491.51	2483.7	1931.88	1974.34	0.480542	0.34862	0.955314	0.725914	regulatory component of ABA receptor 1.[Source:TAIR;Acc:AT1G01360]	1	141971	143183	AT1G01360.1	RCAR1	Al_scaffold_0001_94;Al_scaffold_0001_4530	1	ortholog_one2many	94;79
261058_at	At1g01370	At1g01370	HTR12;CENH3	DNA.synthesis/chromatin structure			71.9143	62.5017	36.2583	37.1876	45.8653	47.2276	1289.39	1285.15	1449.43	1237.42	1521.3	1373.75	0.0697628	0.176507	0.0237776	0.458821	Histone superfamily protein.[Source:TAIR;Acc:AT1G01370]	1	143564	145684	AT1G01370.1	HTR12	Al_scaffold_0001_93;scaffold_104906.1	1	ortholog_one2many	79;86
257490_x_at	AT1G01380	AT1G01380	ETC1	RNA.regulation of transcription.MYB-related transcription factor family			41.8586	35.3043	43.8549	39.726	41.9318	43.4633	944.584	927.824	1802.63	1447.37	1336.87	1297.54	0.560718	0.381545	0.310446	0.147249	Homeodomain-like superfamily protein.[Source:TAIR;Acc:AT1G01380]	1	147153	147942	AT1G01380.1	ETC1	Al_scaffold_0001_92	1	ortholog_one2one	96					Homeodomain-like superfamily protein
261046_at	At1g01390	At1g01390		secondary metabolism.flavonoids.dihydroflavonols			57.1499	53.269	31.8303	36.6007	39.7918	37.8867	1126.51	1163.91	1160.18	1232	1275.69	1138.29	-0.0167254	-0.0319285	0.0466484	0.333275	UDP-Glycosyltransferase superfamily protein.[Source:TAIR;Acc:AT1G01390]	1	148120	149806	AT1G01390.1	AT1G01390	fgenesh2_kg.1__94__AT1G01390.1	1	ortholog_one2one	91
261047_at	At1g01410	At1g01410	APUM22;PUM22	RNA.regulation of transcription.putative transcription regulator			44.2832	49.2539	28.7667	31.6166	27.8931	29.6136	966.054	1102.34	994.768	1054.53	912.505	919.831	-0.000833771	-0.166694	0.0442538	0.0493329	pumilio 22.[Source:TAIR;Acc:AT1G01410]	1	153113	154198	AT1G01410.1	APUM22	fgenesh2_kg.1__93__AT1G01410.1	1	ortholog_one2one	91
261048_at	At1g01420	At1g01420	UGT72B3	secondary metabolism.flavonoids.dihydroflavonols			53.9808	50.0775	30.742	25.3457	37.261	42.4367	1103.85	1152.99	1322.54	908.124	1332.69	1341.62	-0.398136	-0.00787927	6.99962e-06	0.232285	UDP-glucosyl transferase 72B3.[Source:TAIR;Acc:AT1G01420]	1	154492	156011	AT1G01420.1	UGT72B3	fgenesh2_kg.1__92__AT1G01420.1	1	ortholog_one2one	88
261049_at	At1g01430	At1g01430	TBL25	not assigned.unknown			50.0996	37.4785	38.8553	46.8	47.2219	48.1147	1041.12	954.309	1475.35	1637.15	1538.17	1372.47	0.539358	0.472577	0.14211	0.0488286	TRICHOME BIREFRINGENCE-LIKE 25.[Source:TAIR;Acc:AT1G01430]	1	156801	158655	AT1G01430.1	TBL25	fgenesh2_kg.1__91__AT1G01430.1	1	ortholog_one2one	89
261052_at	At1g01440	At1g01440		signalling.G-proteins			52.5608	46.5235	28.1038	22.8516	23.5453	29.4612	1062.47	1072.42	912.193	711.413	790.085	874.367	-0.349742	-0.290163	0.000227183	0.00291063	Protein of unknown function (DUF3133).[Source:TAIR;Acc:AT1G01440]	1	159856	162572	AT1G01440.1	AT1G01440	scaffold_503419.1	5	ortholog_one2one	0
259435_at	At1g01450	At1g01450		protein.postranslational modification			51.9318	46.5071	41.1987	41.1928	48.5645	38.8586	1061.19	1076.49	1555.53	1394.81	1552.98	1174.6	0.365474	0.241367	0.328049	0.47902	Protein kinase superfamily protein.[Source:TAIR;Acc:AT1G01450]	1	164105	165517	AT1G01450.1	AT1G01450	Al_scaffold_0001_84	1	ortholog_one2one	43
259425_at	At1g01460	At1g01460	ATPIPK11;PIPK11	signalling.phosphinositides.phosphatidylinositol-4-phosphate 5-kinase			49.6306	51.8659	27.6566	26.5561	31.3418	31.091	1042.98	1159.25	1012.36	856.874	1025.05	957.615	-0.215526	-0.102669	0.000923938	0.0762437	Phosphatidylinositol-4-phosphate 5-kinase, core.[Source:TAIR;Acc:AT1G01460]	1	168723	171165		PIPK11				NA
259426_at	At1g01470	At1g01470	LEA14;LSR3	development.late embryogenesis abundant			48.3412	41.4761	26.4096	33.1353	29.3166	40.6991	1016	1009.22	899.08	1061.56	946.241	1233.93	-0.0955611	0.042084	0.0780699	0.507563	Late embryogenesis abundant protein.[Source:TAIR;Acc:AT1G01470]	1	172146	172948	AT1G01470.1	LEA14	fgenesh1_pg.C_scaffold_1000073	1	ortholog_one2one	95
259439_at	At1g01480	At1g01480	ACS2;AT-ACC2	hormone metabolism.ethylene.synthesis-degradation.1-aminocyclopropane-1-carboxylate synthase			52.2803	47.5149	35.2022	45.7722	39.1341	43.5528	1060.67	1078.81	1247.66	1684.25	1201.84	1264.59	0.406307	0.227943	0.733362	0.637231	1-amino-cyclopropane-1-carboxylate synthase 2.[Source:TAIR;Acc:AT1G01480]	1	175782	178400	AT1G01480.1	ACS2	scaffold_100096.1	1	ortholog_one2one	95
259434_at	At1g01490	At1g01490		DNA.repair			58.6321	52.0872	49.7691	39.9517	44.2924	45.4947	1157.78	1166.48	2306.22	1564.2	1481.93	1337.28	0.48345	0.215995	0.952811	0.801811	Heavy metal transport/detoxification superfamily protein.[Source:TAIR;Acc:AT1G01490]	1	180059	182358	AT1G01490.2	AT1G01490	scaffold_100095.1	1	ortholog_one2one	96
259436_at	At1g01500	At1g01500		not assigned.unknown			62.6822	60.4023	46.5909	48.5824	40.7993	44.055	1202.14	1294.69	1761.76	1696.73	1236.64	1245.83	0.45028	0.0995519	0.0503545	0.822262	Erythronate-4-phosphate dehydrogenase family protein.[Source:TAIR;Acc:AT1G01500]	1	185133	186923		AT1G01500				NA
259438_at	At1g01510	At1g01510	AN	RNA.regulation of transcription.Orphan family			67.1683	62.5233	42.606	48.1743	40.6087	46.7886	1231.5	1280.26	1506.67	1592.23	1234.85	1298.45	0.336477	0.0192481	0.24325	0.730273	NAD(P)-binding Rossmann-fold superfamily protein.[Source:TAIR;Acc:AT1G01510]	1	187211	190056	AT1G01510.1	AN	fgenesh1_pm.C_scaffold_1000066	1	ortholog_one2one	50
259432_at	At1g01520	At1g01520		RNA.regulation of transcription.MYB-related transcription factor family			39.591	38.7632	17.5001	18.6523	17.3028	23.6223	925.625	978.668	616.281	603.775	656.162	769.95	-0.709523	-0.408282	8.70903e-09	0.000312876	Homeodomain-like superfamily protein.[Source:TAIR;Acc:AT1G01520]	1	190596	192139		AT1G01520				NA
259427_at	At1g01530	At1g01530	AGL28	RNA.regulation of transcription.MADS box transcription factor family			43.2377	40.3405	19.2871	18.1523	19.5055	21.7342	959.321	987.508	728.3	634.929	719.101	764.029	-0.680257	-0.474808	5.60395e-10	2.4966e-05	AGAMOUS-like 28.[Source:TAIR;Acc:AT1G01530]	1	192640	193670	AT1G01530.1	AGL28	scaffold_201370.1;Al_scaffold_0002_1221	2	ortholog_one2many	64;61
259437_at	At1g01540	At1g01540		protein.postranslational modification.kinase.receptor like cytoplasmatic kinase V			111.376	97.7981	116.699	103.895	144.333	147.947	1941.63	1941.8	11406.1	6808.74	10822.1	10268.4	1.32873	1.1885	0.0125183	0.403439	Protein kinase superfamily protein.[Source:TAIR;Acc:AT1G01540]	1	195780	198684	AT1G01540.2	AT1G01540	fgenesh2_kg.1__79__AT1G01540.2	1	ortholog_one2one	99
259440_at	At1g01550	At1g01550	BPS1	development.unspecified			49.3256	47.9414	34.8457	32.2747	41.0213	46.5857	1020.29	1079.76	1212.22	1033.21	1299.59	1339.19	0.104267	0.290797	0.363283	0.433621	Protein of unknown function (DUF793).[Source:TAIR;Acc:AT1G01550]	1	199639	201775	AT1G01550.1	BPS1	fgenesh2_kg.1__78__AT1G01550.1	1	ortholog_one2one	96
259428_at	At1g01560	At1g01560	ATMPK11;MPK11	signalling.MAP kinases			73.1394	58.5934	37.1176	41.4167	48.8502	53.9491	1326.33	1236.81	1447.88	1526.44	1611.79	1602.68	0.11871	0.168711	0.160402	0.813224	MAP kinase 11.[Source:TAIR;Acc:AT1G01560]	1	202136	204335	AT1G01560.2	MPK11	scaffold_100086.1	1	ortholog_one2one	93
259433_at	At1g01570	At1g01570		not assigned.no ontology			52.7565	45.3666	29.6438	34.3809	33.3737	30.3594	1067.11	1058.87	1077.87	1293.18	1106.03	955.088	0.00342739	-0.132124	0.0240114	0.0872674	Protein of unknown function (DUF604).[Source:TAIR;Acc:AT1G01570]	1	205176	207435	AT1G01570.1	AT1G01570	Al_scaffold_0001_70	1	ortholog_one2one	89
259429_at	At1g01600	At1g01600	CYP86A4	misc.cytochrome P450			66.3052	57.9132	76.1966	102.058	71.4705	85.29	1245.5	1253.33	4000.92	5862.32	2566.32	2771.23	1.53479	0.866969	1.24194e-06	0.00188658	cytochrome P450, family 86, subfamily A, polypeptide 4.[Source:TAIR;Acc:AT1G01600]	1	218994	221286	AT1G01600.1	CYP86A4	scaffold_100080.1	1	ortholog_one2one	97
259430_at	At1g01610	At1g01610	ATGPAT4;GPAT4	lipid metabolism.Phospholipid synthesis			44.4938	36.6276	43.8504	50.6366	43.1301	49.2164	980.02	945.465	1756.54	1868.32	1390.63	1470.88	0.687008	0.409812	0.00110222	0.0211034	glycerol-3-phosphate acyltransferase 4.[Source:TAIR;Acc:AT1G01610]	1	221691	224340	AT1G01610.1	ATGPAT4	scaffold_100079.1	1	ortholog_one2one	98
259431_at	At1g01620	At1g01620	PIP1C;TMP-B;PIP1;3	transport.Major Intrinsic Proteins.PIP			53.8416	44.5392	46.2182	49.9721	55.3885	56.8118	1080.36	1049.37	1832.12	1789.67	1748.51	1630.32	0.717421	0.619388	0.0220742	0.00336667	plasma membrane intrinsic protein 1C.[Source:TAIR;Acc:AT1G01620]	1	225665	227302	AT1G01620.1	PIP1;3	fgenesh2_kg.1__69__AT1G01620.1	1	ortholog_one2one	99
261563_at	At1g01630	At1g01630		transport.misc			56.2714	48.6766	24.3946	34.5477	30.9561	34.1074	1116.02	1106.44	846.216	1180.14	982.088	1015.83	-0.0657053	-0.114747	0.00903575	0.193007	Sec14p-like phosphatidylinositol transfer family protein.[Source:TAIR;Acc:AT1G01630]	1	229013	230917	AT1G01630.1	AT1G01630	fgenesh2_kg.1__67__AT1G01630.1	1	ortholog_one2one	93
261586_at	At1g01640	At1g01640		protein.degradation.ubiquitin.E3.BTB/POZ Cullin3.BTB/POZ			53.5947	53.6366	36.4106	37.2544	40.4076	48.4651	1074.76	1168.36	1380.84	1259.32	1274.61	1408.49	0.0910109	0.188502	0.282163	0.604963	BTB/POZ domain-containing protein.[Source:TAIR;Acc:AT1G01640]	1	230994	232508	AT1G01640.1	AT1G01640	scaffold_100076.1	1	ortholog_one2one	88
257484_at	At1g01650	At1g01650	SPPL4;ATSPPL4	protein.degradation			35.642	28.7183	40.7884	37.0621	52.0577	54.0762	875.255	839.6	1701.83	1282.02	2051.58	1845.46	0.647214	1.01159	0.277811	0.039829	SIGNAL PEPTIDE PEPTIDASE-LIKE 4.[Source:TAIR;Acc:AT1G01650]	1	232841	237817	AT1G01650.1	SPPL4	fgenesh2_kg.1__64__AT1G01650.1	1	ortholog_one2one	99
261587_at	At1g01660	At1g01660		protein.degradation.ubiquitin.E3.RING			42.4333	37.0693	25.6502	24.474	28.3687	26.9973	989.569	1002	933.226	856.415	936.778	858.474	-0.17732	-0.0511034	0.00288555	0.414662	RING/U-box superfamily protein.[Source:TAIR;Acc:AT1G01660]	1	240057	242608	AT1G01660.1	AT1G01660	fgenesh1_pg.C_scaffold_1000054	1	ortholog_one2one	33
261588_at	At1g01670	At1g01670		protein.degradation.ubiquitin.E3.RING			56.5442	45.2582	39.1574	43.4999	49.2944	50.332	1107.08	1052.32	1479.16	1546.51	1579.1	1456.51	0.330565	0.398679	0.879925	0.1279	RING/U-box superfamily protein.[Source:TAIR;Acc:AT1G01670]	1	242843	245988		AT1G01670				NA
261590_at	At1g01700	At1g01700	ATROPGEF2;ROPGEF2	signalling.G-proteins			36.9492	34.3557	48.7795	26.1906	26.5708	28.1195	887.368	908.585	2582.99	813.307	879.812	858.034	0.823836	-0.0765387	0.836746	0.47266	RHO guanyl-nucleotide exchange factor 2.[Source:TAIR;Acc:AT1G01700]	1	259495	261474		ATROPGEF2				NA
261560_at	At1g01710	At1g01710		lipid metabolism.lipid degradation.beta-oxidation.acyl-CoA thioesterase			56.0856	47.2515	52.6551	59.4337	47.0173	49.3487	1122.8	1093.8	2142.26	2413.49	1465.14	1427	0.90865	0.348488	0.0008694	0.0899118	Acyl-CoA thioesterase family protein.[Source:TAIR;Acc:AT1G01710]	1	262828	267771	AT1G01710.1	AT1G01710	fgenesh2_kg.1__58__AT1G01710.1	1	ortholog_one2one	96
261564_at	At1g01720	At1g01720	ATAF1;ANAC002	development.unspecified			76.3507	68.3017	65.761	74.4472	76.1627	74.3896	1349.65	1362.82	2955.29	3256.74	2646.73	2319.54	0.998575	0.7079	0.00235318	0.0146723	NAC (No Apical Meristem) domain transcriptional regulator superfamily protein.[Source:TAIR;Acc:AT1G01720]	1	268330	269819	AT1G01720.1	ATAF1	scaffold_100066.1	1	ortholog_one2one	95
261535_at	At1g01725	At1g01725		not assigned.unknown			41.9126	37.057	21.731	17.9332	26.2815	26.8893	953.863	958.143	769.284	594.371	900.16	847.171	-0.515917	-0.15276	4.73126e-07	0.0607252	unknown protein.[Source:TAIR;Acc:AT1G01725]	1	269792	270775	AT1G01725.1	AT1G01725	fgenesh2_kg.1__56__AT1G01725.1	1	ortholog_one2one	97
261561_at	At1g01730	At1g01730		not assigned.unknown			43.8261	37.117	29.7397	38.9173	33.6652	30.8162	975.022	950.02	1025.48	1336.06	1059.94	925.262	0.22775	0.0614977	0.949079	0.875533	unknown protein.[Source:TAIR;Acc:AT1G01730]	1	270956	272061	AT1G01730.1	AT1G01730	fgenesh2_kg.1__55__AT1G01730.1	1	ortholog_one2one	32
261591_at	At1g01740	At1g01740		protein.postranslational modification			47.7455	45.478	35.2099	41.615	33.678	35.1833	1014.53	1062.22	1250.29	1411.06	1092.85	1051.58	0.346832	0.037838	0.468456	0.430103	Protein kinase protein with tetratricopeptide repeat domain.[Source:TAIR;Acc:AT1G01740]	1	272111	274569		AT1G01740				NA
261562_at	At1g01750	At1g01750	ADF11	cell.organisation			44.9125	51.2367	45.1297	68.1152	46.9132	48.9653	976.476	1136.61	1710.67	2856.03	1469.25	1442.35	0.977402	0.402946	0.00192364	0.167709	actin depolymerizing factor 11.[Source:TAIR;Acc:AT1G01750]	1	275366	276310	AT1G01750.1	ADF11	scaffold_100061.1	1	ortholog_one2one	98
261592_at	At1g01760	At1g01760		RNA.processing			45.1026	38.3535	28.3244	28.5004	30.5757	26.8277	991.982	970	1075.59	986.57	1024.25	863.349	-0.146767	-0.135728	0.00905776	0.0911792	adenosine deaminases;RNA binding;RNA binding;adenosine deaminases.[Source:TAIR;Acc:AT1G01760]	1	276266	278448	AT1G01760.1	AT1G01760	Al_scaffold_0001_50	1	ortholog_one2one	91
261558_at	At1g01770	At1g01770		not assigned.unknown			52.3769	50.4954	40.1664	37.8405	34.373	38.6169	1074.31	1126.17	1650.34	1309.68	1108.28	1121.97	0.27879	-0.00599564	0.652879	0.509532	unknown protein.[Source:TAIR;Acc:AT1G01770]	1	278615	282891	AT1G01770.1	AT1G01770	fgenesh2_kg.1__52__AT1G01770.1	1	ortholog_one2one	95
261559_at	At1g01780	At1g01780		development.unspecified			47.1744	38.0294	30.7409	31.7731	29.7115	32.4408	1005.63	965.044	1152.48	1089.9	1000.22	1009.25	0.0921055	-0.0317943	0.141607	0.22074	GATA type zinc finger transcription factor family protein.[Source:TAIR;Acc:AT1G01780]	1	282761	284245	AT1G01780.1	AT1G01780	scaffold_100058.1	1	ortholog_one2one	97
261536_at	At1g01790	At1g01790	KEA1;ATKEA1	transport.potassium			46.1739	47.639	32.2406	29.7174	36.6779	33.8021	993.682	1088.24	1153.94	950.847	1166.1	1025.15	0.00250771	0.116084	0.0996959	0.533162	K+ efflux antiporter 1.[Source:TAIR;Acc:AT1G01790]	1	284610	291094	AT1G01790.1	KEA1	fgenesh1_pm.C_scaffold_1000043	1	ortholog_one2one	92
261537_at	At1g01800	At1g01800		misc.short chain dehydrogenase/reductase (SDR)			43.797	35.853	39.9654	48.8986	41.8769	37.823	964.508	925.56	1529.92	1774.18	1342.36	1097.08	0.757923	0.363959	0.057479	0.360056	NAD(P)-binding Rossmann-fold superfamily protein.[Source:TAIR;Acc:AT1G01800]	1	293342	295040	AT1G01800.1	AT1G01800	scaffold_100056.1	1	ortholog_one2one	96
261534_at	At1g01820	At1g01820	PEX11C	cell.organisation			45.0856	45.6762	44.8428	55.7	34.6921	36.7501	980.518	1058.31	1913.79	2199.37	1137.62	1084.37	0.850227	0.0464003	0.0341865	0.62159	peroxin 11c.[Source:TAIR;Acc:AT1G01820]	1	296001	298120	AT1G01820.1	PEX11C	fgenesh2_kg.1__48__AT1G01820.1	1	ortholog_one2one	98
261538_at	At1g01830	At1g01830		not assigned.no ontology.armadillo/beta-catenin repeat family protein			40.1707	41.0645	39.4747	46.0287	46.7252	52.5935	918.003	999.433	1537.21	1633.07	1467.95	1552.48	0.572792	0.558056	0.0625346	0.00818707	ARM repeat superfamily protein.[Source:TAIR;Acc:AT1G01830]	1	298535	302315	AT1G01830.1	AT1G01830	fgenesh2_kg.1__46__AT1G01830.3	1	ortholog_one2one	96
261539_at	At1g01840	At1g01840		not assigned.unknown			74.7823	65.9642	76.4818	81.0019	82.6472	83.2415	1336.68	1346.17	3942.91	3748.85	2838.35	2586.26	1.27804	0.868365	3.90776e-05	0.000288323	unknown protein.[Source:TAIR;Acc:AT1G01840]	1	303537	304358	AT1G01840.1	AT1G01840	scaffold_100051.1	1	ortholog_one2one	95
261652_at	At1g01860	At1g01860	PFC1	RNA.processing			36.0123	39.9138	28.2521	34.0797	27.4565	31.3225	887.868	988.276	1047.75	1227.1	913.073	948.381	0.121695	-0.0170592	0.198427	0.455304	Ribosomal RNA adenine dimethylase family protein.[Source:TAIR;Acc:AT1G01860]	1	304133	306287	AT1G01860.1	PFC1	fgenesh2_kg.1__44__AT1G01860.1	1	ortholog_one2one	96
261653_at	At1g01900	At1g01900	ATSBT1.1;SBTI1.1	protein.degradation.subtilases			50.9845	46.5514	30.2155	34.7862	36.2937	39.4076	1047.12	1084.29	1064.6	1220.43	1230.02	1242.35	0.117926	0.0849149	0.130191	0.445011	subtilase family protein.[Source:TAIR;Acc:AT1G01900]	1	310316	313130	AT1G01900.1	ATSBT1.1	Al_scaffold_0001_39	1	ortholog_one2one	95
261627_at	At1g01910	At1g01910		transport.unspecified anions.arsenite-transporting ATPase			41.4699	39.8251	36.215	40.3797	36.8603	39.9486	938.992	987.525	1305.94	1419.96	1162.62	1153.79	0.504552	0.2854	0.352017	0.340061	P-loop containing nucleoside triphosphate hydrolases superfamily protein.[Source:TAIR;Acc:AT1G01910]	1	313101	315902	AT1G01910.4	AT1G01910	fgenesh2_kg.1__42__AT1G01910.4	1	ortholog_one2one	99
261654_at	At1g01920	At1g01920		not assigned.no ontology.SET domain-containing protein			30.8569	28.0434	32.08	30.6135	31.5311	32.8267	823.67	834.752	1129.01	991.879	1020.42	967.752	0.260604	0.222739	0.430455	0.213262	SET domain-containing protein.[Source:TAIR;Acc:AT1G01920]	1	316128	319650	AT1G01920.1	AT1G01920	fgenesh2_kg.1__37__AT1G01920.2	1	ortholog_one2one	91
261625_at	At1g01930	At1g01930		RNA.regulation of transcription.unclassified			64.2857	57.7362	51.3141	57.3738	49.9501	44.9888	1205.2	1226.87	2223.31	2683.46	1694.84	1340.3	0.686067	0.154238	0.361928	0.858269	zinc finger protein-related.[Source:TAIR;Acc:AT1G01930]	1	319836	322860	AT1G01930.1	AT1G01930	fgenesh2_kg.1__35__AT1G01930.1	1	ortholog_one2one	90
261655_at	At1g01940	At1g01940		cell.cycle.peptidylprolyl isomerase			63.9129	54.8068	54.9606	47.2662	47.5652	53.8879	1220.13	1199.39	2939.24	1828.49	1696.81	1654.55	0.55365	0.274417	0.224324	0.583641	Cyclophilin-like peptidyl-prolyl cis-trans isomerase family protein.[Source:TAIR;Acc:AT1G01940]	1	323027	324917	AT1G01940.1	AT1G01940	fgenesh1_pg.C_scaffold_1000030	1	ortholog_one2one	99
261656_at	At1g01950	At1g01950	ARK2	cell.organisation			42.0915	38.6639	38.8522	49.5061	33.3094	42.3133	941.897	967.039	1495.45	1855.34	1024.51	1180.72	0.66597	0.214682	0.0491243	0.249691	armadillo repeat kinesin 2.[Source:TAIR;Acc:AT1G01950]	1	325379	330619	AT1G01950.3	ARK2	fgenesh2_kg.1__33__AT1G01950.1	1	ortholog_one2one	99
261621_at	At1g01960	At1g01960	EDA10	signalling.G-proteins			55.3663	45.119	39.7726	49.147	40.4969	48.2995	1098.16	1054.25	1427.81	1763.35	1253.01	1358.92	0.480336	0.250479	0.0327925	0.148451	SEC7-like guanine nucleotide exchange family protein.[Source:TAIR;Acc:AT1G01960]	1	330588	337582	AT1G01960.1	EDA10	fgenesh2_kg.1__32__AT1G01960.1	1	ortholog_one2one	98
261622_at	At1g01970	At1g01970		not assigned.no ontology.pentatricopeptide (PPR) repeat-containing protein			62.4571	54.5247	43.6818	44.6426	41.2243	48.5197	1183.99	1176.86	1716.72	1664.18	1305.86	1416.99	0.391263	0.122235	0.782981	0.985804	Tetratricopeptide repeat (TPR)-like superfamily protein.[Source:TAIR;Acc:AT1G01970]	1	338291	340077	AT1G01970.1	AT1G01970	fgenesh2_kg.1__31__AT1G01970.1	1	ortholog_one2one	95
261623_at	At1g01980	At1g01980		misc.nitrilases, *nitrile lyases, berberine bridge enzymes, reticuline oxidases, troponine reductases			58.3918	49.3151	98.2598	64.0141	52.9198	58.7037	1143.92	1122.9	8742.74	2970.73	1719.29	1777.94	2.04344	0.479671	0.00491154	0.160409	FAD-binding Berberine family protein.[Source:TAIR;Acc:AT1G01980]	1	340172	341999	AT1G01980.1	AT1G01980	fgenesh2_kg.1__30__AT1G01980.1	1	ortholog_one2one	96
261626_at	At1g01990	At1g01990		not assigned.unknown			78.7749	70.7073	56.5415	79.3437	56.3346	75.8692	1544.3	1600.88	3252.24	5087.06	2137.1	2982.19	0.687636	0.348299	0.049822	0.199487	unknown protein.[Source:TAIR;Acc:AT1G01990]	1	343166	344341	AT1G01990.1	AT1G01990	fgenesh2_kg.1__29__AT1G01990.1	1	ortholog_one2one	88
261624_at	At1g02000	At1g02000	GAE2	cell wall.precursor synthesis.GAE			58.6909	57.0422	44.0959	49.453	47.9834	46.164	1144.76	1221.57	1766.57	1833.94	1552.15	1327.51	0.44963	0.23377	0.266149	0.561005	UDP-D-glucuronate 4-epimerase 2.[Source:TAIR;Acc:AT1G02000]	1	345812	347592	AT1G02000.1	GAE2	scaffold_100037.1	1	ortholog_one2one	97
264169_at	At1g02020	At1g02020		N-metabolism.misc			54.3214	43.4604	45.4236	61.4837	50.5576	60.2702	1099.79	1036.44	1938.64	2338.91	1705.12	1938.74	0.785969	0.535335	0.00128222	0.0258708	nitroreductase family protein.[Source:TAIR;Acc:AT1G02020]	1	352637	354969	AT1G02020.1	AT1G02020	fgenesh1_pg.C_scaffold_1000020	1	ortholog_one2one	64
264175_at	At1g02050	At1g02050	LAP6	secondary metabolism.flavonoids.chalcones			50.5344	42.5498	46.5122	48.3455	50.033	51.3332	1036.91	1012.42	1726.63	1634.81	1521.03	1430.27	0.64611	0.491596	4.65817e-05	0.000295048	Chalcone and stilbene synthase family protein.[Source:TAIR;Acc:AT1G02050]	1	359117	360518	AT1G02050.1	LAP6	fgenesh2_kg.1__25__AT1G02050.1	1	ortholog_one2one	97
264167_at	At1g02060	At1g02060		not assigned.no ontology.pentatricopeptide (PPR) repeat-containing protein			41.4689	38.3441	19.7247	24.8249	23.8034	24.9893	940.732	966.321	684.188	842.393	848.296	790.399	-0.433517	-0.260526	6.86064e-06	0.0056663	Tetratricopeptide repeat (TPR)-like superfamily protein.[Source:TAIR;Acc:AT1G02060]	1	360918	363094	AT1G02060.1	AT1G02060	fgenesh1_pm.C_scaffold_1000020	1	ortholog_one2one	89
264151_at	At1g02070	At1g02070		not assigned.unknown			54.2875	50.759	29.4916	31.8449	30.2089	37.2579	1089.84	1144.91	1205.41	1238.7	1015.27	1138.19	-0.0245066	-0.0635801	0.00130722	0.12019	unknown protein.[Source:TAIR;Acc:AT1G02070]	1	370257	370967	AT1G02070.1	AT1G02070	fgenesh2_kg.1__20__AT1G02070.1	1	ortholog_one2one	27
264168_at	At1g02080	At1g02080		RNA.regulation of transcription.putative transcription regulator			40.6977	31.2201	29.6975	27.822	29.0841	30.2171	927.877	872.248	1059.2	920.548	937.775	917.449	0.0747284	0.00975045	0.10977	0.663027	transcription regulators.[Source:TAIR;Acc:AT1G02080]	1	373335	386847	AT1G02080.1	AT1G02080	scaffold_100023.1	1	ortholog_one2one	95
264150_at	At1g02090	At1g02090	FUS5;CSN7;COP15;ATCSN7	signalling.light.COP9 signalosome			29.1307	23.6616	17.971	23.6367	26.9944	27.89	802.678	777.544	614.376	793.492	928.364	866.864	-0.238934	0.149605	0.00300664	0.960751	Proteasome component (PCI) domain protein.[Source:TAIR;Acc:AT1G02090]	1	387277	389647	AT1G02090.1	CSN7	fgenesh2_kg.1__19__AT1G02090.1	1	ortholog_one2one	95
264171_at	At1g02100	At1g02100		not assigned.no ontology			63.1312	56.8183	34.8488	40.2968	38.5689	43.2227	1203.56	1228.47	1255.74	1435.39	1212.19	1237.29	0.224081	0.0299544	0.221263	0.690087	Leucine carboxyl methyltransferase.[Source:TAIR;Acc:AT1G02100]	1	389812	392816	AT1G02100.1	AT1G02100	scaffold_100016.1	1	ortholog_one2one	95
264176_at	At1g02110	At1g02110		not assigned.no ontology.proline rich family			63.2849	54.912	41.5615	35.407	42.802	41.6368	1191.41	1186.22	1656.15	1233.45	1405.04	1267.27	0.161225	0.0545539	0.174646	0.371966	Protein of unknown function (DUF630 and DUF632).[Source:TAIR;Acc:AT1G02110]	1	392831	395528	AT1G02110.1	AT1G02110	fgenesh2_kg.1__13__AT1G02110.1	1	ortholog_one2one	93
264172_at	At1g02120	At1g02120	VAD1	stress.biotic			60.226	51.2243	70.9777	83.013	57.4355	70.0087	1177.54	1141.44	3523.03	3607.99	1913.67	2125.21	1.47335	0.666417	2.91192e-07	0.0149565	GRAM domain family protein.[Source:TAIR;Acc:AT1G02120]	1	395761	399897	AT1G02120.1	VAD1	fgenesh2_kg.1__12__AT1G02120.1	1	ortholog_one2one	94
264122_at	At1g02130	At1g02130	ATRAB1B;ARA5;ARA-5;ATRABD2A;RABD2A;RA-5	signalling.G-proteins			58.3696	60.2461	45.4541	48.6319	44.8031	47.8149	1169.18	1327.56	1777.24	1719.35	1446.13	1416.5	0.39924	0.136459	0.0387475	0.426763	RAS 5.[Source:TAIR;Acc:AT1G02130]	1	400035	401882	AT1G02130.1	ATRABD2A	scaffold_100013.1	1	ortholog_one2one	98
264152_at	At1g02140	At1g02140	MEE63;MAGO;HAP1	development.unspecified			46.7011	36.3364	43.1178	39.9785	35.2441	40.0364	1005.44	943.399	1847.46	1388.96	1174.64	1239.82	0.500734	0.148559	0.29498	0.89719	mago nashi family protein.[Source:TAIR;Acc:AT1G02140]	1	403190	404456	AT1G02140.1	MEE63	scaffold_100009.1	1	ortholog_one2one	99
264177_at	At1g02150	At1g02150		RNA.regulation of transcription.putative transcription regulator			69.9094	61.0613	48.6112	62.9765	55.637	63.1848	1279.5	1290.11	2029.38	2691.27	1851.09	1972.32	0.710158	0.389081	0.208667	0.227522	Tetratricopeptide repeat (TPR)-like superfamily protein.[Source:TAIR;Acc:AT1G02150]	1	408622	410611	AT1G02150.1	AT1G02150	scaffold_100007.1	1	ortholog_one2one	19
264173_at	At1g02160	At1g02160		not assigned.unknown			45.3068	35.1081	41.2911	52.5971	36.6833	39.9786	1008.6	949.766	1841.17	2440.66	1301.4	1308.94	0.615613	0.164385	0.252856	0.984155	Cox19 family protein (CHCH motif).[Source:TAIR;Acc:AT1G02160]	1	410748	411597	AT1G02160.2	AT1G02160	fgenesh2_kg.1__5__AT1G02160.2	1	ortholog_one2one	66
264178_at	At1g02170	At1g02170	LOL3;ATMCPB1;MCP1B;ATMC1;MC1	protein.degradation			54.7241	47.5224	46.9218	67.1331	46.1769	45.545	1092.81	1087.76	1969.28	3086.9	1528.81	1404.11	0.950898	0.259761	0.0596576	0.836407	metacaspase 1.[Source:TAIR;Acc:AT1G02170]	1	411779	413554	AT1G02170.1	MCP1B	Al_scaffold_0001_4	1	ortholog_one2one	91
264179_at	At1g02180	At1g02180		PS.lightreaction.other electron carrier (ox/red).ferredoxin			41.0081	43.4813	33.1145	36.7433	34.086	34.4243	934.907	1033.43	1239.57	1234.93	1104.39	1057.73	0.199404	0.0398066	0.705762	0.541321	ferredoxin-related.[Source:TAIR;Acc:AT1G02180]	1	413522	414645	AT1G02180.1	AT1G02180	fgenesh2_kg.1__3__AT1G02180.1	1	ortholog_one2one	91
264180_at	At1g02190	At1g02190		secondary metabolism.wax			57.547	58.9004	123.564	135.62	67.4703	68.4613	1139.74	1264.8	7992.75	8052.65	2253.07	2066.52	2.462	0.717128	9.83721e-16	0.00393174	Fatty acid hydroxylase superfamily.[Source:TAIR;Acc:AT1G02190]	1	415079	418010	AT1G02190.1	AT1G02190	fgenesh2_kg.1__2__AT1G02190.2;scaffold_104635.1;scaffold_104637.1;scaffold_201157.1;scaffold_104632.1	1;2	ortholog_one2many	90;60;75;77;57
264146_at	At1g02205	At1g02205	CER1	secondary metabolism.wax			40.6386	34.936	27.8611	43.899	23.6958	24.4424	941.285	929.613	956.573	1639.49	803.424	774.302	0.626164	-0.173296	0.829726	0.181004	Fatty acid hydroxylase superfamily.[Source:TAIR;Acc:AT1G02205]	1	418748	422438	AT1G02205.3	CER1	scaffold_100001.1	1	ortholog_one2one	93
264147_at	At1g02205	At1g02205	CER1	secondary metabolism.wax			41.9241	36.2379	48.4161	66.7683	40.2376	42.5995	950.609	950.41	2722.97	4312.04	1429.36	1346.31	1.24751	0.290525	0.317356	0.707191	Fatty acid hydroxylase superfamily.[Source:TAIR;Acc:AT1G02205]	1	418748	422438	AT1G02205.3	CER1	scaffold_100001.1	1	ortholog_one2one	93
264148_at	At1g02220	At1g02220	ANAC003;NAC003	development.unspecified			55.0827	42.6722	20.1204	16.4173	19.4103	22.681	1099.18	1024.06	681.873	532.604	695.394	731.272	-0.764445	-0.495877	5.05617e-09	7.28719e-05	NAC domain containing protein 3.[Source:TAIR;Acc:AT1G02220]	1	428814	430647	AT1G02220.1	ANAC003	fgenesh1_pm.C_scaffold_1000114	1	ortholog_one2many	75
264149_at	At1g02250	At1g02250	anac005;NAC005	development.unspecified			40.4065	33.18	7.13147	8.45261	10.3974	10.2299	937.78	905.914	313.386	358.183	499.313	486.143	-1.40663	-0.786342	2.07763e-20	3.5622e-10	NAC domain containing protein 5.[Source:TAIR;Acc:AT1G02250]	1	437951	439559	AT1G02250.1	anac005	fgenesh1_pg.C_scaffold_1000123	1	ortholog_one2one	71
264170_at	At1g02260	At1g02260		not assigned.no ontology			62.3453	50.0315	54.7323	61.2965	49.8576	60.0743	1210.9	1143.41	3075.33	2939.36	1798.81	2078.76	0.776672	0.335798	0.314004	0.749625	Divalent ion symporter.[Source:TAIR;Acc:AT1G02260]	1	440441	442877	AT1G02260.1	AT1G02260	fgenesh2_kg.1__141__AT1G02260.1	1	ortholog_one2one	90
264123_at	At1g02270	At1g02270		signalling.calcium			46.4871	43.3951	66.564	61.714	31.2088	30.7528	993.136	1030.84	3379.9	2742.84	1024.09	954.957	1.40856	-0.104082	0.0040648	0.293938	Calcium-binding endonuclease/exonuclease/phosphatase family.[Source:TAIR;Acc:AT1G02270]	1	443149	446235	AT1G02270.1	AT1G02270	fgenesh2_kg.1__142__AT1G02270.1	1	ortholog_one2one	96
264121_at	At1g02280	At1g02280	TOC33;ATTOC33;PPI1	protein.targeting.chloroplast			44.9486	45.1519	52.717	56.8876	48.7139	47.3059	977.283	1062.79	2219.11	2233.06	1665.8	1401.04	1.0114	0.574813	0.00157498	0.201056	translocon at the outer envelope membrane of chloroplasts 33.[Source:TAIR;Acc:AT1G02280]	1	448463	450426	AT1G02280.1	ATTOC33	fgenesh1_pm.C_scaffold_1000118	1	ortholog_one2one	99
259441_at	At1g02300	At1g02300		protein.degradation.cysteine protease			47.5072	46.7852	32.5438	24.4365	20.788	20.1862	1004.11	1074.29	1147.43	872.393	741.963	707.199	-0.0131826	-0.474062	0.0212339	0.00135345	Cysteine proteinases superfamily protein.[Source:TAIR;Acc:AT1G02300]	1	453288	455463	AT1G02300.1	AT1G02300	scaffold_100161.1	1	ortholog_one2one	91
259416_at	At1g02305	At1g02305		protein.degradation.cysteine protease			51.8685	50.3904	59.2313	69.1785	41.68	50.7092	1055.04	1120.36	2606.48	2841.67	1323.82	1466.49	1.19038	0.288825	0.000154427	0.449538	Cysteine proteinases superfamily protein.[Source:TAIR;Acc:AT1G02305]	1	455688	458164	AT1G02305.1	AT1G02305	scaffold_100162.1	1	ortholog_one2one	96
259442_at	At1g02310	At1g02310	MAN1	misc.gluco-, galacto- and mannosidases			94.3951	91.8248	45.1855	44.0909	34.2297	36.8112	1820.17	2086.87	1764.64	1941.07	1116.03	1099.64	0.514076	-0.212726	0.471625	0.0520403	Glycosyl hydrolase superfamily protein.[Source:TAIR;Acc:AT1G02310]	1	458133	460696	AT1G02310.1	MAN1	fgenesh2_kg.1__146__AT1G02310.1	1	ortholog_one2one	95
259413_at	At1g02320	At1g02320		not assigned.unknown			27.4607	27.4238	13.5289	11.8493	11.9843	10.3135	789.192	828.459	485.123	423.596	532.174	494.018	-0.808894	-0.601537	2.54608e-11	3.8843e-07	unknown protein.[Source:TAIR;Acc:AT1G02320]	1	461828	461974		AT1G02320				NA
259415_at	At1g02330	At1g02330		not assigned.no ontology			53.3305	44.4112	45.0052	48.8893	38.2945	39.1705	1071.11	1039.04	1690.46	1744.39	1208.99	1139.22	0.671552	0.123838	0.0523706	0.931628		1	462075	463612	AT1G02330.1	AT1G02330	scaffold_100164.1	1	ortholog_one2one	99
259417_at	At1g02340	At1g02340	HFR1;RSF1;FBI1;REP1	signalling.light			50.0794	43.3029	29.0949	24.8846	34.519	30.1493	1042.44	1029.95	1033.98	798.81	1101.21	908.29	-0.151695	-0.0751174	0.00319148	0.316776	basic helix-loop-helix (bHLH) DNA-binding superfamily protein.[Source:TAIR;Acc:AT1G02340]	1	465718	467844	AT1G02340.1	HFR1	fgenesh1_pg.C_scaffold_1000130	1	ortholog_one2one	49
259443_at	At1g02360	At1g02360		stress.biotic			73.3906	57.2962	45.0682	41.6853	42.4573	45.6601	1328.19	1226.78	1658.42	1363.32	1321.43	1328.98	0.213412	0.00205671	0.539282	0.62003	Chitinase family protein.[Source:TAIR;Acc:AT1G02360]	1	471990	473160	AT1G02360.1	AT1G02360	scaffold_100169.1	1	ortholog_one2one	92
259444_at	At1g02370	At1g02370		RNA.regulation of transcription.putative transcription regulator			54.1038	45.9455	26.3624	28.5479	31.0208	30.1564	1084.03	1068.14	893.356	962.1	1009.02	918.344	-0.255025	-0.194295	0.000515848	0.0389393	Tetratricopeptide repeat (TPR)-like superfamily protein.[Source:TAIR;Acc:AT1G02370]	1	474500	476511	AT1G02370.1	AT1G02370	fgenesh2_kg.1__150__AT1G02370.1	1	ortholog_one2one	28
259418_at	At1g02390	At1g02390	ATGPAT2;GPAT2	lipid metabolism.Phospholipid synthesis			39.4871	34.7784	25.2534	34.1852	32.4245	37.5078	912.865	914.052	920.141	1290.97	1024.51	1120.53	0.167227	0.181123	0.0734248	0.75165	glycerol-3-phosphate acyltransferase 2.[Source:TAIR;Acc:AT1G02390]	1	480852	483292	AT1G02390.1	ATGPAT2	fgenesh2_kg.1__152__AT1G02390.1	1	ortholog_one2one	93
259445_at	At1g02400	At1g02400	ATGA2OX4;ATGA2OX6;DTA1;GA2OX6	hormone metabolism.gibberelin.synthesis-degradation.GA2 oxidase			43.9538	38.9966	42.3926	50.0866	56.5098	41.9345	966.143	968.452	1575.45	1769.33	1871.64	1206.15	0.672791	0.726602	0.0144449	0.0437895	gibberellin 2-oxidase 6.[Source:TAIR;Acc:AT1G02400]	1	486801	489577	AT1G02400.1	ATGA2OX4	Al_scaffold_0001_155	1	ortholog_one2one	95
259446_at	At1g02410	At1g02410		mitochondrial electron transport / ATP synthesis.cytochrome c oxidase			44.7173	41.7745	36.4744	42.4906	42.123	40.7416	977.422	1008.05	1359.92	1581.99	1344.54	1204.54	0.384398	0.246207	0.681804	0.341695	cytochrome c oxidase assembly protein CtaG / Cox11 family.[Source:TAIR;Acc:AT1G02410]	1	490925	492926	AT1G02410.1	AT1G02410	scaffold_100176.1	1	ortholog_one2one	96
259414_at	At1g02420	At1g02420		not assigned.no ontology.pentatricopeptide (PPR) repeat-containing protein			67.6779	59.7774	66.5076	65.399	63.0138	71.9446	1249.17	1255.77	3770.73	3315.18	2160.82	2228.76	1.18274	0.689276	0.0881283	0.0566688	Pentatricopeptide repeat (PPR) superfamily protein.[Source:TAIR;Acc:AT1G02420]	1	493683	495158	AT1G02420.1	AT1G02420	fgenesh2_kg.1__156__AT1G02420.1	1	ortholog_one2one	97
259447_s_at	AT1G02430;AT1G02440	AT1G02430		protein.postranslational modification			88.1057	80.3886	43.0267	45.8997	62.8462	65.8692	1522.1	1568.33	1544.71	1528.38	1950.54	1897.88	0.0974934	0.377904	0.498473	0.058594															[AT1G02430, ADP-ribosylation factor D1B];[AT1G02440, ADP-ribosylation factor D1A]
260904_at	At1g02450	At1g02450	NIMIN1;NIMIN-1	RNA.regulation of transcription.unclassified			68.5466	54.0194	31.0886	34.8261	42.1346	39.3046	1272.28	1199.82	1118.36	1128.67	1314.56	1129.67	-0.114936	0.0486484	0.0170372	0.693396	NIM1-interacting 1.[Source:TAIR;Acc:AT1G02450]	1	497976	498516	AT1G02450.1	NIMIN1	fgenesh2_kg.1__159__AT1G02450.1	1	ortholog_one2one	90
260903_at	At1g02460	At1g02460		cell wall.degradation.pectate lyases and polygalacturonases			63.1421	56.7039	62.0183	71.6069	61.3838	70.4861	1197.58	1213.35	2819.45	2868.55	1969.96	2092.48	1.037	0.624425	2.68574e-06	0.000905955	Pectin lyase-like superfamily protein.[Source:TAIR;Acc:AT1G02460]	1	504673	507204	AT1G02460.1	AT1G02460	scaffold_100180.1	1	ortholog_one2one	97
260933_at	At1g02470	At1g02470		not assigned.unknown			38.4343	35.3792	23.2225	30.3603	23.6096	27.1134	906.657	927.716	790.567	975.222	797.343	830.858	-0.0765749	-0.153151	0.0331895	0.13085	Polyketide cyclase/dehydrase and lipid transport superfamily protein.[Source:TAIR;Acc:AT1G02470]	1	511765	513624	AT1G02470.2	AT1G02470	fgenesh2_kg.1__161__AT1G02470.2	1	ortholog_one2one	92
260916_at	At1g02475	At1g02475		not assigned.unknown			36.1965	33.9703	21.3101	28.3867	24.7996	29.9548	881.115	905.443	730.872	922.368	829.278	907.855	-0.115756	-0.0323921	0.0119566	0.377038	Polyketide cyclase/dehydrase and lipid transport superfamily protein.[Source:TAIR;Acc:AT1G02475]	1	513843	515404	AT1G02475.1	AT1G02475	fgenesh1_pm.C_scaffold_1000137	1	ortholog_one2one	94
260911_at	At1g02490	At1g02490		not assigned.unknown			121.789	113.131	108.026	131.384	42.6803	46.6361	2015.29	2161.47	10776.7	13822.5	1475.81	1505.91	1.5271	-0.728966	0.4597	0.00425403	unknown protein.[Source:TAIR;Acc:AT1G02490]	1	516618	516734		AT1G02490				NA
260913_at	At1g02500	At1g02500	SAM1;SAM-1;MAT1;AtSAM1	amino acid metabolism.synthesis.aspartate family.methionine.S-adenosylmethionine synthetase			59.2199	61.8832	54.8236	60.3818	56.4405	55.4014	1143.38	1284.08	2129.43	2279.43	1739.23	1549.24	0.85375	0.442576	0.000829521	0.0329549	S-adenosylmethionine synthetase 1.[Source:TAIR;Acc:AT1G02500]	1	518251	520437	AT1G02500.1	MAT1	fgenesh2_kg.1__164__AT1G02500.1	1	ortholog_one2one	100
260932_s_at	AT1G02530;AT1G02520	AT1G02530		transport.ABC transporters and multidrug resistance systems			102.323	90.0867	50.8078	65.1	57.6719	63.7523	1716.11	1721.45	2172.4	2652.05	1891.72	1982.56	0.350647	0.0309753	0.813207	0.535217															[AT1G02530, P-glycoprotein 12];[AT1G02520, P-glycoprotein 11]
260906_at	At1g02540	At1g02540		not assigned.unknown			53.0653	41.3197	15.0793	14.4254	14.0414	16.5815	1079.2	1008.46	511.141	477.342	587.005	626.696	-1.0433	-0.802746	1.83028e-16	3.68597e-12	unknown protein.[Source:TAIR;Acc:AT1G02540]	1	534827	535699		AT1G02540				NA
260931_at	At1g02550	At1g02550		misc.invertase/pectin methylesterase inhibitor family protein			55.7423	51.2253	46.2601	52.7498	52.2702	55.3971	1108.82	1142.63	1823.74	1936.84	1637.94	1564.42	0.603341	0.468337	0.0264696	0.00847276	Plant invertase/pectin methylesterase inhibitor superfamily protein.[Source:TAIR;Acc:AT1G02550]	1	536483	537211	AT1G02550.1	AT1G02550	scaffold_100187.1	1	ortholog_one2one	94
260912_at	At1g02560	At1g02560	NCLPP5;CLPP5;NCLPP1	protein.degradation.serine protease			46.2878	45.9643	48.57	58.5565	49.2413	58.1598	1000.22	1071.63	2128.29	2370.3	1752.62	1941.42	0.852946	0.567345	0.00387963	0.0905461	nuclear encoded CLP protease 5.[Source:TAIR;Acc:AT1G02560]	1	537860	540109	AT1G02560.1	NCLPP5	scaffold_100188.1	1	ortholog_one2one	99
260907_at	At1g02570	At1g02570		not assigned.unknown			68.9096	57.0756	62.4591	75.5498	75.7923	82.5007	1316.58	1256.19	3371.57	3862.17	3213.3	3217.66	0.91753	0.77837	0.0124714	0.0155719	unknown protein.[Source:TAIR;Acc:AT1G02570]	1	541335	542240		AT1G02570				NA
260908_at	At1g02580	At1g02580	MEA;EMB173;FIS1;SDG5	development.unspecified			36.4803	33.4816	24.4654	28.229	21.6505	24.2114	898.416	915.088	865.139	976.923	773.705	805.867	-0.149999	-0.229491	0.0195117	0.0193956	SET domain-containing protein.[Source:TAIR;Acc:AT1G02580]	1	544783	549202	AT1G02580.1	MEA	fgenesh2_kg.1__172__AT1G02580.1;scaffold_100418.1	1	ortholog_one2many	84;18
264614_s_at	AT1G02590;AT1G04580	AT1G02590		hormone metabolism.abscisic acid.synthesis-degradation			55.8874	51.0476	44.4372	43.4749	41.7584	42.229	1105.21	1133.11	1769.57	1609.15	1344.24	1223.4	0.465903	0.128064	0.931572	0.96267															[AT1G02590, Aldehyde oxidase/xanthine dehydrogenase, molybdopterin binding protein];[AT1G04580, aldehyde oxidase 4]
260930_at	At1g02620	At1g02620		signalling.G-proteins			59.4821	46.0693	32.5212	36.1668	40.2951	41.943	1152.37	1063.07	1215.9	1276.75	1295.11	1270.93	0.00416246	0.0838812	0.0526058	0.76981	Ras-related small GTP-binding family protein.[Source:TAIR;Acc:AT1G02620]	1	557092	557986	AT1G02620.1	AT1G02620	scaffold_100193.1	1	ortholog_one2one	56
260914_at	At1g02640	At1g02640	BXL2;ATBXL2	cell wall.degradation.mannan-xylose-arabinose-fucose			57.9585	52.9599	58.5153	62.1723	60.4871	60.7554	1144.3	1167.07	2976.75	2745	2158.81	1923.34	0.95046	0.588869	0.00626315	0.0513837	beta-xylosidase 2.[Source:TAIR;Acc:AT1G02640]	1	564205	567769	AT1G02640.1	BXL2	fgenesh2_kg.1__176__AT1G02640.1	1	ortholog_one2one	98
260915_at	At1g02660	At1g02660		lipid metabolism.lipid degradation.lipases.triacylglycerol lipase			57.6903	60.1335	41.8521	50.1977	42.1593	50.3728	1130.66	1285.51	1711.32	1902.8	1373.7	1474.84	0.49548	0.243367	0.673244	0.755251	alpha/beta-Hydrolases superfamily protein.[Source:TAIR;Acc:AT1G02660]	1	571955	574981	AT1G02660.1	AT1G02660	scaffold_100199.1	1	ortholog_one2one	93
260909_at	At1g02670	At1g02670		DNA.repair			35.0852	31.027	18.2453	15.7027	18.3173	19.0655	868.833	874.526	639.02	529.326	675.438	671.395	-0.468564	-0.291754	1.28682e-06	0.00452468	P-loop containing nucleoside triphosphate hydrolases superfamily protein.[Source:TAIR;Acc:AT1G02670]	1	576046	580299	AT1G02670.1	AT1G02670	fgenesh2_kg.1__457__AT1G05120.1	1	ortholog_one2many	47
260929_at	At1g02680	At1g02680	TAF13	RNA.processing			57.5023	53.923	62.1642	68.2219	59.4111	70.753	1138.8	1208.6	3153.53	3132.55	2082.71	2441.49	1.00944	0.683639	0.00817995	0.0533201	TBP-associated factor 13.[Source:TAIR;Acc:AT1G02680]	1	580625	582310	AT1G02680.1	TAF13	scaffold_100200.1	1	ortholog_one2one	98
260910_at	At1g02690	At1g02690	IMPA-6	protein.targeting.nucleus			43.5441	46.2091	25.3635	37.695	29.7145	29.9066	964.835	1073.61	1004.94	1528.62	983.694	918.472	0.0932816	-0.104409	0.0218259	0.192604	importin alpha isoform 6.[Source:TAIR;Acc:AT1G02690]	1	584260	587219		IMPA-6				NA
260917_at	At1g02700	At1g02700		not assigned.unknown			63.2176	56.4518	38.5871	36.069	39.5248	43.8066	1201.47	1210.97	1443.41	1179.45	1230.23	1258.9	0.159309	0.107406	0.308061	0.795424	unknown protein.[Source:TAIR;Acc:AT1G02700]	1	588329	589480	AT1G02700.1	AT1G02700	fgenesh2_kg.1__182__AT1G02700.1	1	ortholog_one2one	97
260905_at	At1g02710	At1g02710		not assigned.no ontology.glycine rich proteins			67.9616	63.703	74.1064	70.9514	70.6397	75.2385	1240.1	1299.53	3378.39	3094.13	2267.65	2330.2	1.18569	0.745632	9.76081e-07	0.000541455	glycine-rich protein.[Source:TAIR;Acc:AT1G02710]	1	589706	589996	AT1G02710.1	AT1G02710	fgenesh2_kg.1__183__AT1G02710.1	1	ortholog_one2one	86
260928_at	At1g02720	At1g02720	GATL5	misc.UDP glucosyl and glucoronyl transferases			39.2105	33.1231	25.49	34.4165	33.7619	38.214	917.09	903.945	869.803	1152.88	1074.6	1133.29	0.0790801	0.232141	0.396123	0.313657	galacturonosyltransferase 5.[Source:TAIR;Acc:AT1G02720]	1	591826	594236	AT1G02720.1	GATL5	fgenesh2_kg.1__185__AT1G02720.1	1	ortholog_one2one	98
262109_at	At1g02730	At1g02730	ATCSLD5;CSLD5;SOS6	cell wall.cellulose synthesis.cellulose synthase			40.9007	38.686	26.5426	29.1251	31.735	35.4323	934.817	971.464	958.783	976.592	1040.49	1066.28	-0.138061	0.0378791	0.00883942	0.709917	cellulose synthase-like D5.[Source:TAIR;Acc:AT1G02730]	1	594573	598657	AT1G02730.1	ATCSLD5	scaffold_100210.1;scaffold_600130.1	1;6	ortholog_one2many	95;55
262108_at	At1g02740	At1g02740		RNA.regulation of transcription.Histone acetyltransferases			35.9438	29.6356	22.9133	28.1489	24.0961	24.7445	876.585	849.416	809.003	1067.65	855.241	796.709	-0.0779051	-0.140105	0.0059883	0.0821915	MRG family protein.[Source:TAIR;Acc:AT1G02740]	1	599416	602038	AT1G02740.1	AT1G02740	fgenesh2_kg.1__187__AT1G02740.1	1	ortholog_one2one	95
262107_at	At1g02750	At1g02750		stress.abiotic.drought/salt			50.5272	41.8559	22.5987	16.0961	22.2754	21.3222	1058.63	1021.04	795.513	526.308	770.207	706.667	-0.621076	-0.415444	5.13124e-08	0.000432166	Drought-responsive family protein.[Source:TAIR;Acc:AT1G02750]	1	602497	604292	AT1G02750.1	AT1G02750	fgenesh2_kg.6__3485__AT4G02200.1	6	apparent_ortholog_one2one	3
262117_at	At1g02780	At1g02780	emb2386	protein.synthesis.ribosomal protein.eukaryotic.60S subunit.L19			63.1693	55.8548	59.295	66.04	61.426	63.5728	1198.58	1209.82	2759.01	2617.15	2037.91	1917.95	0.979543	0.6219	0.00361677	0.0324412	Ribosomal protein L19e family protein.[Source:TAIR;Acc:AT1G02780]	1	607808	609465	AT1G02780.1	emb2386	fgenesh2_kg.1__189__AT1G02780.1	1	ortholog_one2one	97
262122_at	At1g02790	At1g02790	PGA4	cell wall.degradation.pectate lyases and polygalacturonases			81.2956	68.7262	70.0119	75.6358	59.6102	64.6452	1418.11	1381.53	2973.75	2941.29	1868.4	1847	1.02547	0.37225	3.0606e-08	0.070163	polygalacturonase 4.[Source:TAIR;Acc:AT1G02790]	1	610391	612324	AT1G02790.1	PGA4	scaffold_100214.1	1	ortholog_one2one	96
262121_at	At1g02800	At1g02800	ATCEL2;CEL2	misc.gluco-, galacto- and mannosidases.endoglucanase			53.1607	51.5808	43.8019	47.5868	51.8344	50.5064	1079.59	1143.54	1934.09	1936.04	1791.79	1554.13	0.654825	0.502835	0.870544	0.498052	cellulase 2.[Source:TAIR;Acc:AT1G02800]	1	613216	616191	AT1G02800.1	ATCEL2	scaffold_100215.1	1	ortholog_one2one	97
262105_at	At1g02810	At1g02810		cell wall.pectin*esterases.PME			51.6453	43.0768	38.0841	34.4706	40.9432	43.2114	1048.95	1024.31	1642.41	1291.48	1422.66	1371.88	0.269212	0.238612	0.177443	0.809419	Plant invertase/pectin methylesterase inhibitor superfamily.[Source:TAIR;Acc:AT1G02810]	1	618265	620480	AT1G02810.1	AT1G02810	fgenesh1_pg.C_scaffold_1000172	1	ortholog_one2one	49
262115_at	At1g02813	At1g02813		not assigned.unknown			60.4786	55.9913	83.5969	96.5965	35.9429	39.27	1168.21	1220.8	7842.62	10491.7	1145.39	1159.37	3.38009	-0.0384458	0.371164	0.535766	Protein of unknown function, DUF538.[Source:TAIR;Acc:AT1G02813]	1	620678	621289		AT1G02813				NA
262116_at	At1g02816	At1g02816		not assigned.unknown			46.736	39.8224	30.9323	46.1617	34.7656	36.5755	997.994	981.409	1185.16	1767.92	1106.67	1098.7	0.381295	0.115434	0.649951	0.879916	Protein of unknown function, DUF538.[Source:TAIR;Acc:AT1G02816]	1	621461	622469		AT1G02816				NA
262113_at	At1g02820	At1g02820		development.late embryogenesis abundant			42.1719	39.8511	26.8369	32.8566	36.5185	35.8837	947.833	982.839	919.94	1093.92	1204.78	1090.08	0.000627687	0.121907	0.0845359	0.97026	Late embryogenesis abundant 3 (LEA3) family protein.[Source:TAIR;Acc:AT1G02820]	1	623765	624475	AT1G02820.1	AT1G02820	scaffold_100219.1	1	ortholog_one2one	88
262132_at	At1g02830	At1g02830		protein.synthesis.ribosomal protein.eukaryotic.60S subunit.L22			46.5644	42.5262	30.7394	25.1279	25.0256	29.8423	1000.96	1021.87	1092.23	805.777	838.543	895.711	-0.0847626	-0.177662	0.0205066	0.0632193	Ribosomal L22e protein family.[Source:TAIR;Acc:AT1G02830]	1	625145	625608	AT1G02830.1	AT1G02830	fgenesh2_kg.1__195__AT1G02830.1	1	ortholog_one2one	86
262110_at	At1g02840	At1g02840	SR1;ATSRP34;SRP34;SR34;At-SR34	RNA.processing.splicing			52.5921	48.9742	42.9372	45.6272	52.9919	63.4662	1075.36	1117.68	1627.87	1587.11	1705	1956.85	0.430029	0.599582	0.10619	0.00302	RNA-binding (RRM/RBD/RNP motifs) family protein.[Source:TAIR;Acc:AT1G02840]	1	626741	629819	AT1G02840.3	SR34	fgenesh1_pm.C_scaffold_1000165	1	ortholog_one2one	75
262118_at	At1g02850	At1g02850	BGLU11	misc.gluco-, galacto- and mannosidases			43.413	34.2241	21.7341	21.4639	17.5714	21.1933	958.142	910.169	802.294	734.141	675.415	728.162	-0.350588	-0.462756	9.93264e-06	0.000239674	beta glucosidase 11.[Source:TAIR;Acc:AT1G02850]	1	630505	633259	AT1G02850.4	BGLU11	Al_scaffold_0001_200	1	ortholog_one2one	80
262114_at	At1g02860	At1g02860	NLA;BAH1	protein.degradation.ubiquitin.E3.RING			35.3086	32.7921	29.4957	35.7714	29.5004	33.4375	864.918	886.1	1026.45	1166.19	936.236	978.712	0.275356	0.107569	0.85334	0.720144	SPX (SYG1/Pho81/XPR1) domain-containing protein.[Source:TAIR;Acc:AT1G02860]	1	635144	637262	AT1G02860.1	NLA	fgenesh2_kg.1__205__AT1G02860.1	1	ortholog_one2one	97
262112_at	At1g02870	At1g02870		not assigned.unknown			49.6294	41.3119	39.1409	41.5365	31.6742	35.0046	1039.29	1009.66	1482.5	1433.16	999.094	1017.57	0.338734	0.0512251	0.2128	0.694483		1	637214	638677	AT1G02870.1	AT1G02870	fgenesh2_kg.1__206__AT1G02870.1	1	ortholog_one2one	96
262130_at	At1g02890	At1g02890		protein.degradation.AAA type			75.5269	64.4797	47.1248	42.4903	56.4255	61.0091	1362.85	1327.5	1816.71	1431.4	1863.11	1787.97	0.15952	0.316265	0.848793	0.210729	AAA-type ATPase family protein.[Source:TAIR;Acc:AT1G02890]	1	645092	651907	AT1G02890.1	AT1G02890	fgenesh2_kg.1__213__AT1G02890.1	1	ortholog_one2one	93
262131_at	At1g02900	At1g02900	RALFL1;RALF1;ATRALF1	signalling.misc			47.1395	45.2016	36.8013	42.4494	32.0387	33.1754	1010.32	1069.28	1431.97	1699.16	1085.65	1025.48	0.313493	-0.0919844	0.768399	0.203335	rapid alkalinization factor 1.[Source:TAIR;Acc:AT1G02900]	1	653765	654343	AT1G02900.1	ATRALF1	fgenesh2_kg.1__215__AT1G02900.1	1	ortholog_one2one	41
262104_at	At1g02910	At1g02910	LPA1	not assigned.no ontology.pentatricopeptide (PPR) repeat-containing protein			45.1288	35.4192	38.6781	59.1759	34.9798	30.5778	988.138	929.614	1535.92	2559.16	1122.42	924.488	0.804377	0.0228874	0.0367137	0.86303	tetratricopeptide repeat (TPR)-containing protein.[Source:TAIR;Acc:AT1G02910]	1	655577	658148	AT1G02910.1	LPA1	scaffold_100233.1	1	ortholog_one2one	96
262119_s_at	AT1G02930;AT1G02920	AT1G02930		misc.glutathione S transferases			62.7158	61.2251	47.3216	64.8803	51.9516	60.5517	1185.43	1275.74	1793.61	2506.51	1608.38	1734.49	0.661971	0.366845	0.00240956	0.0398915															[AT1G02930, glutathione S-transferase 6];[AT1G02920, glutathione S-transferase 7]
262103_at	At1g02940	At1g02940	ATGSTF5;GSTF5	misc.glutathione S transferases			32.2672	28.3147	18.3092	18.2938	23.7423	17.3234	837.017	842.605	612.323	574.051	810.595	628.639	-0.476442	-0.217703	5.0205e-06	0.010804	glutathione S-transferase (class phi) 5.[Source:TAIR;Acc:AT1G02940]	1	663079	664128		ATGSTF5				NA
262120_at	At1g02950	At1g02950	ATGSTF4;GST31;GSTF4	misc.glutathione S transferases			48.0418	42.9569	59.4098	72.1794	36.6987	32.9723	1015.41	1027.43	2542.62	2936.57	1169.84	985.722	1.27945	0.127024	2.25636e-06	0.75157	glutathione S-transferase F4.[Source:TAIR;Acc:AT1G02950]	1	665152	666452	AT1G02950.2	GSTF4	fgenesh2_kg.1__222__AT1G02950.2;fgenesh1_pg.C_scaffold_1000186	1	ortholog_one2many	26;13
262111_at	At1g02960	At1g02960		not assigned.unknown			44.5915	42.1818	34.2943	47.3495	35.2831	42.5375	986.822	1024.5	1267.76	1906.12	1193.93	1368.83	0.495406	0.233721	0.481012	0.894121	unknown protein.[Source:TAIR;Acc:AT1G02960]	1	666872	669837	AT1G02960.2	AT1G02960	fgenesh2_kg.1__225__AT1G02960.2	1	ortholog_one2one	88
262106_at	At1g02970	At1g02970	WEE1;ATWEE1	protein.postranslational modification			42.1886	35.4489	43.5221	60.5813	32.4384	40.0267	949.545	927.785	1785.15	2909.16	1054.04	1184.61	1.04854	0.155169	0.0393766	0.765304	WEE1 kinase homolog.[Source:TAIR;Acc:AT1G02970]	1	673306	676378	AT1G02970.1	WEE1	scaffold_100240.1	1	ortholog_one2one	96
262102_at	At1g02980	At1g02980	CUL2;ATCUL2	protein.degradation.ubiquitin.E3.SCF.cullin			42.9686	35.669	30.5102	22.6352	60.1531	34.6857	956.448	926.671	1246.47	745.484	2952.81	1126.36	-0.0830999	0.816989	0.0158206	0.984439	cullin 2.[Source:TAIR;Acc:AT1G02980]	1	677869	681310	AT1G02980.1	CUL2	fgenesh1_pm.C_scaffold_1000178;Al_scaffold_0002_1370	1;2	ortholog_many2many	82;64
263170_at	At1g03000	At1g03000	PEX6	protein.degradation.AAA type			56.9803	51.5218	46.1685	56.5327	43.1765	47.0078	1117.33	1136.46	1765.5	2122.81	1301.9	1310.68	0.745064	0.267219	0.0150867	0.278108	peroxin 6.[Source:TAIR;Acc:AT1G03000]	1	687890	692560	AT1G03000.1	PEX6	fgenesh2_kg.1__231__AT1G03000.1	1	ortholog_one2one	94
263169_at	At1g03010	At1g03010		signalling.light			26.311	21.0485	24.1376	29.7852	21.1324	25.5721	778.039	755.998	933.581	1069.5	781.223	859.794	0.0932359	-0.05108	0.254761	0.298585	Phototropic-responsive NPH3 family protein.[Source:TAIR;Acc:AT1G03010]	1	693480	696382	AT1G03010.1	AT1G03010	fgenesh1_pm.C_scaffold_1000181	1	ortholog_one2one	97
263168_at	At1g03020	At1g03020		redox.glutaredoxins			50.3238	44.7972	31.7105	27.6417	30.3071	31.1226	1056.15	1059.02	1220.78	890.124	1017.26	979.961	-0.0191267	-0.168628	0.016229	0.0747663	Thioredoxin superfamily protein.[Source:TAIR;Acc:AT1G03020]	1	698207	698515	AT1G03020.1	AT1G03020	scaffold_100246.1	1	ortholog_one2one	97
263167_at	At1g03030	At1g03030		nucleotide metabolism.salvage.nucleoside kinases.uridine kinase			53.6872	43.4379	25.9474	28.2952	35.9841	42.4224	1111.38	1064.02	990.739	1014.32	1193.44	1350.5	-0.273036	0.139809	0.000218195	0.95759	P-loop containing nucleoside triphosphate hydrolases superfamily protein.[Source:TAIR;Acc:AT1G03030]	1	701478	703864	AT1G03030.1	AT1G03030	fgenesh2_kg.1__234__AT1G03030.1	1	ortholog_one2one	96
263117_at	At1g03040	At1g03040		TCA / org. transformation.TCA.pyruvate DH.E3			51.1633	42.6896	39.2563	31.8183	37.1637	40.2986	1055.84	1024.22	1412.8	1021.7	1186.13	1180.17	0.125915	0.141973	0.988668	0.827329	basic helix-loop-helix (bHLH) DNA-binding superfamily protein.[Source:TAIR;Acc:AT1G03040]	1	703906	706631	AT1G03040.1	AT1G03040	fgenesh2_kg.1__235__AT1G03040.1	1	ortholog_one2one	93
263166_at	At1g03050	At1g03050		not assigned.no ontology.epsin N-terminal homology (ENTH) domain-containing protein			35.8426	36.7393	32.0661	39.2414	38.4503	41.8322	875.512	944.145	1185.85	1480.64	1229.83	1258.14	0.379222	0.349298	0.889138	0.187654	ENTH/ANTH/VHS superfamily protein.[Source:TAIR;Acc:AT1G03050]	1	707726	710041	AT1G03050.1	AT1G03050	fgenesh2_kg.1__236__AT1G03050.1	1	ortholog_one2one	96
263115_at	At1g03055	At1g03055		not assigned.unknown			39.5497	36.6648	26.4501	27.1991	23.8291	24.9585	914.97	933.544	878.588	838.35	789.873	779.545	-0.0648545	-0.185717	0.0803138	0.0543661	unknown protein.[Source:TAIR;Acc:AT1G03055]	1	710018	711803	AT1G03055.1	AT1G03055	fgenesh2_kg.1__237__AT1G03055.1	1	ortholog_one2one	97
263165_at	At1g03060	At1g03060	SPI	not assigned.no ontology			59.9592	53.4738	51.2766	53.4455	57.1361	57.8317	1147.75	1160.91	2059.36	1964.73	1864.15	1677.62	0.764627	0.566625	0.0668271	0.0491848	Beige/BEACH domain ;WD domain, G-beta repeat protein.[Source:TAIR;Acc:AT1G03060]	1	712473	726891	AT1G03060.1	SPI	fgenesh1_pm.C_scaffold_1000187	1	ortholog_one2one	98
263164_at	At1g03070	At1g03070		not assigned.no ontology			35.6123	25.2904	21.7154	25.6725	28.4008	33.9578	871.965	794.102	703.133	812.234	945.804	1030.63	-0.161753	0.189846	0.0447041	0.785036	Bax inhibitor-1 family protein.[Source:TAIR;Acc:AT1G03070]	1	729901	731557	AT1G03070.2	AT1G03070	fgenesh2_kg.1__240__AT1G03070.1	1	ortholog_one2one	94
263112_at	At1g03080	At1g03080		protein.postranslational modification			41.805	32.8806	49.1269	51.568	35.8842	37.3997	954.609	903.034	2130.23	2075.08	1211.44	1181.07	0.892882	0.172807	0.0128584	0.929545	kinase interacting (KIP1-like) family protein.[Source:TAIR;Acc:AT1G03080]	1	731611	738056	AT1G03080.1	AT1G03080	fgenesh2_kg.1__241__AT1G03080.1	1	ortholog_one2one	95
263118_at	At1g03090	At1g03090	MCCA	amino acid metabolism.degradation.branched-chain group.leucine			64.9135	56.5466	51.6491	59.1261	49.6659	54.9075	1221.76	1208.39	2076.33	2188.52	1535.98	1550.81	0.75018	0.313278	0.00657779	0.142053	methylcrotonyl-CoA carboxylase alpha chain, mitochondrial / 3-methylcrotonyl-CoA carboxylase 1 (MCCA).[Source:TAIR;Acc:AT1G03090]	1	739679	744184	AT1G03090.2	MCCA	fgenesh2_kg.1__243__AT1G03090.2	1	ortholog_one2one	96
263143_at	At1g03100	At1g03100		not assigned.no ontology.pentatricopeptide (PPR) repeat-containing protein			46.1253	36.5575	37.0633	43.2051	31.6525	32.0464	998.341	944.299	1402.94	1548.7	1056.01	974.795	0.593222	-0.0379531	0.377143	0.469833	Pentatricopeptide repeat (PPR) superfamily protein.[Source:TAIR;Acc:AT1G03100]	1	743885	746479		AT1G03100				NA
263119_at	At1g03110	At1g03110	TRM82;AtTRM82	not assigned.no ontology			47.3413	42.364	50.3552	51.5202	42.7052	45.5519	1021.39	1026.42	2043.11	1858.6	1396.42	1370.35	0.837727	0.402329	0.00108485	0.342093	Transducin/WD40 repeat-like superfamily protein.[Source:TAIR;Acc:AT1G03110]	1	749246	751963	AT1G03110.1	TRM82	scaffold_100257.1	1	ortholog_one2one	95
263114_at	At1g03130	At1g03130	PSAD-2	PS.lightreaction.photosystem I.PSI polypeptide subunits			59.5402	53.8925	56.1642	65.2473	50.1384	61.2675	1164.59	1179.27	2663.63	3061.1	1742.47	1979.12	0.994134	0.484746	0.0374039	0.443717	photosystem I subunit D-2.[Source:TAIR;Acc:AT1G03130]	1	753307	754198	AT1G03130.1	PSAD-2	scaffold_100259.1	1	ortholog_one2one	98
263113_at	At1g03150	At1g03150		RNA.regulation of transcription.Silencing Group			52.2921	48.9641	45.8303	49.0527	50.2472	57.3221	1062.95	1109.98	1880.9	1836.05	1623.26	1760.22	0.666621	0.497804	0.123925	0.0775547	Acyl-CoA N-acyltransferases (NAT) superfamily protein.[Source:TAIR;Acc:AT1G03150]	1	756414	758612	AT1G03150.1	AT1G03150	scaffold_100261.1	1	ortholog_one2one	100
263163_at	At1g03160	At1g03160	FZL	signalling.G-proteins			38.7008	34.3397	37.0125	47.123	34.5828	40.3453	904.782	913.081	1300.88	1702.98	1084.82	1180.62	0.599488	0.253835	0.00638385	0.224033	FZO-like.[Source:TAIR;Acc:AT1G03160]	1	761282	766158	AT1G03160.1	FZL	fgenesh2_kg.1__249__AT1G03160.1	1	ortholog_one2one	94
264363_at	At1g03170	At1g03170		not assigned.unknown			59.54	55.5877	42.3035	36.8616	47.4329	46.8352	1156.32	1202.31	1617.89	1275.35	1545.98	1446.91	0.294396	0.271601	0.606275	0.961929	Protein of unknown function (DUF3049).[Source:TAIR;Acc:AT1G03170]	1	769632	770684	AT1G03170.1	AT1G03170	fgenesh1_pg.C_scaffold_6001827	6	ortholog_one2one	0
264358_at	At1g03180	At1g03180		not assigned.unknown			43.614	37.8208	29.2309	39.798	34.5635	34.6209	969.644	961.081	1027.01	1378.06	1100.89	1030.55	0.177476	0.102357	0.719215	0.946679	unknown protein.[Source:TAIR;Acc:AT1G03180]	1	773411	775344	AT1G03180.1	AT1G03180	fgenesh2_kg.1__251__AT1G03180.1	1	ortholog_one2one	94
264356_at	At1g03190	At1g03190	ATXPD;UVH6	DNA.repair			52.0461	47.1621	51.9027	61.3231	46.4973	60.6843	1084.07	1098.84	2311.23	2523.62	1572.82	1906.69	0.823923	0.444611	0.00218188	0.0528957	RAD3-like DNA-binding helicase protein.[Source:TAIR;Acc:AT1G03190]	1	775527	780062	AT1G03190.1	ATXPD	fgenesh2_kg.1__253__AT1G03190.1	1	ortholog_one2one	99
264354_s_at	AT1G03200;AT1G03240	AT1G03200		not assigned.unknown			74.4873	66.3389	10.3664	10.251	12.7364	12.1323	1340.7	1356.81	384.666	385.894	555.343	522.18	-1.59579	-1.17615	2.35185e-21	7.04248e-15															[AT1G03200, unknown protein; BEST Arabidopsis thaliana protein match is: unknown protein (TAIR:AT1G03240.1); Has 2 Blast hits to 2 proteins in 1 species: Archae - 0; Bacteria - 0; Metazoa - 0; Fungi - 0; Plants - 2; Viruses - 0; Other Eukaryotes - 0 (source: NCBI BLink).];[AT1G03240, unknown protein; BEST Arabidopsis thaliana protein match is: unknown protein (TAIR:AT1G03200.1); Has 2 Blast hits …
264355_at	At1g03210	At1g03210		not assigned.no ontology			45.3241	38.7421	43.2025	53.2915	54.5911	63.3576	994.216	976.552	1904.01	2149.57	1828.78	1969.04	0.769144	0.837266	0.170965	0.00546548	Phenazine biosynthesis PhzC/PhzF protein.[Source:TAIR;Acc:AT1G03210]	1	782948	784240	AT1G03210.1	AT1G03210	fgenesh1_pm.C_scaffold_1000202	1	ortholog_one2one	91
264365_s_at	AT1G03220;AT1G03230	AT1G03220		protein.degradation.aspartate protease			78.7718	70.3109	44.8939	62.8419	49.2567	46.4692	1385.35	1402.22	1996.66	2943.3	1634.04	1400.08	0.520572	-0.00471319	0.409856	0.284019															[AT1G03220, Eukaryotic aspartyl protease family protein];[AT1G03230, Eukaryotic aspartyl protease family protein]
264366_at	At1g03250	At1g03250		not assigned.unknown			30.5258	30.7338	26.1411	24.2083	25.2119	31.2562	821.289	867.937	935.293	790.681	848.71	966.716	-0.0632772	0.0621077	0.0344191	0.67182	unknown protein.[Source:TAIR;Acc:AT1G03250]	1	793353	795376	AT1G03250.2	AT1G03250	fgenesh2_kg.1__257__AT1G03250.1	1	ortholog_one2one	96
264353_at	At1g03260	At1g03260		not assigned.unknown			63.4941	51.9347	48.7388	55.2195	44.7354	48.3893	1208.61	1150.65	2104.42	2226.43	1487.95	1452.89	0.583555	0.129784	0.213282	0.966214	SNARE associated Golgi protein family.[Source:TAIR;Acc:AT1G03260]	1	795532	798463	AT1G03260.1	AT1G03260	scaffold_100272.1	1	ortholog_one2one	99
264352_at	At1g03270	At1g03270		not assigned.unknown			40.911	36.3601	31.6738	34.551	32.6603	33.0096	963.376	973.056	1452.72	1397.65	1220.59	1181.73	0.0941238	-0.0439356	0.0956706	0.218594	CBS domain-containing protein with a domain of unknown function (DUF21).[Source:TAIR;Acc:AT1G03270]	1	799191	802436	AT1G03270.1	AT1G03270	fgenesh1_pm.C_scaffold_1000207	1	ortholog_one2one	96
264368_at	At1g03280	At1g03280		RNA.transcription			54.6373	45.3993	34.5566	33.1053	32.8081	30.0692	1087.83	1051.44	1301.09	1092.39	1051.09	909.582	0.0615911	-0.17381	0.0975858	0.0756701	Transcription factor TFIIE, alpha subunit.[Source:TAIR;Acc:AT1G03280]	1	803035	807066	AT1G03280.1	AT1G03280	scaffold_100275.1	1	ortholog_one2one	96
264362_at	At1g03290	At1g03290		not assigned.unknown			45.6861	36.4743	27.3414	32.902	30.9365	30.4276	986.203	936.077	953.625	1078.47	1049.21	959.895	0.0211468	-0.0415477	0.139959	0.204095	unknown protein.[Source:TAIR;Acc:AT1G03290]	1	807361	810868	AT1G03290.2	AT1G03290	fgenesh2_kg.1__261__AT1G03290.1	1	ortholog_one2one	90
264361_at	At1g03300	At1g03300	ATDUF1;DUF1	not assigned.no ontology.agenet domain-containing protein			50.3741	42.8519	19.8902	23.4016	23.1964	26.1469	1039.3	1021.01	704.031	801.155	821.264	855.368	-0.557665	-0.366339	3.21505e-07	0.000768222	DOMAIN OF UNKNOWN FUNCTION 724 1.[Source:TAIR;Acc:AT1G03300]	1	811033	813086	AT1G03300.1	DUF1	fgenesh1_pm.C_scaffold_1000211	1	ortholog_one2one	77
264360_at	At1g03310	At1g03310	ATISA2;ISA2;DBE1;BE2	major CHO metabolism.synthesis.starch.debranching			49.7641	39.2603	30.278	34.7127	31.1708	36.8079	1030.94	973.539	1045.1	1121.14	986.58	1072.83	0.0416032	0.0186123	0.290246	0.649693	debranching enzyme 1.[Source:TAIR;Acc:AT1G03310]	1	813471	816749	AT1G03310.1	ISA2	fgenesh2_kg.1__262__AT1G03310.2	1	ortholog_one2one	93
264359_at	At1g03320	At1g03320		not assigned.unknown			45.9157	41.3222	20.2309	18.4505	25.7492	24.1306	990.581	1000.28	686.588	602.935	861.83	796.468	-0.648785	-0.285201	1.03649e-07	0.00431998	unknown protein.[Source:TAIR;Acc:AT1G03320]	1	817027	817767	AT1G03320.1	AT1G03320	fgenesh2_kg.1__264__AT1G03320.1	1	ortholog_one2one	79
264364_at	At1g03330	At1g03330		RNA.processing			45.7487	39.4925	30.732	30.7277	29.3563	32.7473	997.663	988.809	1182.1	1052.99	971.425	999.252	0.174447	-0.0731602	0.0970841	0.377304	Small nuclear ribonucleoprotein family protein.[Source:TAIR;Acc:AT1G03330]	1	817983	819563	AT1G03330.1	AT1G03330	fgenesh2_kg.1__265__AT1G03330.1	1	ortholog_one2one	100
264367_at	At1g03350	At1g03350		not assigned.no ontology.BSD domain-containing protein			67.4141	61.1458	49.0079	50.2193	58.6067	53.8511	1227.88	1262.06	1843.88	1773.86	1832.84	1509.8	0.542657	0.411969	0.107784	0.113035	BSD domain-containing protein.[Source:TAIR;Acc:AT1G03350]	1	822638	824393	AT1G03350.1	AT1G03350	fgenesh2_kg.1__267__AT1G03350.1	1	ortholog_one2one	91
264357_at	At1g03360	At1g03360	ATRRP4;RRP4	DNA.unspecified			40.5326	35.3111	32.4376	44.6805	34.1157	39.6568	925.248	922.99	1157.68	1601.37	1089.55	1139.41	0.431666	0.214066	0.327338	0.394098	ribosomal RNA processing 4.[Source:TAIR;Acc:AT1G03360]	1	824537	826358	AT1G03360.1	ATRRP4	fgenesh2_kg.1__268__AT1G03360.1	1	ortholog_one2one	98
264351_at	At1g03370	At1g03370		protein.degradation.ubiquitin.E3.RING			44.1021	39.2661	46.0005	56.1752	42.8149	43.7413	979.184	988.242	2013.75	2523.98	1431.94	1341.06	0.860149	0.312528	0.0938061	0.417436	C2 calcium/lipid-binding and GRAM domain containing protein.[Source:TAIR;Acc:AT1G03370]	1	830627	835361	AT1G03370.1	AT1G03370	scaffold_100286.1	1	ortholog_one2one	53
264828_at	At1g03380	At1g03380	ATATG18G;ATG18G	protein.degradation.autophagy			52.1108	41.6814	41.5654	39.9693	38.282	40.8772	1067.32	1013.45	1839.26	1641.73	1232.8	1276.92	0.410477	0.173928	0.507449	0.92429	homolog of yeast autophagy 18 (ATG18) G.[Source:TAIR;Acc:AT1G03380]	1	835785	840940	AT1G03380.1	ATATG18G	fgenesh1_pg.C_scaffold_1000229	1	ortholog_one2one	93
264827_at	At1g03390	At1g03390		protein.postranslational modification			48.0583	39.7622	30.2097	33.4306	32.3228	27.5879	1032.5	994.522	1146.68	1168.81	1075.98	881.458	0.0268761	-0.113424	0.0705389	0.132572	HXXXD-type acyl-transferase family protein.[Source:TAIR;Acc:AT1G03390]	1	841033	842418	AT1G03390.1	AT1G03390	scaffold_100288.1	1	ortholog_one2one	95
264843_at	At1g03400	At1g03400		hormone metabolism.ethylene.synthesis-degradation			39.1157	38.1762	17.1813	23.8198	15.5645	13.8116	909.505	956.649	587.56	794.531	604.699	551.7	-0.358193	-0.669496	1.44026e-05	1.92611e-05	2-oxoglutarate (2OG) and Fe(II)-dependent oxygenase superfamily protein.[Source:TAIR;Acc:AT1G03400]	1	842747	844190		AT1G03400				NA
264826_at	At1g03410	At1g03410	2A6	hormone metabolism.ethylene.synthesis-degradation			54.3407	50.5728	16.5689	18.3686	36.7463	33.2534	1087.63	1126.46	598.268	610.77	1260.18	1013.98	-0.949183	-0.0919679	8.81391e-11	0.0844293	2-oxoglutarate (2OG) and Fe(II)-dependent oxygenase superfamily protein.[Source:TAIR;Acc:AT1G03410]	1	844436	847683		2A6				NA
264824_at	At1g03420	At1g03420	Sadhu4-2	DNA.synthesis/chromatin structure.retrotransposon/transposase			59.3384	47.8237	23.0259	20.4257	25.9438	21.7712	1161.19	1095.91	806.004	636.55	864.535	733.595	-0.654818	-0.512105	5.56163e-08	6.24921e-05	transposable element gene.[Source:TAIR;Acc:AT1G03420]	1	846664	847739		Sadhu4-2				NA
264838_at	At1g03430	At1g03430	AHP5	signalling.receptor kinases.misc			25.5348	21.9752	14.625	20.9365	16.7482	18.7707	768.219	765.418	574.574	732.077	645.813	663.862	-0.394804	-0.197945	2.06452e-05	0.0469935	histidine-containing phosphotransfer factor 5.[Source:TAIR;Acc:AT1G03430]	1	847873	849500	AT1G03430.1	AHP5	scaffold_100289.1	1	ortholog_one2one	97
264840_at	At1g03440	At1g03440		not assigned.no ontology			48.6995	42.1773	43.036	43.2845	55.6851	55.7482	1037.42	1036.79	1743.97	1650.43	1927.51	1732.42	0.467338	0.6761	0.308126	0.0116328	Leucine-rich repeat (LRR) family protein.[Source:TAIR;Acc:AT1G03440]	1	852366	854032	AT1G03440.1	AT1G03440	fgenesh2_kg.1__272__AT1G03440.1	1	ortholog_one2one	96
264823_at	At1g03445	At1g03445	BSU1	protein.postranslational modification			51.3148	40.8293	27.4141	27.3341	28.0016	31.7078	1063.58	999.159	933.936	872.965	911.396	938.811	-0.18392	-0.0588551	0.0127412	0.177746	Serine/threonine protein phosphatase family protein.[Source:TAIR;Acc:AT1G03445]	1	854410	859701	AT1G03445.1	BSU1	fgenesh2_kg.1__273__AT1G03445.1	1	ortholog_one2one	88
264822_at	At1g03457	At1g03457		RNA.RNA binding			55.6882	47.4289	40.1623	38.8352	38.3512	43.8028	1118.71	1109.79	1548	1268.12	1230.73	1341.11	0.247715	0.126303	0.501106	0.980696	RNA-binding (RRM/RBD/RNP motifs) family protein.[Source:TAIR;Acc:AT1G03457]	1	860788	864125	AT1G03457.2	AT1G03457	fgenesh2_kg.1__275__AT1G03457.2	1	ortholog_one2one	95
264821_at	At1g03470	At1g03470		protein.postranslational modification			44.9632	37.5302	30.9814	30.7421	33.1322	36.456	975.675	951.782	1137.77	1001.35	1054.61	1081.06	0.130023	0.117903	0.151372	0.962229	Kinase interacting (KIP1-like) family protein.[Source:TAIR;Acc:AT1G03470]	1	865915	867733	AT1G03470.1	AT1G03470	scaffold_403770.1;fgenesh2_kg.1__277__AT1G03470.1	4;1	ortholog_one2many	10;36
264820_at	At1g03475	At1g03475	LIN2;HEMF1;ATCPO-I	tetrapyrrole synthesis.coproporphyrinogen III oxidase			33.4453	28.8029	30.0678	42.2468	38.4404	38.7653	860.058	848.672	1231.94	1997.3	1317.41	1212.5	0.641299	0.427288	0.491868	0.377942	Coproporphyrinogen III oxidase.[Source:TAIR;Acc:AT1G03475]	1	869051	871211	AT1G03475.1	LIN2	scaffold_100294.1	1	ortholog_one2one	98
264819_at	At1g03510	At1g03510		not assigned.no ontology.pentatricopeptide (PPR) repeat-containing protein			56.4834	49.5725	66.8918	84.2709	43.6871	47.167	1130.93	1119.83	2972.98	3850.5	1408.04	1371.13	1.47986	0.217769	1.21962e-09	0.412641	Tetratricopeptide repeat (TPR)-like superfamily protein.[Source:TAIR;Acc:AT1G03510]	1	876258	877547	AT1G03510.1	AT1G03510	scaffold_100298.1	1	ortholog_one2one	13
264844_at	At1g03520	At1g03520		misc.UDP glucosyl and glucoronyl transferases			50.2226	49.4856	28.1376	25.2598	34.8137	32.4038	1053.38	1121.89	1003.71	837.847	1127.7	957.285	-0.350703	-0.0656467	0.000394814	0.312084	Core-2/I-branching beta-1,6-N-acetylglucosaminyltransferase family protein.[Source:TAIR;Acc:AT1G03520]	1	877862	880158	AT1G03520.1	AT1G03520	scaffold_100299.1	1	ortholog_one2one	96
264818_at	At1g03530	At1g03530	ATNAF1;NAF1	RNA.regulation of transcription.putative transcription regulator			88.6046	79.7813	69.112	73.04	82.1618	82.8101	1508.93	1545.88	2858.45	2775.37	2811.47	2599.37	0.878418	0.666634	1.90914e-06	0.000570728	nuclear assembly factor 1.[Source:TAIR;Acc:AT1G03530]	1	880496	883391	AT1G03530.1	ATNAF1	fgenesh1_pm.C_scaffold_1000230	1	ortholog_one2one	51
264817_at	At1g03540	At1g03540		not assigned.no ontology.pentatricopeptide (PPR) repeat-containing protein			50.555	42.5973	36.7846	43.1285	38.3862	29.9071	1038.4	1013.08	1312.84	1593.74	1197.88	907.356	0.473341	0.057109	0.726172	0.544572	Pentatricopeptide repeat (PPR-like) superfamily protein.[Source:TAIR;Acc:AT1G03540]	1	883782	885611	AT1G03540.1	AT1G03540	scaffold_100301.1	1	ortholog_one2one	94
264835_at	At1g03550	At1g03550		transport.misc			44.559	37.5755	34.7062	40.9063	38.4725	42.5032	983.894	963.252	1450.8	1655.9	1238.13	1267.02	0.338129	0.239705	0.62585	0.336308	Secretory carrier membrane protein (SCAMP) family protein.[Source:TAIR;Acc:AT1G03550]	1	885623	887956	AT1G03550.1	AT1G03550	fgenesh2_kg.1__284__AT1G03550.1	1	ortholog_one2one	99
264816_at	At1g03560	At1g03560		not assigned.no ontology.pentatricopeptide (PPR) repeat-containing protein			50.1768	43.877	56.0072	58.5664	51.8871	54.637	1051.04	1038.79	3173.21	3075.8	1768.9	1714.16	1.30832	0.554922	0.43946	0.261375	Pentatricopeptide repeat (PPR-like) superfamily protein.[Source:TAIR;Acc:AT1G03560]	1	890156	892410	AT1G03560.1	AT1G03560	fgenesh1_pm.C_scaffold_1000233	1	ortholog_one2one	95
264833_at	At1g03590	At1g03590		protein.postranslational modification			42.3696	40.6965	39.364	46.8964	41.299	45.5082	954.29	1000.8	1555.44	1751.87	1333.77	1349.38	0.510851	0.32566	0.0450101	0.103703	Protein phosphatase 2C family protein.[Source:TAIR;Acc:AT1G03590]	1	894254	897518	AT1G03590.1	AT1G03590	Al_scaffold_0001_275	1	ortholog_one2one	97
264837_at	At1g03600	At1g03600	PSB27	PS.lightreaction.photosystem II.PSII polypeptide subunits			76.809	66.7088	59.0442	60.1061	52.7097	66.4063	1368.74	1356.41	2516.48	2288.95	1670.09	1950.79	0.697938	0.340599	0.0214733	0.226252	photosystem II family protein.[Source:TAIR;Acc:AT1G03600]	1	898876	899655	AT1G03600.1	PSB27	fgenesh2_kg.1__286__AT1G03600.1	1	ortholog_one2one	98
264836_at	At1g03610	At1g03610		not assigned.unknown			45.5247	35.7347	29.5335	33.7886	22.0932	28.3383	990.602	934.34	1256.16	1253.28	812.246	896.951	0.104254	-0.211393	0.0557205	0.024391	Protein of unknown function (DUF789).[Source:TAIR;Acc:AT1G03610]	1	900887	903003	AT1G03610.1	AT1G03610	fgenesh2_kg.1__287__AT1G03610.1	1	ortholog_one2one	96
264815_at	At1g03620	At1g03620		not assigned.no ontology			37.774	32.6522	23.6715	26.8661	22.021	27.9259	895.025	887.117	790.729	855.137	763.265	852.375	-0.109924	-0.164568	0.0176219	0.109305	ELMO/CED-12 family protein.[Source:TAIR;Acc:AT1G03620]	1	904319	906186	AT1G03620.1	AT1G03620	Al_scaffold_0001_278	1	ortholog_one2one	98
264839_at	At1g03630	At1g03630	POR C;PORC	tetrapyrrole synthesis.protochlorophyllide reductase			30.3851	29.0733	21.9134	21.9216	21.011	28.088	813.839	842.643	742.543	694.633	725.968	851.864	-0.215359	-0.0518238	0.00573809	0.411795	protochlorophyllide oxidoreductase C.[Source:TAIR;Acc:AT1G03630]	1	907642	909376	AT1G03630.1	POR C	fgenesh2_kg.1__289__AT1G03630.1	1	ortholog_one2one	99
264832_at	At1g03660	At1g03660		not assigned.unknown			35.7168	35.4563	24.1777	24.9137	13.2152	12.9906	874.318	921.702	965.197	875.26	558.113	534.062	-0.178798	-0.681701	0.00140558	0.000131261	Ankyrin-repeat containing protein.[Source:TAIR;Acc:AT1G03660]	1	911436	911759		AT1G03660				NA
264845_at	At1g03680	At1g03680	ATHM1;TRX-M1;ATM1;THM1	redox.thioredoxin			40.7691	31.2441	20.4322	19.3833	22.3134	29.9956	928.26	873.73	679.404	621.046	762.632	902.2	-0.435058	-0.109609	2.43476e-05	0.193974	thioredoxin M-type 1.[Source:TAIR;Acc:AT1G03680]	1	916819	918064	AT1G03680.1	ATHM1	fgenesh2_kg.1__292__AT1G03680.1	1	ortholog_one2one	92
264831_at	At1g03687	At1g03687		not assigned.no ontology			52.7058	48.1147	53.5513	52.4814	48.6831	45.1123	1065.2	1090.64	2161.24	1842.85	1498.41	1290.68	0.769301	0.319799	0.000696929	0.136973	DTW domain-containing protein.[Source:TAIR;Acc:AT1G03687]	1	918299	920507	AT1G03687.1	AT1G03687	Al_scaffold_0001_283	1	ortholog_one2one	86
264842_at	At1g03700	At1g03700		not assigned.no ontology			37.1838	29.5846	20.502	34.5378	26.6351	30.2128	894.666	854.399	781.412	1194.38	903.002	926.17	-0.0174912	0.0106244	0.0315248	0.592804	Uncharacterised protein family (UPF0497).[Source:TAIR;Acc:AT1G03700]	1	920950	921901	AT1G03700.1	AT1G03700	fgenesh1_pm.C_scaffold_6002691;fgenesh2_kg.3__643__AT3G06390.1;fgenesh2_kg.1__295__AT1G03700.1	6;3;1	ortholog_one2many	7;1;100
264830_at	At1g03710	At1g03710		not assigned.unknown			61.9054	55.8287	39.1049	36.3976	32.1773	38.1642	1176.87	1198.37	1484.25	1304.62	1028.25	1131.5	0.220576	-0.107149	0.257974	0.0786483	Cystatin/monellin superfamily protein.[Source:TAIR;Acc:AT1G03710]	1	923426	924726	AT1G03710.1	AT1G03710	fgenesh2_kg.1__297__AT1G03710.1	1	ortholog_one2one	17
264825_at	At1g03720	At1g03720		protein.degradation.cysteine protease			53.6848	51.0778	28.7104	33.2773	30.3114	30.8711	1089.04	1131.13	1143.92	1505.86	1095.17	1028.68	-0.117404	-0.268879	0.000220958	0.00452657	Cysteine proteinases superfamily protein.[Source:TAIR;Acc:AT1G03720]	1	924996	926373	AT1G03720.1	AT1G03720	fgenesh1_pm.C_scaffold_1000244	1	ortholog_one2one	40
264834_at	At1g03730	At1g03730		not assigned.unknown			49.6326	47.2712	44.566	61.2104	47.3403	58.2791	1031.74	1085.33	1849.64	2580.02	1559.54	1776.68	0.81777	0.483009	0.0641793	0.123094	unknown protein.[Source:TAIR;Acc:AT1G03730]	1	930828	931895	AT1G03730.1	AT1G03730	fgenesh2_kg.1__299__AT1G03730.1	1	ortholog_one2one	98
264841_at	At1g03740	At1g03740		protein.postranslational modification			45.6051	40.1728	35.1097	33.9128	39.8223	47.0792	978.147	978.585	1157.67	1040.27	1224.82	1335.17	0.186349	0.3903	0.38986	0.0363172	Protein kinase superfamily protein.[Source:TAIR;Acc:AT1G03740]	1	933512	937043		AT1G03740				NA
265088_at	At1g03750	At1g03750	CHR9	DNA.synthesis/chromatin structure			45.6944	40.9715	31.3114	24.4417	33.1794	31.9351	997.249	1000.99	1205.33	811.002	1084.12	973.856	-0.0586676	0.0585901	0.00869804	0.467259	switch 2.[Source:TAIR;Acc:AT1G03750]	1	937920	941162	AT1G03750.1	CHR9	Al_scaffold_0001_294	1	ortholog_one2one	94
265086_at	At1g03770	At1g03770	ATRING1B;RING1B	protein.degradation.ubiquitin.E3.RING			50.5018	47.229	35.3159	36.5095	33.1496	30.3842	1042.77	1077.49	1417.91	1398.48	1060.52	937.273	0.217478	-0.126735	0.10955	0.146983	RING 1B.[Source:TAIR;Acc:AT1G03770]	1	944572	947483	AT1G03770.2	RING1B	fgenesh2_kg.1__304__AT1G03770.1	1	ortholog_one2one	87
265085_at	At1g03780	At1g03780	TPX2	cell.cycle			59.2555	51.7784	49.5559	42.5033	55.5799	56.3862	1157.85	1156.54	1990.24	1474.77	1887.61	1740.92	0.417467	0.433522	0.101491	0.0577815	targeting protein for XKLP2.[Source:TAIR;Acc:AT1G03780]	1	947520	951827	AT1G03780.3	TPX2	fgenesh2_kg.1__305__AT1G03780.2	1	ortholog_one2one	91
265084_at	At1g03790	At1g03790	SOM	RNA.regulation of transcription.C3H zinc finger family			33.3613	29.2786	28.226	37.1575	37.1122	39.2456	844.472	844.493	949.616	1209.14	1130.45	1121.25	0.339641	0.416523	0.384397	0.0162203	Zinc finger C-x8-C-x5-C-x3-H type family protein.[Source:TAIR;Acc:AT1G03790]	1	954525	956097	AT1G03790.1	SOM	fgenesh2_kg.1__307__AT1G03790.1	1	ortholog_one2one	40
265083_at	At1g03820	At1g03820		not assigned.no ontology			38.5287	38.8162	28.4474	29.7632	27.091	32.7174	913.442	978.337	1096.22	1215.2	953.765	1022.9	0.209422	0.0458954	0.0239899	0.288299	unknown protein.[Source:TAIR;Acc:AT1G03820]	1	959869	960728	AT1G03820.1	AT1G03820	scaffold_100333.1	1	ortholog_one2one	92
265082_at	At1g03830	At1g03830		not assigned.no ontology			56.3099	48.9445	37.6937	39.3596	36.6493	42.9573	1112.2	1104.28	1398.54	1405.43	1154.41	1251.77	0.216619	0.0718029	0.706386	0.871276	guanylate-binding family protein.[Source:TAIR;Acc:AT1G03830]	1	962016	966757		AT1G03830				NA
265081_at	At1g03840	At1g03840	MGP	RNA.regulation of transcription.C2H2 zinc finger family			65.1398	49.794	61.1123	104.345	39.0957	34.7102	1249.16	1141.99	5130.91	11420.7	1310.7	1027.17	1.67135	-0.0281848	0.562852	0.490231	C2H2 and C2HC zinc fingers superfamily protein.[Source:TAIR;Acc:AT1G03840]	1	967503	970130	AT1G03840.1	MGP	fgenesh2_kg.1__311__AT1G03840.2	1	ortholog_one2one	93
265067_at	At1g03850	At1g03850		redox.glutaredoxins			68.7073	64.6378	53.8906	48.2862	46.7812	56.8334	1274.41	1340.35	2200.94	1647.19	1536.23	1705.55	0.530065	0.184393	0.0415053	0.776921	Glutaredoxin family protein.[Source:TAIR;Acc:AT1G03850]	1	976097	977761	AT1G03850.1	AT1G03850	fgenesh2_kg.1__312__AT1G03850.2	1	ortholog_one2one	27
265037_at	At1g03860	At1g03860	ATPHB2;PHB2	cell.cycle			81.841	80.5133	43.0239	52.6107	41.2132	50.1813	1434.27	1559.21	1543.76	1799.76	1269.57	1408.41	0.228808	-0.0872447	0.801782	0.171665	prohibitin 2.[Source:TAIR;Acc:AT1G03860]	1	979308	981885	AT1G03860.3	ATPHB2	fgenesh2_kg.1__315__AT1G03860.1	1	ortholog_one2one	98
265066_at	At1g03870	At1g03870	FLA9	cell wall.cell wall proteins.AGPs			48.2703	45.38	34.0554	37.3823	38.3126	40.4243	1012.92	1053.82	1246.94	1310.82	1216.01	1170.45	0.244616	0.17938	0.518636	0.788607	FASCICLIN-like arabinoogalactan 9.[Source:TAIR;Acc:AT1G03870]	1	982506	983540	AT1G03870.1	FLA9	fgenesh2_kg.1__316__AT1G03870.1	1	ortholog_one2one	26
265095_at	At1g03880	At1g03880	CRB;CRU2	development.storage proteins			65.1109	57.1719	29.1176	23.3239	34.7958	44.2446	1210.29	1216.49	1030.31	785.494	1167.65	1337.78	-0.468549	0.0170569	1.61036e-05	0.0875811	cruciferin 2.[Source:TAIR;Acc:AT1G03880]	1	985751	988146	AT1G03880.1	CRU2	fgenesh2_kg.1__317__AT1G03880.1	1	ortholog_one2one	97
265094_at	At1g03890	At1g03890		development.storage proteins			61.4765	54.4895	35.271	33.05	35.3304	35.768	1214.39	1221.58	1427.97	1143.31	1215.92	1087.23	-0.0868277	-0.174844	0.0162495	0.0925917	RmlC-like cupins superfamily protein.[Source:TAIR;Acc:AT1G03890]	1	989198	991020	AT1G03890.1	AT1G03890	fgenesh2_kg.1__318__AT1G03890.1	1	ortholog_one2one	95
265043_at	At1g03900	At1g03900	ATNAP4;NAP4	not assigned.unknown			55.5389	44.9236	38.4269	41.1662	43.6324	52.0628	1102.42	1053.7	1443	1406.77	1346.86	1474.6	0.32918	0.379358	0.574888	0.0721816	non-intrinsic ABC protein 4.[Source:TAIR;Acc:AT1G03900]	1	991139	993118		ATNAP4				NA
265093_at	At1g03905	At1g03905		transport.ABC transporters and multidrug resistance systems			55.3654	45.2951	62.3907	51.3986	47.9952	44.147	1113.6	1066.67	3054.29	2211.81	1568.71	1341.26	0.904212	0.276133	0.0175802	0.466811	P-loop containing nucleoside triphosphate hydrolases superfamily protein.[Source:TAIR;Acc:AT1G03905]	1	993400	995784	AT1G03905.1	AT1G03905	fgenesh1_pm.C_scaffold_1000259	1	ortholog_one2one	46
265092_at	At1g03910	At1g03910		not assigned.no ontology			50.8773	46.1945	39.2241	41.4381	42.9103	47.9333	1068.02	1093.94	1479.58	1459.41	1391.56	1427.53	0.600999	0.582561	0.494467	0.288297		1	996115	1000437	AT1G03910.2	AT1G03910	fgenesh1_pg.C_scaffold_1000279	1	ortholog_one2one	96
265038_at	At1g03920	At1g03920		protein.postranslational modification			49.5515	42.5703	29.9796	29.7796	31.0808	37.8176	1028.28	1017.43	1063.01	1005.14	991.658	1109.83	-0.0196795	0.059949	0.0432161	0.61415	Protein kinase family protein.[Source:TAIR;Acc:AT1G03920]	1	1001321	1004383	AT1G03920.1	AT1G03920	fgenesh1_pm.C_scaffold_1000262	1	ortholog_one2one	96
265091_s_at	AT1G03940;AT1G03495	AT1G03940		secondary metabolism.flavonoids.anthocyanins.anthocyanin 5-aromatic acyltransferase			83.7275	78.0286	33.7106	38.7011	34.0542	38.7766	1474.86	1528.33	1375.53	1549.77	1145.45	1182.49	-0.0429611	-0.257515	0.000535431	0.00310202															[AT1G03940, HXXXD-type acyl-transferase family protein];[AT1G03495, HXXXD-type acyl-transferase family protein]
265044_at	At1g03950	At1g03950	VPS2.3	RNA.regulation of transcription.SNF7			51.6381	48.0575	49.2087	56.1689	37.1326	50.6742	1070.59	1114.39	2362.03	2460.23	1258.27	1596.19	0.75269	0.173663	0.121624	0.93873	vacuolar protein sorting-associated protein 2.3.[Source:TAIR;Acc:AT1G03950]	1	1011172	1013365	AT1G03950.1	VPS2.3	scaffold_100351.1	1	ortholog_one2one	98
265090_at	At1g03960	At1g03960		protein.postranslational modification			22.2269	23.0122	22.4593	26.1977	23.2567	26.3497	729.076	768.087	746.52	882.745	812.36	838.328	0.128112	0.11905	0.283827	0.819411	Calcium-binding EF hand family protein.[Source:TAIR;Acc:AT1G03960]	1	1013715	1017929	AT1G03960.1	AT1G03960	fgenesh2_kg.1__326__AT1G03960.1	1	ortholog_one2one	92
265040_at	At1g03970	At1g03970	GBF4	RNA.regulation of transcription.bZIP transcription factor family			74.3831	63.4138	87.0994	93.926	78.4755	97.7391	1358.14	1337.32	5560.06	5364.56	3201.09	3748.16	1.59719	0.94387	0.00773035	0.0876014	G-box binding factor 4.[Source:TAIR;Acc:AT1G03970]	1	1018100	1019247		GBF4				NA
265065_at	At1g03980	At1g03980	ATPCS2;PCS2	metal handling.binding, chelation and storage	AtPCS2	phytochelatin synthase	46.3073	34.7443	28.3126	37.7857	24.1989	27.1121	995.826	914.757	974.876	1325.53	816.606	850.701	0.248063	-0.207438	0.435209	0.0643879	phytochelatin synthase 2.[Source:TAIR;Acc:AT1G03980]	1	1018570	1022108	AT1G03980.1	ATPCS2	fgenesh1_pg.C_scaffold_1000285	1	ortholog_one2one	96
265099_at	At1g03990	At1g03990		not assigned.no ontology			65.5313	53.7655	21.9694	21.636	35.3006	41.3445	1229.75	1174.08	831.238	786.103	1206.61	1291.49	-0.740776	-0.094683	1.67606e-08	0.0618524	Long-chain fatty alcohol dehydrogenase family protein.[Source:TAIR;Acc:AT1G03990]	1	1024847	1027616	AT1G03990.1	AT1G03990	fgenesh2_kg.1__330__AT1G03990.1	1	ortholog_one2one	93
265039_at	At1g04000	At1g04000		not assigned.unknown			64.4557	59.511	56.5151	54.3714	60.6244	62.7662	1216.79	1261.36	2273.15	1941.42	2215.48	1918.44	0.729126	0.536742	0.00127354	0.0708205	unknown protein.[Source:TAIR;Acc:AT1G04000]	1	1028106	1029119	AT1G04000.1	AT1G04000	fgenesh2_kg.1__331__AT1G04000.1	1	ortholog_one2one	40
265098_at	At1g04010	At1g04010	PSAT1;ATPSAT1	lipid metabolism.exotics (steroids, squalene etc).phosphatidylcholinesterol O-acyltransferase			35.6192	32.9656	31.211	35.9724	32.3229	31.1395	875.768	898.463	1136.77	1177.63	1058.01	986.352	0.243913	0.0991471	0.427879	0.980457	phospholipid sterol acyl transferase 1.[Source:TAIR;Acc:AT1G04010]	1	1031200	1036237	AT1G04010.1	PSAT1	fgenesh2_kg.1__332__AT1G04010.1	1	ortholog_one2one	98
265097_at	At1g04020	At1g04020	ATBARD1;BARD1	RNA.regulation of transcription.putative transcription regulator			68.6303	55.4747	50.3513	62.9157	51.2283	58.7353	1332.87	1258.15	2985.08	4077.73	2139.54	2217.31	0.539915	0.214173	0.964467	0.905482	breast cancer associated RING 1.[Source:TAIR;Acc:AT1G04020]	1	1036537	1040224	AT1G04020.1	BARD1	fgenesh2_kg.1__333__AT1G04020.1	1	ortholog_one2one	40
265096_at	At1g04030	At1g04030		not assigned.unknown			63.9128	56.3487	31.2237	38.2844	33.8835	36.1043	1203.88	1202.72	1140.29	1397.92	1130.93	1110.11	0.181053	-0.0796133	0.0272208	0.0519121	unknown protein.[Source:TAIR;Acc:AT1G04030]	1	1040383	1042892	AT1G04030.1	AT1G04030	fgenesh1_pg.C_scaffold_1000291	1	ortholog_one2one	41
265042_at	At1g04040	At1g04040		misc.acid and other phosphatases			49.1243	38.9482	31.0131	41.5948	34.4001	38.676	1028.3	979.638	1133.02	1567.42	1087.08	1137.88	0.299907	0.0980383	0.445556	0.868133	HAD superfamily, subfamily IIIB acid phosphatase.[Source:TAIR;Acc:AT1G04040]	1	1042362	1043864		AT1G04040				NA
257404_at	At1g04050	At1g04050	SUVR1;SDG13	RNA.regulation of transcription.SET-domain transcriptional regulator family			37.9959	36.6488	26.7786	28.7528	28.6859	25.9359	901.58	944.607	891.622	905.714	917.259	815.764	-0.077687	-0.0928082	0.105617	0.208299	homolog of SU(var)3-9 1.[Source:TAIR;Acc:AT1G04050]	1	1045598	1049297	AT1G04050.1	SUVR1	fgenesh2_kg.1__337__AT1G04050.1	1	ortholog_one2one	80
265089_at	At1g04050	At1g04050	SUVR1;SDG13	RNA.regulation of transcription.SET-domain transcriptional regulator family			51.0168	42.1581	40.7014	43.4605	31.7228	36.8481	1062.19	1025.19	1706.63	1834.65	1049.4	1088.66	0.506978	0.0445326	0.815476	0.569882	homolog of SU(var)3-9 1.[Source:TAIR;Acc:AT1G04050]	1	1045598	1049297	AT1G04050.1	SUVR1	fgenesh2_kg.1__337__AT1G04050.1	1	ortholog_one2one	80
265041_at	At1g04070	At1g04070	TOM22-I;ATTOM22-I	protein.targeting.mitochondria			54.405	46.0773	46.4113	43.6759	40.8158	42.8565	1099.2	1079.84	2953.39	1796.78	1578.4	1538	0.533209	0.141995	0.491771	0.284032	translocase of outer membrane 22-I.[Source:TAIR;Acc:AT1G04070]	1	1050553	1051186	AT1G04070.1	TOM22-I	scaffold_100363.1	1	ortholog_one2one	84
265036_at	At1g04080	At1g04080	PRP39	not assigned.no ontology.hydroxyproline rich proteins			54.1139	44.9246	48.3464	51.2229	56.8712	57.8778	1092.45	1059.24	2381.82	1971.44	2051.28	1859.24	0.684369	0.61101	0.239213	0.0738828	Tetratricopeptide repeat (TPR)-like superfamily protein.[Source:TAIR;Acc:AT1G04080]	1	1051312	1056827	AT1G04080.3	PRP39	fgenesh1_pg.C_scaffold_1000294	1	ortholog_one2one	53
264320_at	At1g04090	At1g04090		not assigned.unknown			53.9034	49.2808	33.5988	43.0445	36.9418	36.4134	1079.66	1107.59	1153.45	1647.47	1137.95	1071.6	0.330257	0.00368253	0.573022	0.601311	unknown protein [Source:RefSeq peptide;Acc:NP_171905]	1	1057151	1059419		AT1G04090				NA
264328_at	At1g04100	At1g04100	IAA10	RNA.regulation of transcription.Aux/IAA family			44.8655	38.8202	26.5459	26.4799	31.1539	31.7152	977.187	972.613	992.17	947.488	1026.35	978.845	-0.208842	-0.0595398	0.000434945	0.263003	Auxin-responsive protein IAA10 [Source:UniProtKB/Swiss-Prot;Acc:Q38828]	1	1059506	1061191	AT1G04100.1	IAA10	fgenesh2_kg.1__340__AT1G04100.1	1	ortholog_one2one	89
264319_at	At1g04110	At1g04110	SDD1	protein.degradation.subtilases			45.1046	43.1212	31.293	38.7813	38.5257	39.1059	984.643	1026.4	1232.85	1559.48	1209.96	1156.5	0.234144	0.18468	0.122646	0.674674	Subtilase family protein.[Source:TAIR;Acc:AT1G04110]	1	1061457	1063784	AT1G04110.1	SDD1	fgenesh2_kg.1__341__AT1G04110.1	1	ortholog_one2one	96
264330_at	At1g04120	At1g04120	ATMRP5;MRP5;ATABCC5;ABCC5	transport.ABC transporters and multidrug resistance systems			55.6604	46.5961	42.9199	48.6445	39.7166	41.7587	1118.18	1092.65	1724.43	1967.36	1374.75	1256.26	0.463688	0.146996	0.197519	0.797312	multidrug resistance-associated protein 5.[Source:TAIR;Acc:AT1G04120]	1	1064450	1071047	AT1G04120.1	MRP5	scaffold_100368.1	1	ortholog_one2one	97
264331_at	At1g04130	At1g04130	TPR2;AtTPR2	protein.postranslational modification			37.4278	29.7088	26.1106	27.3904	26.3069	28.6055	937.067	877.963	1021.14	899.048	948.889	962.826	-0.0410369	-0.0706147	0.087182	0.286727	Tetratricopeptide repeat (TPR)-like superfamily protein.[Source:TAIR;Acc:AT1G04130]	1	1073427	1075568	AT1G04130.1	TPR2	fgenesh2_kg.1__343__AT1G04130.1	1	ortholog_one2one	96
264329_at	At1g04140	At1g04140		development.unspecified			47.7651	43.1046	45.5617	46.0527	42.5872	43.1397	1010.21	1023.83	1790.97	1566.79	1350.24	1280.26	0.65091	0.329325	0.0175278	0.385213	Transducin family protein / WD-40 repeat family protein.[Source:TAIR;Acc:AT1G04140]	1	1075543	1080630	AT1G04140.2	AT1G04140	fgenesh2_kg.1__345__AT1G04140.2	1	ortholog_one2one	95
264325_at	At1g04150	At1g04150		not assigned.no ontology.C2 domain-containing protein			56.6239	56.4126	42.5496	70.4785	51.216	68.2349	1132.78	1225.98	2053.09	3798.23	1850.96	2366.68	0.963681	0.538289	0.960813	0.430355	C2 calcium/lipid-binding plant phosphoribosyltransferase family protein.[Source:TAIR;Acc:AT1G04150]	1	1081208	1084246	AT1G04150.1	AT1G04150	Al_scaffold_0001_337	1	ortholog_one2one	88
264324_at	At1g04160	At1g04160	XIB;ATXIB;XI-8;XI-B	cell.organisation			39.6809	33.0767	27.8064	25.2438	28.6946	32.1602	936.298	911.071	979.29	802.436	953.456	993.668	-0.0532058	0.0644338	0.0610033	0.728361	myosin XI B.[Source:TAIR;Acc:AT1G04160]	1	1086495	1096146	AT1G04160.1	XI-8	scaffold_100373.1	1	ortholog_one2one	99
264327_at	At1g04170	At1g04170	EIF2 GAMMA	protein.synthesis.initiation			57.4134	43.9515	38.9711	40.0256	40.8926	42.0484	1129.98	1033.77	1437.46	1432.38	1313.96	1306.26	0.283242	0.145463	0.951304	0.779867	eukaryotic translation initiation factor 2 gamma subunit.[Source:TAIR;Acc:AT1G04170]	1	1096946	1099898	AT1G04170.1	EIF2 GAMMA	scaffold_100374.1	1	ortholog_one2one	100
264323_at	At1g04180	At1g04180	YUC9	misc.oxidases - copper, flavone etc.			52.5382	52.0304	34.4958	34.3418	38.9139	45.7113	1083.36	1155.64	1272.4	1138.82	1314.01	1373.23	0.1008	0.138289	0.218783	0.992869	YUCCA 9.[Source:TAIR;Acc:AT1G04180]	1	1104623	1105988	AT1G04180.1	YUC9	fgenesh1_pm.C_scaffold_1000285	1	ortholog_one2one	98
264322_at	At1g04190	At1g04190	TPR3	not assigned.no ontology.pentatricopeptide (PPR) repeat-containing protein			35.159	38.6539	20.2016	32.0006	24.7605	29.6992	869.969	970.612	701.973	1054.01	840.378	911.001	-0.170277	-0.111063	0.00797089	0.185524	Tetratricopeptide repeat (TPR)-like superfamily protein.[Source:TAIR;Acc:AT1G04190]	1	1106428	1108715	AT1G04190.1	TPR3	Al_scaffold_0001_1245	1	apparent_ortholog_one2one	32
264321_at	At1g04200	At1g04200		not assigned.unknown			50.5996	47.4385	26.9636	29.4967	32.0905	29.4731	1054.95	1089.47	1041.96	1144.42	1068.87	919.811	-0.203369	-0.164461	0.000217113	0.0669211		1	1109482	1114107	AT1G04200.1	AT1G04200	fgenesh2_kg.1__350__AT1G04200.1	1	ortholog_one2one	96
264318_at	At1g04220	At1g04220	KCS2	lipid metabolism.FA synthesis and FA elongation.beta ketoacyl CoA synthase			68.4211	57.9119	54.9273	39.4552	43.2793	47.1342	1288.24	1237.37	3641.19	1733.91	1670.78	1686.72	0.40672	-0.0181398	0.0890217	0.101635	3-ketoacyl-CoA synthase 2.[Source:TAIR;Acc:AT1G04220]	1	1119699	1122526	AT1G04220.1	KCS2	fgenesh2_kg.1__352__AT1G04220.1	1	ortholog_one2one	98
264326_at	At1g04230	At1g04230		not assigned.unknown			54.9616	48.1442	36.666	53.1053	38.1652	40.0217	1097.94	1097.04	1394.99	2264.15	1222.12	1201.8	0.581029	0.0799475	0.695256	0.714548	Protein of unknown function (DUF2361).[Source:TAIR;Acc:AT1G04230]	1	1125518	1128168	AT1G04230.1	AT1G04230	fgenesh2_kg.1__353__AT1G04230.1	1	ortholog_one2one	95
263656_at	At1g04240	At1g04240	SHY2;IAA3	RNA.regulation of transcription.Aux/IAA family			37.957	33.531	32.4928	31.2411	27.4212	30.5343	900.926	905.33	1147.82	1016.36	924.809	937.987	0.160654	-0.0420856	0.941201	0.308489	AUX/IAA transcriptional regulator family protein.[Source:TAIR;Acc:AT1G04240]	1	1128188	1129551	AT1G04240.1	IAA3	scaffold_100381.1	1	ortholog_one2one	94
263664_at	At1g04250	At1g04250	AXR3;IAA17	RNA.regulation of transcription.Aux/IAA family			45.0117	37.309	36.5564	35.1331	38.0763	36.5813	980.069	957.687	1333.22	1190.22	1207.13	1093.84	0.352184	0.250197	0.725781	0.628466	AUX/IAA transcriptional regulator family protein.[Source:TAIR;Acc:AT1G04250]	1	1136258	1138613	AT1G04250.1	AXR3	fgenesh2_kg.1__355__AT1G04250.1	1	ortholog_one2one	97
263660_at	At1g04260	At1g04260	MPI7;MPIP7;PRA1.D	signalling.G-proteins			46.1755	42.3396	44.4819	42.8389	40.1475	39.9415	999.924	1024.38	1714.75	1441.84	1279.39	1173.95	0.504719	0.199598	0.0250692	0.436413	CAMV movement protein interacting protein 7.[Source:TAIR;Acc:AT1G04260]	1	1140528	1141365		MPI7				NA
263667_at	At1g04270	At1g04270	RPS15	protein.synthesis.ribosomal protein.eukaryotic.40S subunit.S15			46.6365	40.3093	40.7242	43.096	37.5257	44.239	994.476	985.44	1603.06	1562.61	1192.07	1268.83	0.557849	0.257965	0.463208	0.435582	cytosolic ribosomal protein S15.[Source:TAIR;Acc:AT1G04270]	1	1141604	1143053	AT1G04270.1	RPS15	fgenesh2_kg.1__358__AT1G04270.1	1	ortholog_one2one	99
263661_at	At1g04290	At1g04290		lipid metabolism.lipid degradation.beta-oxidation.acyl-CoA thioesterase			48.6632	44.7079	45.5785	44.6141	47.1673	51.7342	1021.48	1044.23	1977.38	1639.41	1545.84	1553.4	0.60754	0.454217	0.287032	0.114697	Thioesterase superfamily protein.[Source:TAIR;Acc:AT1G04290]	1	1147523	1148533	AT1G04290.1	AT1G04290	scaffold_100386.1	1	ortholog_one2one	95
263654_at	At1g04300	At1g04300		not assigned.no ontology			63.0834	65.2415	35.4164	33.9483	39.7358	44.8391	1194.15	1336.91	1216.99	1111.48	1225.31	1293.17	-0.108084	0.0140994	0.0350384	0.472662	TRAF-like superfamily protein.[Source:TAIR;Acc:AT1G04300]	1	1148597	1154652	AT1G04300.3	AT1G04300	fgenesh2_kg.1__363__AT1G04300.3	1	ortholog_one2one	90
263653_at	At1g04310	At1g04310	ERS2	hormone metabolism.ethylene.signal transduction			67.9051	54.2105	32.7314	39.8322	31.2356	41.5317	1253.75	1192.28	1362.23	1398.89	1007.83	1238.19	-0.00562561	-0.173775	0.0203567	0.103384	ethylene response sensor 2.[Source:TAIR;Acc:AT1G04310]	1	1154764	1157711	AT1G04310.1	ERS2	Al_scaffold_0001_353	1	ortholog_one2one	93
263652_at	At1g04330	At1g04330		not assigned.unknown			48.6113	43.7824	40.8988	44.1131	42.596	46.4477	1024.88	1034.2	1593.24	1549.14	1339.58	1364.05	0.413524	0.289957	0.25069	0.214474	unknown protein.[Source:TAIR;Acc:AT1G04330]	1	1161311	1161982	AT1G04330.1	AT1G04330	scaffold_100389.1	1	ortholog_one2one	96
263651_at	At1g04340	At1g04340		not assigned.no ontology			51.5974	47.7035	33.5655	40.312	37.6331	33.6259	1056.61	1092.88	1319.84	1487.58	1232.44	1017.84	0.238021	-0.0320342	0.201068	0.29767	HR-like lesion-inducing protein-related.[Source:TAIR;Acc:AT1G04340]	1	1163097	1164851	AT1G04340.1	AT1G04340	scaffold_100390.1	1	ortholog_one2one	96
263668_at	At1g04350	At1g04350		hormone metabolism.ethylene.synthesis-degradation			57.58	47.7251	35.1443	39.5008	35.1984	35.4443	1123.54	1086.21	1349.9	1389.69	1115.31	1031.67	0.266389	-0.0220951	0.330929	0.387259	2-oxoglutarate (2OG) and Fe(II)-dependent oxygenase superfamily protein.[Source:TAIR;Acc:AT1G04350]	1	1165165	1166768	AT1G04350.1	AT1G04350	fgenesh2_kg.1__366__AT1G04350.1	1	ortholog_one2one	92
263650_at	At1g04360	At1g04360		protein.degradation.ubiquitin.E3.RING			54.0612	47.3376	40.1581	47.2716	40.4722	42.5824	1111.22	1109.99	1552.21	1926.26	1459.85	1443.56	0.558399	0.0521156	0.915842	0.510182	RING/U-box superfamily protein.[Source:TAIR;Acc:AT1G04360]	1	1167457	1168878	AT1G04360.1	AT1G04360	scaffold_100392.1	1	ortholog_one2one	92
263649_at	At1g04380	At1g04380		hormone metabolism.ethylene.synthesis-degradation			45.0043	44.1281	27.8938	28.917	28.6098	38.8012	979.08	1045.22	1151.16	1064.77	979.305	1192.8	-0.133731	-0.0609467	0.000903278	0.200543	2-oxoglutarate (2OG) and Fe(II)-dependent oxygenase superfamily protein.[Source:TAIR;Acc:AT1G04380]	1	1176921	1178407	AT1G04380.1	AT1G04380	fgenesh2_kg.1__368__AT1G04380.1	1	ortholog_one2one	90
263648_at	At1g04390	At1g04390		not assigned.unknown			53.9987	43.222	43.374	39.0211	41.0454	44.288	1098.08	1038.75	1894.44	1394.53	1453.82	1436.62	0.373871	0.182238	0.883463	0.838559	BTB/POZ domain-containing protein.[Source:TAIR;Acc:AT1G04390]	1	1179363	1183704	AT1G04390.1	AT1G04390	fgenesh1_pm.C_scaffold_1000305	1	ortholog_one2one	76
263669_at	At1g04400	At1g04400	CRY2;FHA;AT-PHH1;PHH1;ATCRY2	signalling.light			44.5503	34.424	32.648	38.7954	35.8583	34.7629	972.613	911.103	1094.07	1236.86	1119.51	1019.99	0.282855	0.149953	0.138534	0.513597	cryptochrome 2.[Source:TAIR;Acc:AT1G04400]	1	1185550	1188517	AT1G04400.1	ATCRY2	fgenesh2_kg.1__371__AT1G04400.1	1	ortholog_one2one	98
263663_at	At1g04410	At1g04410		TCA / org. transformation.other organic acid transformaitons.cyt MDH			48.038	42.4426	31.6665	37.627	40.6969	39.4802	1019.35	1020.9	1133.6	1355.9	1311.88	1151.21	0.196489	0.189656	0.366234	0.553873	Lactate/malate dehydrogenase family protein.[Source:TAIR;Acc:AT1G04410]	1	1189078	1191412	AT1G04410.1	AT1G04410	fgenesh2_kg.1__372__AT1G04410.1	1	ortholog_one2one	99
263678_at	At1g04420	At1g04420		minor CHO metabolism.others			53.6213	48.7453	33.2413	38.375	40.7929	47.8871	1076.55	1102	1205.73	1320.81	1256.35	1354.34	0.170812	0.315321	0.282546	0.330904	NAD(P)-linked oxidoreductase superfamily protein.[Source:TAIR;Acc:AT1G04420]	1	1191608	1193884	AT1G04420.1	AT1G04420	scaffold_100399.1	1	ortholog_one2one	96
263662_at	At1g04430	At1g04430		stress.abiotic.drought/salt			42.2366	38.2672	33.6824	36.1935	30.8894	36.243	953.469	960.958	1213.85	1281.94	1013.11	1070.72	0.228231	0.0611334	0.744638	0.779609	S-adenosyl-L-methionine-dependent methyltransferases superfamily protein.[Source:TAIR;Acc:AT1G04430]	1	1198118	1201527	AT1G04430.1	AT1G04430	fgenesh2_kg.1__374__AT1G04430.1	1	ortholog_one2one	98
263657_at	At1g04440	At1g04440	CKL13	protein.postranslational modification			62.405	57.5072	44.9143	39.48	38.039	35.4916	1183.43	1228.29	1976.34	1431.03	1255.07	1064.67	0.378415	-0.0706429	0.34506	0.107544	casein kinase like 13.[Source:TAIR;Acc:AT1G04440]	1	1202255	1205803	AT1G04440.1	CKL13	scaffold_100403.1	1	ortholog_one2one	94
263665_at	At1g04480	At1g04480		protein.synthesis.ribosomal protein.eukaryotic.60S subunit.L23			57.6949	52.5543	66.5896	105.298	53.998	58.553	1139.36	1161.06	3657.77	9350.16	1840.87	1903.1	1.81239	0.433907	0.00180221	0.291998	Ribosomal protein L14p/L23e family protein.[Source:TAIR;Acc:AT1G04480]	1	1216095	1217467	AT1G04480.1	AT1G04480	fgenesh2_kg.1__380__AT1G04480.1	1	ortholog_one2one	100
263658_at	At1g04490	At1g04490		not assigned.unknown			43.879	38.2238	23.0661	27.8385	19.0887	24.4586	974.654	970.806	990.919	1225.13	704.854	806.037	-0.25361	-0.384755	2.83489e-05	0.00550749	Protein of unknown function (DUF3527).[Source:TAIR;Acc:AT1G04490]	1	1217948	1220137	AT1G04490.2	AT1G04490	fgenesh2_kg.1__381__AT1G04490.2	1	ortholog_one2one	80
263655_at	At1g04500	At1g04500		RNA.regulation of transcription.unclassified			56.9774	45.4036	31.4073	32.3583	38.2229	41.8516	1127.49	1057.27	1056.38	1059.25	1198.46	1215.25	-0.031313	0.144742	0.109711	0.831148	CCT motif family protein.[Source:TAIR;Acc:AT1G04500]	1	1221433	1224366	AT1G04500.1	AT1G04500	fgenesh2_kg.7__3273__AT5G41380.1	7	ortholog_one2one	3
263666_at	At1g04510	At1g04510	MAC3A	not assigned.no ontology			37.3147	33.3075	24.9237	38.0698	22.2325	28.935	894.879	898.522	871.822	1405.28	771.394	894.2	0.241472	-0.0831429	0.30707	0.245572	MOS4-associated complex 3A.[Source:TAIR;Acc:AT1G04510]	1	1226575	1230827	AT1G04510.1	MAC3A	scaffold_100412.1	1	ortholog_one2one	97
263677_at	At1g04520	At1g04520	PDLP2	not assigned.unknown			50.5419	46.0986	46.3499	52.3854	42.9646	47.3646	1059.06	1079.32	2071.71	2182.65	1427.85	1473.83	0.659161	0.258996	0.242306	0.542649	plasmodesmata-located protein 2.[Source:TAIR;Acc:AT1G04520]	1	1231578	1234032	AT1G04520.1	PDLP2	fgenesh2_kg.1__386__AT1G04520.1	1	ortholog_one2one	95
264609_at	At1g04530	At1g04530	TPR4	not assigned.unknown			21.8554	18.1524	16.6943	19.5959	16.7251	22.1103	731.03	712.195	583.252	752.45	653.79	736.844	-0.258623	-0.077934	0.000226765	0.218206	Tetratricopeptide repeat (TPR)-like superfamily protein.[Source:TAIR;Acc:AT1G04530]	1	1234176	1236034	AT1G04530.1	TPR4	fgenesh2_kg.1__387__AT1G04530.1	1	ortholog_one2one	49
264601_at	At1g04540	At1g04540		stress.abiotic.cold			67.8597	64.9829	48.3097	55.5657	47.5157	52.4424	1253.32	1329.6	2055.26	2042.41	1534.1	1563.83	0.501111	0.110459	0.132827	0.963572	Calcium-dependent lipid-binding (CaLB domain) family protein.[Source:TAIR;Acc:AT1G04540]	1	1237256	1239061	AT1G04540.1	AT1G04540	fgenesh2_kg.1__388__AT1G04540.1	1	ortholog_one2one	94
264605_at	At1g04550	At1g04550	IAA12;BDL	RNA.regulation of transcription.Aux/IAA family			37.7819	30.1574	23.8652	28.849	25.6065	28.888	896.992	857.931	870.871	969.934	872.466	915.713	-0.05611	-0.0525441	0.016579	0.244213	AUX/IAA transcriptional regulator family protein.[Source:TAIR;Acc:AT1G04550]	1	1240375	1242121	AT1G04550.2	BDL	fgenesh2_kg.1__390__AT1G04550.2	1	ortholog_one2one	97
264612_at	At1g04560	At1g04560		transport.misc			63.6404	61.8245	48.029	43.9879	38.1726	39.4373	1215.62	1297.95	2249.85	1767.89	1259.02	1173.41	0.346023	-0.0579612	0.536438	0.157858	AWPM-19-like family protein.[Source:TAIR;Acc:AT1G04560]	1	1244947	1246059	AT1G04560.1	AT1G04560	fgenesh2_kg.1__392__AT1G04560.1	1	ortholog_one2one	88
264615_at	At1g04590	At1g04590		not assigned.no ontology.pentatricopeptide (PPR) repeat-containing protein			52.6371	42.2119	35.6967	44.2327	31.6044	39.7499	1071.63	1014.95	1248.62	1550.73	1025.98	1156.88	0.330738	0.0192818	0.226459	0.605894		1	1258577	1261426	AT1G04590.2	AT1G04590	scaffold_100424.1	1	ortholog_one2one	86
264599_at	At1g04600	At1g04600	XIA;ATXIA	cell.organisation			42.44	42.8178	30.5227	33.7507	31.2154	34.6846	953.421	1024.62	1120.74	1172.97	1001.1	1050.92	0.128693	0.0284295	0.163178	0.562949	myosin XI A.[Source:TAIR;Acc:AT1G04600]	1	1262123	1272376	AT1G04600.1	XIA	scaffold_100425.1	1	ortholog_one2one	95
264598_at	At1g04610	At1g04610	YUC3	misc.oxidases - copper, flavone etc.			55.4112	45.8455	56.2019	85.4453	54.9587	62.9175	1093.61	1062.78	2854.81	5302.32	1737.54	1841.46	1.77179	0.621646	0.00477567	0.0327956	YUCCA 3.[Source:TAIR;Acc:AT1G04610]	1	1279388	1281618	AT1G04610.1	YUC3	fgenesh2_kg.1__398__AT1G04610.1	1	ortholog_one2one	99
264597_at	At1g04620	At1g04620		Co-factor and vitamine metabolism			38.8277	35.326	37.7149	47.8141	42.7158	49.9884	924.873	939.606	1582.01	2225.71	1446.67	1653.01	0.551775	0.449571	0.298423	0.0781744	coenzyme F420 hydrogenase family / dehydrogenase, beta subunit family.[Source:TAIR;Acc:AT1G04620]	1	1282741	1286584	AT1G04620.1	AT1G04620	fgenesh2_kg.1__399__AT1G04620.1	1	ortholog_one2one	97
264596_at	At1g04625	At1g04625		not assigned.no ontology			62.2125	59.4908	15.7724	12.4586	16.6115	18.243	1187.05	1248.76	560.036	442.527	644.788	652.163	-1.3015	-0.883478	9.77703e-18	5.12501e-11	Polynucleotidyl transferase, ribonuclease H-like superfamily protein.[Source:TAIR;Acc:AT1G04625]	1	1287831	1289820	AT1G04625.1	AT1G04625	Al_scaffold_0003_1234	3	ortholog_one2one	56
264613_at	At1g04640	At1g04640	LIP2	Co-factor and vitamine metabolism			45.7204	39.4392	45.9991	38.6353	33.5086	45.0255	979.343	974.22	1854.19	1369.51	1077.65	1397.94	0.67355	0.300609	0.605947	0.871857	lipoyltransferase 2.[Source:TAIR;Acc:AT1G04640]	1	1292080	1293357	AT1G04640.1	LIP2	fgenesh1_pm.C_scaffold_1000331	1	ortholog_one2one	69
264610_at	At1g04645	At1g04645		not assigned.no ontology			37.7921	36.4962	21.1816	24.8513	26.573	22.1108	900.39	943.567	845.321	994.031	931.185	793.841	-0.336322	-0.240228	7.97271e-06	0.0109832	Plant self-incompatibility protein S1 family.[Source:TAIR;Acc:AT1G04645]	1	1293770	1294263		AT1G04645				NA
264604_at	At1g04650	At1g04650		not assigned.unknown			55.9003	43.1273	32.9247	37.8063	35.9221	33.2319	1103.07	1021.29	1194.65	1375.22	1130.43	971.323	0.14269	-0.0257068	0.231868	0.541014	unknown protein.[Source:TAIR;Acc:AT1G04650]	1	1294893	1299002	AT1G04650.1	AT1G04650	Al_scaffold_0001_394	1	ortholog_one2one	93
264606_at	At1g04660	At1g04660		not assigned.no ontology.glycine rich proteins			91.8771	85.6819	114.914	121.918	110.374	123.186	1554.02	1638.66	6732.44	6534.99	4002.81	4108.42	1.81484	1.18351	9.37835e-14	4.3219e-09	glycine-rich protein.[Source:TAIR;Acc:AT1G04660]	1	1300486	1301773		AT1G04660				NA
264603_at	At1g04670	At1g04670		not assigned.unknown			38.5947	34.1856	32.5865	28.6392	34.5141	38.0636	909.961	910.985	1141.35	902.26	1077.04	1089.16	0.0982746	0.246551	0.704954	0.149098	unknown protein.[Source:TAIR;Acc:AT1G04670]	1	1301861	1302724	AT1G04670.1	AT1G04670	fgenesh2_kg.1__407__AT1G04670.1	1	ortholog_one2one	98
264611_at	At1g04680	At1g04680		cell wall.degradation.pectate lyases and polygalacturonases			69.133	59.119	46.5547	47.1777	48.0177	55.3572	1292.08	1259.77	2272.04	2323.9	1723.11	1828.67	0.323498	0.182338	0.363949	0.951971	Pectin lyase-like superfamily protein.[Source:TAIR;Acc:AT1G04680]	1	1303529	1307884	AT1G04680.1	AT1G04680	scaffold_100437.1	1	ortholog_one2one	98
264607_at	At1g04690	At1g04690	KAB1;KV-BETA1	transport.potassium			59.4257	52.7339	41.5194	54.9889	47.3371	54.9016	1155.37	1161.04	1704.56	2394.37	1569.91	1650.25	0.550926	0.304763	0.979727	0.477409	potassium channel beta subunit 1.[Source:TAIR;Acc:AT1G04690]	1	1313564	1315750	AT1G04690.1	KAB1	fgenesh2_kg.1__409__AT1G04690.1	1	ortholog_one2one	99
264602_at	At1g04700	At1g04700		protein.postranslational modification			76.655	64.3669	66.0455	78.6888	69.9273	76.8034	1357.03	1316.24	2922.63	3400.35	2307.69	2294.8	1.08887	0.665419	9.9365e-06	0.00107475	PB1 domain-containing protein tyrosine kinase.[Source:TAIR;Acc:AT1G04700]	1	1316254	1320919	AT1G04700.1	AT1G04700	fgenesh2_kg.1__410__AT1G04700.1	1	ortholog_one2one	84
264608_at	At1g04710	At1g04710	KAT1;PKT4	amino acid metabolism.degradation.branched-chain group.shared			51.8252	46.5079	36.3672	51.9183	42.8332	65.0525	1060.8	1070.42	1265.54	1934.23	1361.02	1986.23	0.64467	0.790505	0.221606	0.0627804	peroxisomal 3-ketoacyl-CoA thiolase 4.[Source:TAIR;Acc:AT1G04710]	1	1321904	1324782	AT1G04710.1	KAT1	fgenesh2_kg.1__412__AT1G04710.1	1	ortholog_one2one	95
264600_at	At1g04730	At1g04730	CTF18	protein.degradation.AAA type			28.5985	33.7552	21.0858	26.6212	28.5175	26.5244	802.018	911.523	735.857	872.984	975.779	844.851	-0.218251	0.0112216	0.00482803	0.42973	P-loop containing nucleoside triphosphate hydrolases superfamily protein.[Source:TAIR;Acc:AT1G04730]	1	1325296	1331086	AT1G04730.1	CTF18	scaffold_100442.1	1	ortholog_one2one	91
264595_at	At1g04750	At1g04750	VAMP7B;VAMP721;ATVAMP721;AT VAMP7B	cell.vesicle transport			57.5395	51.4885	60.6247	62.058	50.3457	56.325	1123.05	1138.68	2549.49	2426.97	1549.48	1635.39	0.983708	0.399561	2.73565e-05	0.038578	vesicle-associated membrane protein 721.[Source:TAIR;Acc:AT1G04750]	1	1331466	1333567	AT1G04750.1	ATVAMP721	scaffold_100443.1	1	ortholog_one2one	100
261178_at	At1g04760	At1g04760	ATVAMP726;VAMP726	cell.vesicle transport			36.6435	28.8918	31.1033	31.3582	30.1469	34.7391	881.995	837.625	1091.5	1060.52	946.157	1025.38	0.24625	0.16301	0.809797	0.445583	vesicle-associated membrane protein 726.[Source:TAIR;Acc:AT1G04760]	1	1334760	1336070	AT1G04760.1	ATVAMP726	scaffold_100444.1	1	ortholog_one2one	99
261177_at	At1g04770	At1g04770		development.unspecified			50.7199	39.4445	49.6393	62.708	45.3018	46.4633	1052.94	981.144	3016.29	3910.48	1538.29	1487.45	1.45856	0.418352	0.70852	0.540728	Tetratricopeptide repeat (TPR)-like superfamily protein.[Source:TAIR;Acc:AT1G04770]	1	1336371	1337849	AT1G04770.1	AT1G04770	scaffold_100445.1	1	ortholog_one2one	92
261176_at	At1g04780	At1g04780		cell.organisation			46.0352	44.7124	37.9691	38.3215	35.3782	37.3179	998.121	1057.83	1460.46	1407.03	1166.56	1122.59	0.321322	0.112715	0.839827	0.781778	Ankyrin repeat family protein.[Source:TAIR;Acc:AT1G04780]	1	1340669	1343584	AT1G04780.1	AT1G04780	fgenesh2_kg.1__417__AT1G04780.1	1	ortholog_one2one	98
261127_at	At1g04790	At1g04790		protein.degradation.ubiquitin.E3.RING			38.8306	31.6233	26.5368	30.9378	29.6044	26.5555	909.757	876.668	949.836	986.759	956.807	829.749	0.00613105	-0.0603368	0.145851	0.407787	RING/U-box superfamily protein.[Source:TAIR;Acc:AT1G04790]	1	1345036	1348451	AT1G04790.1	AT1G04790	fgenesh2_kg.1__418__AT1G04790.1	1	ortholog_one2one	86
261175_at	At1g04800	At1g04800		not assigned.no ontology.glycine rich proteins			91.0362	73.6749	94.4131	97.9016	95.6091	96.4982	1603.27	1481.22	5990.89	5434.73	3760.05	3464.4	1.42794	0.912223	1.13506e-05	0.0024101	glycine-rich protein.[Source:TAIR;Acc:AT1G04800]	1	1348452	1349286	AT1G04800.1	AT1G04800	fgenesh2_kg.1__419__AT1G04800.1	1	ortholog_one2one	88
261174_at	At1g04810	At1g04810		protein.degradation.ubiquitin.proteasom			43.4033	41.3504	32.004	36.0148	40.3649	39.0279	983.138	1018.46	1496.27	1441.34	1523.92	1238.62	0.101411	0.161038	0.0526587	0.902155	26S proteasome regulatory complex, non-ATPase subcomplex, Rpn2/Psmd1 subunit.[Source:TAIR;Acc:AT1G04810]	1	1350180	1355442	AT1G04810.1	AT1G04810	fgenesh2_kg.1__420__AT1G04810.1	1	ortholog_one2one	97
261129_at	At1g04820	At1g04820	TUA4;TOR2	cell.organisation			35.5677	33.4814	40.7137	65.2232	33.1206	40.2244	872.746	899.861	1565.6	2864.23	1026.98	1138.65	1.39461	0.369801	0.00264631	0.256506	tubulin alpha-4 chain.[Source:TAIR;Acc:AT1G04820]	1	1356191	1358386	AT1G04820.1	TUA4	fgenesh2_kg.1__4090__AT1G50010.1;fgenesh2_kg.8__373__AT1G50010.1	1;8	ortholog_many2many	100
261173_at	At1g04830	At1g04830		signalling.G-proteins			48.3705	42.748	45.3906	65.4756	40.7051	43.7987	1029.12	1035.18	1932.9	2840.06	1382.38	1323.12	0.908905	0.24263	0.0125639	0.688809	Ypt/Rab-GAP domain of gyp1p superfamily protein.[Source:TAIR;Acc:AT1G04830]	1	1358574	1362019	AT1G04830.2	AT1G04830	fgenesh2_kg.1__421__AT1G04830.1	1	ortholog_one2one	96
261172_at	At1g04840	At1g04840		not assigned.no ontology.pentatricopeptide (PPR) repeat-containing protein			35.2323	30.27	16.5711	17.78	15.9736	16.5993	870.602	861.544	591.168	599.08	631.831	618.709	-0.524745	-0.456889	1.37696e-07	0.000123998	Tetratricopeptide repeat (TPR)-like superfamily protein.[Source:TAIR;Acc:AT1G04840]	1	1362867	1364962	AT1G04840.1	AT1G04840	fgenesh1_pm.C_scaffold_1000349	1	ortholog_one2many	31
261153_at	At1g04850	At1g04850		protein.degradation.ubiquitin			60.8165	56.2557	47.9267	52.117	39.0517	36.3681	1175.85	1211.71	2142.02	2250.21	1243.24	1114.28	0.623157	-0.0715899	0.551176	0.268629	ubiquitin-associated (UBA)/TS-N domain-containing protein.[Source:TAIR;Acc:AT1G04850]	1	1365118	1368844	AT1G04850.1	AT1G04850	fgenesh2_kg.1__423__AT1G04850.1	1	ortholog_one2one	98
261128_at	At1g04860	At1g04860	UBP2;ATUBP2	protein.degradation.ubiquitin.ubiquitin protease			33.5286	28.8146	36.2813	28.413	33.6863	30.9491	855.988	843.472	1598.46	939.169	1145.59	976.467	0.328315	0.17406	0.816534	0.815875	ubiquitin-specific protease 2.[Source:TAIR;Acc:AT1G04860]	1	1369054	1373101	AT1G04860.1	UBP2	fgenesh2_kg.1__424__AT1G04860.1	1	ortholog_one2one	77
261130_at	At1g04870	At1g04870	PRMT10;ATPRMT10	misc.O-methyl transferases			87.2843	69.2461	79.4203	70.6386	64.5581	60.578	1501.24	1391.41	3897.51	3057.51	2139.4	1808.18	1.05162	0.35593	0.000153155	0.365404	protein arginine methyltransferase 10.[Source:TAIR;Acc:AT1G04870]	1	1373234	1375762	AT1G04870.2	PRMT10	scaffold_100456.1	1	ortholog_one2one	98
261171_at	At1g04880	At1g04880		RNA.regulation of transcription.AT-rich interaction domain containing transcription factor family			69.594	59.9323	36.4618	34.3376	50.7697	46.1667	1294.41	1275.69	1315.16	1200.74	1717.26	1389.95	-0.0497285	0.154134	0.0527252	0.988867	HMG (high mobility group) box protein with ARID/BRIGHT DNA-binding domain.[Source:TAIR;Acc:AT1G04880]	1	1375961	1379185	AT1G04880.1	AT1G04880	fgenesh2_kg.1__427__AT1G04880.1	1	ortholog_one2one	92
261124_at	At1g04900	At1g04900		not assigned.unknown			36.9088	35.0992	28.1706	25.6111	26.0131	28.0214	899.356	935.726	1051.07	842.004	889.686	881.725	-0.0786723	-0.0682225	0.0412082	0.251789	Protein of unknown function (DUF185).[Source:TAIR;Acc:AT1G04900]	1	1383841	1387895	AT1G04900.1	AT1G04900	fgenesh2_kg.1__429__AT1G04900.1	1	ortholog_one2one	96
261170_at	At1g04910	At1g04910		not assigned.no ontology			63.0232	54.9119	32.8145	38.8592	32.3111	33.0199	1225.83	1209.34	1375.35	1465.86	1068.6	1018.06	-0.0253026	-0.245918	0.0181337	0.0389105	O-fucosyltransferase family protein.[Source:TAIR;Acc:AT1G04910]	1	1387871	1391187	AT1G04910.1	AT1G04910	fgenesh2_kg.1__430__AT1G04910.1	1	ortholog_one2one	98
261169_at	At1g04920	At1g04920	ATSPS3F;SPS3F	major CHO metabolism.synthesis.sucrose.SPS			31.4257	30.8118	25.5686	27.8353	31.0852	31.6815	826.244	864.283	862.626	973.049	1006.55	961.34	0.075585	0.163279	0.118188	0.698209	sucrose phosphate synthase 3F.[Source:TAIR;Acc:AT1G04920]	1	1391502	1395864	AT1G04920.1	ATSPS3F	fgenesh2_kg.1__431__AT1G04920.1	1	ortholog_one2one	99
261152_at	At1g04930	At1g04930		not assigned.no ontology.hydroxyproline rich proteins			49.6787	45.1864	30.9762	29.4196	26.1634	30.6428	1037.02	1063.14	1329.06	1045.5	897.037	950.586	-0.00347641	-0.202512	0.0064905	0.0402199	hydroxyproline-rich glycoprotein family protein.[Source:TAIR;Acc:AT1G04930]	1	1396291	1399053	AT1G04930.2	AT1G04930	scaffold_100462.1	1	ortholog_one2one	88
261168_at	At1g04945	At1g04945		not assigned.no ontology			59.6127	54.6462	36.7019	56.6372	37.0487	35.3646	1151.91	1180.34	1414.69	2980.57	1158.2	1040.88	0.998418	-0.0701713	0.644754	0.355236	HIT-type Zinc finger family protein.[Source:TAIR;Acc:AT1G04945]	1	1399174	1403112	AT1G04945.3	AT1G04945	fgenesh2_kg.1__434__AT1G04945.2	1	ortholog_one2one	89
261126_at	At1g04950	At1g04950	TAFII59;TAF6;ATTAF6	RNA.regulation of transcription.putative transcription regulator			56.0041	56.5035	47.3352	56.8134	51.4889	49.638	1115.71	1217.33	1924.82	2387.17	1742.29	1475.59	0.620726	0.30575	0.300234	0.514547	TATA BOX ASSOCIATED FACTOR II 59.[Source:TAIR;Acc:AT1G04950]	1	1403085	1407501	AT1G04950.2	ATTAF6	fgenesh1_pg.C_scaffold_1000377	1	ortholog_one2one	95
261155_at	At1g04960	At1g04960		not assigned.unknown			41.5814	34.5165	35.7692	33.2226	31.1968	34.5358	939.321	915.924	1307.99	1114.83	1009.69	1053.63	0.272475	0.078275	0.885934	0.770348	Protein of unknown function (DUF1664).[Source:TAIR;Acc:AT1G04960]	1	1407801	1410868	AT1G04960.2	AT1G04960	fgenesh2_kg.1__438__AT1G04960.1	1	ortholog_one2one	90
261154_at	At1g04970	At1g04970		not assigned.no ontology			47.8414	44.6444	36.2195	42.3608	39.0011	37.0567	1009.06	1042.74	1321.02	1446.94	1261.63	1082.72	0.358767	0.1553	0.671202	0.918976	lipid-binding serum glycoprotein family protein.[Source:TAIR;Acc:AT1G04970]	1	1411170	1413627	AT1G04970.1	AT1G04970	scaffold_100467.1	1	ortholog_one2one	94
261167_at	At1g04980	At1g04980	ATPDIL2-2;ATPDI10;PDI10;PDIL2-2	redox.thioredoxin			48.6749	36.5088	25.0938	27.2459	27.2289	34.7604	1014.44	936.495	846.09	856.516	895.822	1029.74	-0.194866	-0.00185144	0.00864725	0.305283	PDI-like 2-2.[Source:TAIR;Acc:AT1G04980]	1	1413644	1416144	AT1G04980.1	ATPDI10	fgenesh2_kg.1__442__AT1G04980.1	1	ortholog_one2one	96
261179_at	At1g04985	At1g04985		not assigned.unknown			50.4765	48.5224	45.236	52.2614	52.1294	57.4708	1043.43	1104.3	1687.8	1846.02	1609.49	1643.61	0.721771	0.672424	0.00385181	0.00407421	unknown protein.[Source:TAIR;Acc:AT1G04985]	1	1416343	1418482	AT1G04985.1	AT1G04985	Al_scaffold_0001_428	1	ortholog_one2one	96
261125_at	At1g04990	At1g04990		RNA.regulation of transcription.C2H2 zinc finger family			56.5869	49.8241	36.871	41.1202	34.9365	33.6477	1116.3	1119.61	1412.55	1403.71	1143.58	1022.42	0.298075	-0.0891308	0.793092	0.0961011	Zinc finger C-x8-C-x5-C-x3-H type family protein.[Source:TAIR;Acc:AT1G04990]	1	1419080	1421789	AT1G04990.1	AT1G04990	Al_scaffold_0001_429	1	ortholog_one2one	18
265214_at	At1g05000	At1g05000		protein.postranslational modification			44.2173	36.857	24.4687	28.753	28.1063	33.8858	970.718	942.91	856.023	964.028	916.938	1019.45	-0.194617	-0.0392755	0.00411352	0.420757	Phosphotyrosine protein phosphatases superfamily protein.[Source:TAIR;Acc:AT1G05000]	1	1425593	1428782	AT1G05000.2	AT1G05000	fgenesh2_kg.1__445__AT1G05000.1	1	ortholog_one2one	89
265194_at	At1g05010	At1g05010	EFE;ACO4;EAT1	hormone metabolism.ethylene.synthesis-degradation.1-aminocyclopropane-1-carboxylate oxidase			42.6611	37.5726	31.0342	35.3611	29.2178	30.2994	950.498	949.133	1099.7	1165.84	937.219	914.689	0.204539	-0.0486685	0.672541	0.383524	ethylene-forming enzyme.[Source:TAIR;Acc:AT1G05010]	1	1431190	1432858	AT1G05010.1	EFE	scaffold_100473.1	1	ortholog_one2one	97
265213_at	At1g05020	At1g05020		not assigned.no ontology.epsin N-terminal homology (ENTH) domain-containing protein			71.0626	61.7147	49.4975	47.1615	53.2385	60.3047	1290.14	1288.46	1981.11	1809.07	1768.93	1877.86	0.371807	0.293411	0.39499	0.280872	ENTH/ANTH/VHS superfamily protein.[Source:TAIR;Acc:AT1G05020]	1	1435254	1437667	AT1G05020.1	AT1G05020	scaffold_100474.1	1	ortholog_one2one	52
265212_at	At1g05030	At1g05030		transporter.sugars			40.2466	34.1025	20.3904	22.0375	21.7835	25.3195	928.913	910.946	702.49	739.832	761.519	809.466	-0.427154	-0.208522	1.51606e-05	0.0173515	Major facilitator superfamily protein.[Source:TAIR;Acc:AT1G05030]	1	1438152	1441417	AT1G05030.1	AT1G05030	fgenesh2_kg.1__448__AT1G05030.1	1	ortholog_one2one	91
265215_at	At1g05040	At1g05040		not assigned.unknown			36.0058	31.3487	17.9186	21.1814	17.9655	19.0609	878.987	873.171	649.151	752.166	688.044	669.702	-0.377204	-0.399372	5.49818e-06	0.00216174	unknown protein.[Source:TAIR;Acc:AT1G05040]	1	1447369	1448448	AT1G05040.1	AT1G05040	fgenesh1_pg.C_scaffold_1000388	1	ortholog_one2one	90
265218_at	At1g05055	At1g05055	ATGTF2H2;GTF2H2	RNA.regulation of transcription.unclassified			46.6719	42.1421	28.5521	38.9646	28.2726	32.6807	992.056	1006.51	992.713	1303.57	925.808	965.93	0.151422	-0.0946977	0.364668	0.183775	general transcription factor II H2.[Source:TAIR;Acc:AT1G05055]	1	1448718	1450887	AT1G05055.1	ATGTF2H2	fgenesh2_kg.1__449__AT1G05055.1	1	ortholog_one2one	99
265192_at	At1g05060	At1g05060		not assigned.unknown			49.4116	40.4441	28.8488	23.0745	26.8742	24.0653	1044.64	999.108	1213.35	861.523	975.171	820.157	-0.235948	-0.336706	4.86119e-05	0.00214961	unknown protein.[Source:TAIR;Acc:AT1G05060]	1	1451030	1452872	AT1G05060.1	AT1G05060	fgenesh2_kg.1__450__AT1G05060.1	1	ortholog_one2one	96
265193_at	At1g05070	At1g05070		not assigned.unknown			52.3814	44.1652	31.9533	42.0797	37.6287	36.3186	1078.05	1051.63	1240.92	1759.48	1254.74	1120.15	0.268404	0.0360983	0.172341	0.62943	Protein of unknown function (DUF1068).[Source:TAIR;Acc:AT1G05070]	1	1457063	1458744	AT1G05070.1	AT1G05070	fgenesh2_kg.1__452__AT1G05070.1	1	ortholog_one2one	94
265217_s_at	AT1G05090;AT4G20720	AT1G05090		not assigned.no ontology			45.5294	39.6815	19.0024	20.7821	21.1116	18.7105	991.232	990.854	643.157	644.298	749.379	656.494	-0.588269	-0.456855	1.50494e-07	2.84824e-05															[AT1G05090, dentin sialophosphoprotein-related];[AT4G20720, dentin sialophosphoprotein-related]
265216_at	At1g05100	At1g05100	MAPKKK18	signalling.MAP kinases			61.7833	54.4778	55.7395	51.7984	61.0958	55.8861	1179.64	1186.39	2486.02	2011.22	2063.04	1658.06	0.690129	0.544277	0.0375142	0.0569082	mitogen-activated protein kinase kinase kinase 18.[Source:TAIR;Acc:AT1G05100]	1	1469610	1470881	AT1G05100.1	MAPKKK18	fgenesh2_kg.1__456__AT1G05100.1	1	ortholog_one2one	94
265191_at	At1g05120	At1g05120		RNA.regulation of transcription.Chromatin Remodeling Factors			45.9499	37.1115	44.7849	46.65	49.5663	49.1038	995.533	956.954	1791.48	1758.39	1572.96	1455.44	0.611641	0.491165	0.0422003	0.00892267	Helicase protein with RING/U-box domain.[Source:TAIR;Acc:AT1G05120]	1	1471406	1476078	AT1G05120.1	AT1G05120	fgenesh2_kg.1__457__AT1G05120.1	1	ortholog_one2many	85
264584_at	At1g05140	At1g05140		protein.degradation.metalloprotease			53.7649	43.6754	33.685	33.7805	46.8281	53.3924	1077.93	1030.99	1186.56	1128.53	1475.99	1512.31	0.075543	0.453597	0.372614	0.02473	Peptidase M50 family protein.[Source:TAIR;Acc:AT1G05140]	1	1482548	1484056	AT1G05140.1	AT1G05140	fgenesh2_kg.1__458__AT1G05140.1	1	ortholog_one2one	84
264568_at	At1g05150	At1g05150		signalling.calcium			44.0059	41.6798	27.1032	32.0015	24.705	26.5636	968.867	1009.65	1022.11	1180.79	858.749	846.603	-0.0267639	-0.230537	0.0153637	0.0200014	Calcium-binding tetratricopeptide family protein.[Source:TAIR;Acc:AT1G05150]	1	1484067	1486960	AT1G05150.1	AT1G05150	fgenesh2_kg.1__459__AT1G05150.1	1	ortholog_one2one	98
264586_at	At1g05160	At1g05160	CYP88A3;ATKAO1;KAO1	hormone metabolism.gibberelin.synthesis-degradation.ent-kaurenoic acid hydroxylase/oxygenase			50.6271	50.2418	30.5466	38.153	29.7056	33.9696	1050.82	1122.6	1118.89	1271.11	974.032	1024.03	0.151209	-0.103932	0.262558	0.11828	cytochrome P450, family 88, subfamily A, polypeptide 3.[Source:TAIR;Acc:AT1G05160]	1	1487378	1490947		CYP88A3				NA
264583_at	At1g05170	At1g05170		protein.glycosylation			30.6102	30.9216	26.7559	31.236	26.0453	25.5445	825.081	880.326	942.649	1045.31	882.968	815.528	0.0960452	-0.0543579	0.479998	0.467624	Galactosyltransferase family protein.[Source:TAIR;Acc:AT1G05170]	1	1491111	1494248	AT1G05170.2	AT1G05170	fgenesh1_pm.C_scaffold_1000383	1	ortholog_one2one	97
264585_at	At1g05180	At1g05180	AXR1	hormone metabolism.auxin.signal transduction			59.9196	54.0354	40.4912	47.9597	39.1092	40.132	1164.06	1184.11	1657.89	1812.95	1261.57	1167.28	0.35187	0.0339613	0.760305	0.569369	NAD(P)-binding Rossmann-fold superfamily protein.[Source:TAIR;Acc:AT1G05180]	1	1498114	1501824	AT1G05180.1	AXR1	fgenesh2_kg.1__465__AT1G05180.1	1	ortholog_one2one	96
264575_at	At1g05190	At1g05190	emb2394	protein.synthesis.ribosomal protein.prokaryotic.chloroplast.50S subunit.L6			63.3858	52.8896	47.2212	63.9042	45.3091	55.9475	1201.12	1165.89	2089.46	2897.14	1473.16	1667.46	0.764	0.234248	0.296444	0.553595	Ribosomal protein L6 family.[Source:TAIR;Acc:AT1G05190]	1	1502344	1503830	AT1G05190.1	emb2394	fgenesh2_kg.1__466__AT1G05190.1	1	ortholog_one2one	99
264587_at	At1g05200	At1g05200	ATGLR3.4;GLR3.4;GLUR3	signalling.in sugar and nutrient physiology			45.3466	36.3474	35.5994	32.1958	26.7462	30.4478	985.447	940.407	1297.69	1055.4	884.66	921.669	0.16362	-0.139338	0.904178	0.165104	glutamate receptor 3.4.[Source:TAIR;Acc:AT1G05200]	1	1504960	1509152	AT1G05200.2	ATGLR3.4	fgenesh2_kg.1__467__AT1G05200.2	1	ortholog_one2one	97
264579_at	At1g05205	At1g05205		not assigned.unknown			70.0496	59.0861	43.9651	51.0934	44.367	48.8685	1305.23	1267.44	1925.25	2248.34	1505.8	1543.13	0.417326	0.104827	0.621996	0.542967	unknown protein.[Source:TAIR;Acc:AT1G05205]	1	1509103	1510281	AT1G05205.1	AT1G05205	fgenesh2_kg.1__469__AT1G05205.1	1	ortholog_one2one	98
264581_at	At1g05210	At1g05210		not assigned.unknown			37.4828	26.831	21.3896	22.9583	25.041	26.7635	892.933	817.212	729.14	699.105	824.166	829.64	-0.269535	-0.0245349	0.00260484	0.429506	Transmembrane protein 97, predicted.[Source:TAIR;Acc:AT1G05210]	1	1510404	1511683	AT1G05210.1	AT1G05210	fgenesh2_kg.1__470__AT1G05210.1	1	ortholog_one2one	96
264582_at	At1g05230	At1g05230	HDG2	RNA.regulation of transcription.HB,Homeobox transcription factor family			31.5728	33.1177	28.1215	38.5126	26.2129	35.5822	830.322	898.666	983.277	1336.97	878.821	1039.27	0.275778	0.0973067	0.614633	0.788113	homeodomain GLABROUS 2.[Source:TAIR;Acc:AT1G05230]	1	1512896	1518805		HDG2				NA
264567_s_at	AT1G05250;AT1G05240	AT1G05250		misc.peroxidases			72.1075	65.9583	19.7765	19.8451	27.1261	28.7004	1345.37	1381.89	663.738	621.83	890.77	879.902	-0.81662	-0.408721	6.35476e-10	0.000242091															[AT1G05250, Peroxidase superfamily protein];[AT1G05240, Peroxidase superfamily protein]
264577_at	At1g05260	At1g05260	RCI3;RCI3A	stress.abiotic.cold			50.4958	44.9519	31.2734	38.2826	29.4395	28.7352	1035.96	1045.45	1140.74	1391.71	947.181	878.761	0.142679	-0.158219	0.242138	0.0679584	Peroxidase superfamily protein.[Source:TAIR;Acc:AT1G05260]	1	1529767	1531439	AT1G05260.1	RCI3	fgenesh2_kg.1__477__AT1G05260.1	1	ortholog_one2one	96
264566_at	At1g05270	At1g05270		RNA.regulation of transcription.bZIP transcription factor family			67.3069	60.3191	59.5325	75.6769	66.2864	64.6353	1269.04	1293.8	4093.6	5165.65	2729.25	2302.14	0.990032	0.47923	0.646725	0.398064	TraB family protein.[Source:TAIR;Acc:AT1G05270]	1	1531641	1534410	AT1G05270.1	AT1G05270	scaffold_100503.1	1	ortholog_one2one	96
264565_at	At1g05280	At1g05280		not assigned.no ontology			57.9565	52.5665	24.7788	23.3296	31.5586	26.8748	1144.13	1171.72	855.09	734.587	1017.44	844.71	-0.463608	-0.236685	6.93769e-06	0.00924368	Protein of unknown function (DUF604).[Source:TAIR;Acc:AT1G05280]	1	1535444	1537525	AT1G05280.1	AT1G05280	scaffold_100504.1	1	ortholog_one2one	88
264564_at	At1g05290	At1g05290		RNA.regulation of transcription.C2C2(Zn) CO-like, Constans-like zinc finger family			46.9387	47.7628	17.1963	14.6755	16.2245	16.9021	1015.43	1108.09	621.716	504.971	666.064	639.399	-0.951179	-0.752652	9.81357e-13	1.64505e-08	CCT motif family protein.[Source:TAIR;Acc:AT1G05290]	1	1539152	1540562	AT1G05290.1	AT1G05290	fgenesh1_pm.C_scaffold_1000396	1	ortholog_one2one	83
264574_at	At1g05300	At1g05300	ZIP5	transport.metal			53.605	50.7196	26.6245	22.0879	40.4263	36.3527	1086.36	1154.53	1211.88	789.299	1296.05	1108.15	-0.502714	0.0199062	2.57443e-07	0.77242	zinc transporter 5 precursor.[Source:TAIR;Acc:AT1G05300]	1	1545106	1547849	AT1G05300.1	ZIP5	fgenesh2_kg.1__481__AT1G05300.1	1	ortholog_one2one	95
264573_at	At1g05310	At1g05310		cell wall.pectin*esterases.PME			58.7743	48.5836	35.757	38.3041	41.0507	45.2088	1147.96	1104.44	1453.61	1425.7	1367.11	1431.86	0.0967092	0.106968	0.117818	0.690166	Pectin lyase-like superfamily protein.[Source:TAIR;Acc:AT1G05310]	1	1550543	1552517	AT1G05310.1	AT1G05310	Al_scaffold_0001_466	1	ortholog_one2one	89
264571_at	At1g05330	At1g05330		not assigned.unknown			68.0005	53.4404	42.5358	38.7107	41.8107	50.4476	1286.88	1195.96	1949.25	1679.3	1424.7	1613.54	0.114289	0.0674128	0.025089	0.522176	unknown protein.[Source:TAIR;Acc:AT1G05330]	1	1558170	1558583	AT1G05330.1	AT1G05330	scaffold_100511.1	1	ortholog_one2one	87
264580_at	At1g05340	At1g05340		not assigned.unknown			55.6226	49.4552	27.8715	29.2141	32.1746	36.9696	1118.04	1124.84	960.731	972.101	1017.48	1102.8	-0.152827	0.00584919	0.004157	0.346402	unknown protein.[Source:TAIR;Acc:AT1G05340]	1	1558844	1559903	AT1G05340.1	AT1G05340	fgenesh2_kg.1__488__AT1G05340.1	1	ortholog_one2one	96
264570_at	At1g05350	At1g05350		not assigned.no ontology			48.3984	41.2983	40.0673	43.2682	35.6252	42.0761	1025.78	1005.61	1513.82	1488.55	1109.94	1217.96	0.415858	0.171388	0.197372	0.486519	NAD(P)-binding Rossmann-fold superfamily protein.[Source:TAIR;Acc:AT1G05350]	1	1560678	1564123	AT1G05350.1	AT1G05350	fgenesh2_kg.1__489__AT1G05350.1	1	ortholog_one2one	95
264576_at	At1g05360	At1g05360		not assigned.unknown			33.9016	37.2135	23.3919	20.5531	33.134	33.2434	854.021	956.933	877.755	714.879	1102.93	1093.12	-0.333791	0.155909	8.12422e-05	0.858262		1	1564598	1567465	AT1G05360.1	AT1G05360	scaffold_100515.1	1	ortholog_one2one	97
264578_at	At1g05370	At1g05370		not assigned.unknown			37.7493	38.7531	27.6927	26.5495	27.3528	36.1868	907.805	977.719	966.943	921.367	922.009	1127.98	-0.044195	0.0820319	0.0273583	0.494602	Sec14p-like phosphatidylinositol transfer family protein.[Source:TAIR;Acc:AT1G05370]	1	1569192	1572280	AT1G05370.1	AT1G05370	scaffold_100516.1	1	ortholog_one2one	86
261383_at	At1g05380	At1g05380		RNA.regulation of transcription.PHD finger transcription factor			43.8134	40.3666	29.2895	30.763	24.3552	34.2433	963.666	988.397	1086.25	1058.95	808.66	998.212	-0.0149841	-0.104194	0.0399347	0.271895	Acyl-CoA N-acyltransferase with RING/FYVE/PHD-type zinc finger protein.[Source:TAIR;Acc:AT1G05380]	1	1576863	1582614	AT1G05380.1	AT1G05380	fgenesh2_kg.1__493__AT1G05380.2	1	ortholog_one2one	80
261388_at	At1g05385	At1g05385	LPA19;Psb27-H1	PS.lightreaction.photosystem II.PSII polypeptide subunits			39.2185	33.3374	26.1892	29.0042	23.7484	29.49	911.859	893.164	891.702	935.929	820.78	909.65	-0.00477328	-0.0829255	0.0997433	0.112915	photosystem II 11 kDa protein-related.[Source:TAIR;Acc:AT1G05385]	1	1582671	1583718	AT1G05385.1	LPA19	fgenesh2_kg.1__494__AT1G05385.1	1	ortholog_one2one	95
261380_at	At1g05400	At1g05400		not assigned.unknown			54.2382	53.6121	38.0205	34.387	36.2183	36.0898	1125.81	1218.16	2137	1479.42	1382.05	1205.63	-0.0538074	-0.162203	0.00239856	0.0560475	unknown protein.[Source:TAIR;Acc:AT1G05400]	1	1584073	1585421	AT1G05400.1	AT1G05400	Al_scaffold_0001_482	1	ortholog_one2many	7
261387_at	At1g05410	At1g05410		not assigned.unknown			47.2876	34.8818	39.5677	43.3155	36.37	44.8462	1008.5	920.809	1580.28	1656.47	1188.54	1309.86	0.516101	0.27313	0.504496	0.395259	Protein of unknown function (DUF1423).[Source:TAIR;Acc:AT1G05410]	1	1585371	1587778	AT1G05410.1	AT1G05410	fgenesh2_kg.1__497__AT1G05410.1	1	ortholog_one2one	93
261386_at	At1g05430	At1g05430		not assigned.unknown			49.9201	43.2257	38.2471	46.3631	37.9123	37.9036	1035.58	1024.18	1463	1668.72	1205.71	1110.71	0.531145	0.162025	0.524243	0.99651	unknown protein.[Source:TAIR;Acc:AT1G05430]	1	1594057	1595818	AT1G05430.1	AT1G05430	fgenesh2_kg.1__498__AT1G05430.1	1	ortholog_one2one	90
261384_at	At1g05440	At1g05440		not assigned.unknown			52.5246	45.9278	29.7216	35.7743	29.3857	24.7872	1069.46	1065.58	1102.85	1245.68	977.564	806.313	0.00197732	-0.252286	0.0663807	0.0137421	C-8 sterol isomerases.[Source:TAIR;Acc:AT1G05440]	1	1596007	1597848	AT1G05440.1	AT1G05440	scaffold_100523.1	1	ortholog_one2one	87
261385_at	At1g05450	At1g05450		misc.protease inhibitor/seed storage/lipid transfer protein (LTP) family protein			46.1743	42.6178	36.467	39.387	47.6306	44.7332	1023.94	1050.69	1547.82	1730.52	1741.26	1443.12	0.187544	0.266698	0.134033	0.630681	Bifunctional inhibitor/lipid-transfer protein/seed storage 2S albumin superfamily protein.[Source:TAIR;Acc:AT1G05450]	1	1599911	1601214	AT1G05450.2	AT1G05450	fgenesh2_kg.1__500__AT1G05450.2	1	ortholog_one2one	88
261381_at	At1g05460	At1g05460	SDE3	RNA.processing.RNA helicase			117.254	96.6021	113.234	132.694	90.0246	103.128	1936.39	1836.86	6975.51	8420.63	3100.13	3322.78	1.76267	0.678879	5.79806e-08	0.00445728	P-loop containing nucleoside triphosphate hydrolases superfamily protein.[Source:TAIR;Acc:AT1G05460]	1	1601148	1605027		SDE3				NA
261382_at	At1g05470	At1g05470	CVP2	DNA.synthesis/chromatin structure			41.3474	41.6019	31.9737	36.8894	21.019	24.5687	934.541	1002.7	1143.88	1289.86	740.62	800.228	0.261195	-0.321358	0.68625	0.010198	DNAse I-like superfamily protein.[Source:TAIR;Acc:AT1G05470]	1	1607357	1611703	AT1G05470.1	CVP2	fgenesh1_pg.C_scaffold_1000431	1	ortholog_one2one	99
263203_at	At1g05490	At1g05490	chr31	RNA.regulation of transcription.Chromatin Remodeling Factors			44.3775	35.9532	23.9397	26.0054	26.3427	31.0871	986.588	947.087	920.125	1059.24	941.665	1000.47	-0.333231	-0.117884	4.00379e-05	0.0867491	chromatin remodeling 31.[Source:TAIR;Acc:AT1G05490]	1	1618602	1623452	AT1G05490.1	chr31	fgenesh2_kg.1__503__AT1G05490.1	1	ortholog_one2one	43
263204_at	At1g05490	At1g05490	chr31	RNA.regulation of transcription.Chromatin Remodeling Factors			42.8342	35.2506	23.9621	24.6703	25.2832	25.8335	957.28	923.945	838.92	760.605	853.732	832.709	-0.207287	-0.183115	0.00373905	0.0429799	chromatin remodeling 31.[Source:TAIR;Acc:AT1G05490]	1	1618602	1623452	AT1G05490.1	chr31	fgenesh2_kg.1__503__AT1G05490.1	1	ortholog_one2one	43
263205_at	At1g05500	At1g05500	SYTE;ATSYTE;NTMC2TYPE2.1;NTMC2T2.1;SYT5	not assigned.no ontology.C2 domain-containing protein			37.5059	30.4459	40.2275	44.3066	37.3781	43.1181	894.855	864.563	1726.78	1841.22	1282.9	1453.9	1.07688	0.689016	0.361843	0.636563	Calcium-dependent lipid-binding (CaLB domain) family protein.[Source:TAIR;Acc:AT1G05500]	1	1624955	1629224	AT1G05500.1	NTMC2T2.1	fgenesh2_kg.1__504__AT1G05500.1	1	ortholog_one2one	99
263175_at	At1g05510	At1g05510		not assigned.unknown			53.5206	51.4271	28.6083	31.3205	39.4452	42.627	1073.27	1142.99	1007.29	1223.72	1308.05	1256.54	-0.199796	0.103574	0.00106784	0.731225	Protein of unknown function (DUF1264).[Source:TAIR;Acc:AT1G05510]	1	1629446	1630863	AT1G05510.1	AT1G05510	fgenesh2_kg.1__505__AT1G05510.1;scaffold_801268.1	1;8	ortholog_one2many	98;70
263185_at	At1g05520	At1g05520		protein.targeting.secretory pathway.golgi			33.9648	33.3781	32.6563	23.8539	24.7237	31.5859	864.976	901.239	1362.53	748.042	828.894	948.258	0.0928132	0.0211687	0.153433	0.668969	Sec23/Sec24 protein transport family protein.[Source:TAIR;Acc:AT1G05520]	1	1630900	1635711	AT1G05520.1	AT1G05520	fgenesh2_kg.1__506__AT1G05520.1	1	ortholog_one2one	97
263176_at	At1g05530	At1g05530	UGT75B2;UGT2	misc.UDP glucosyl and glucoronyl transferases			58.9097	53.9914	49.1151	33.7387	50.2606	48.0823	1152.9	1184.46	2460.45	1210.86	1807.66	1519.05	0.271641	0.231527	0.205728	0.997114	UDP-glucosyl transferase 75B2.[Source:TAIR;Acc:AT1G05530]	1	1636496	1637863	AT1G05530.1	UGT2	scaffold_100533.1	1	ortholog_one2one	91
263177_at	At1g05540	At1g05540		not assigned.unknown			39.1183	35.7062	22.5187	32.7181	33.5332	35.3101	915.647	931.357	796.48	1268.07	1212.15	1195.59	-0.0704536	0.135592	0.0131754	0.421374	Protein of unknown function (DUF295).[Source:TAIR;Acc:AT1G05540]	1	1639286	1640811	AT1G05540.1	AT1G05540	fgenesh2_kg.1__508__AT1G05540.1;scaffold_201752.1	1;2	ortholog_many2many	92;7
263178_at	At1g05550	At1g05550		not assigned.unknown			31.47	26.1866	22.2391	20.5681	30.9917	34.5223	826.28	807.204	801.326	695.398	1242.45	1234.89	-0.202171	0.498332	0.00453451	0.489554	Protein of unknown function (DUF295).[Source:TAIR;Acc:AT1G05550]	1	1640959	1643917	AT1G05550.3	AT1G05550	fgenesh2_kg.1__509__AT1G05550.1	1	ortholog_one2one	80
263184_at	At1g05560	At1g05560	UGT1;UGT75B1	hormone metabolism.auxin.synthesis-degradation			47.7145	41.1024	43.2869	46.3073	50.9206	50.8274	1008.64	997.376	1653.44	1594.07	1591.41	1459.83	0.616721	0.566142	0.0110265	0.00450624	UDP-glucosyltransferase 75B1.[Source:TAIR;Acc:AT1G05560]	1	1645498	1647147	AT1G05560.1	UGT1	scaffold_100538.1	1	ortholog_one2one	91
263183_at	At1g05570	At1g05570	CALS1;GSL06;ATGSL6;ATGSL06;GSL6	minor CHO metabolism.callose			48.1177	40.0246	26.8042	30.1005	28.8717	30.5959	1014.35	984.747	936.866	1057.24	947.134	944.139	-0.101304	-0.101303	0.00833107	0.142562	callose synthase 1.[Source:TAIR;Acc:AT1G05570]	1	1647706	1659437	AT1G05570.1	ATGSL06	Al_scaffold_0001_492	1	ortholog_one2one	97
263182_at	At1g05575	At1g05575		not assigned.unknown			39.8998	35.8224	21.2688	22.443	24.4534	28.9346	934.72	940.094	784.712	825.123	854.948	980.51	-0.337705	-0.200072	3.00444e-05	0.0445234	unknown protein.[Source:TAIR;Acc:AT1G05575]	1	1661691	1662187	AT1G05575.1	AT1G05575	scaffold_100540.1	1	ortholog_one2one	90
263233_at	At1g05577	At1g05577		not assigned.unknown			55.7706	47.0311	33.9786	28.3949	40.6353	37.4622	1123.45	1109.82	1415.23	1026.15	1336.85	1165.68	-0.193772	0.0168089	0.000955633	0.594776	Domain of unknown function (DUF966).[Source:TAIR;Acc:AT1G05577]	1	1662370	1664398	AT1G05577.1	AT1G05577	fgenesh2_kg.1__512__AT1G05577.1	1	ortholog_one2one	88
263199_at	At1g05590	At1g05590	HEXO2;ATHEX3	protein.glycosylation.alpha-1,3-mannosyl-glycoprotein-beta-1,2-N-acetylglucosaminyltransferase(GnTI)			64.4341	64.881	56.016	56.4935	58.6029	64.827	1236.09	1347.43	2559.11	2310.21	1964.87	1953.51	0.648169	0.486174	0.0807551	0.0566651	beta-hexosaminidase 2.[Source:TAIR;Acc:AT1G05590]	1	1669350	1671876	AT1G05590.1	HEXO2	fgenesh2_kg.1__515__AT1G05590.1	1	ortholog_one2one	92
263200_at	At1g05600	At1g05600		not assigned.no ontology.pentatricopeptide (PPR) repeat-containing protein			54.2196	39.7505	38.1543	43.4506	35.8304	36.5599	1093.04	992.049	1788.23	2062.9	1248.09	1192.42	0.461765	0.00484342	0.135203	0.310302	Tetratricopeptide repeat (TPR)-like superfamily protein.[Source:TAIR;Acc:AT1G05600]	1	1671936	1673856	AT1G05600.2	AT1G05600	fgenesh2_kg.1__516__AT1G05600.1	1	ortholog_one2one	95
263201_at	At1g05610	At1g05610	APS2	major CHO metabolism.synthesis.starch.AGPase			54.0049	53.3805	31.836	32.647	43.8369	48.1959	1082.27	1173.55	1107.37	1074.39	1449.02	1412.04	-0.102842	0.277395	0.0387442	0.634171	ADP-glucose pyrophosphorylase small subunit 2.[Source:TAIR;Acc:AT1G05610]	1	1673861	1675934	AT1G05610.1	APS2	fgenesh2_kg.1__517__AT1G05610.1	1	ortholog_one2one	94
263180_at	At1g05620	At1g05620	URH2	nucleotide metabolism.degradation			57.8611	49.6157	36.1032	42.887	43.3646	50.2574	1140.87	1117.21	1401.28	1578.41	1356.09	1481.7	0.233252	0.257005	0.569754	0.277055	uridine-ribohydrolase 2.[Source:TAIR;Acc:AT1G05620]	1	1679158	1681710	AT1G05620.1	URH2	fgenesh2_kg.1__518__AT1G05620.1	1	ortholog_one2one	97
263202_at	At1g05630	At1g05630	AT5PTASE13;5PTASE13	minor CHO metabolism.myo-inositol.inositol phosphatase			52.9269	54.3094	40.8755	47.011	53.2194	52.3945	1087.56	1196.21	1979.5	2133.08	1839.73	1742.76	0.395194	0.400652	0.431509	0.230556	Endonuclease/exonuclease/phosphatase family protein.[Source:TAIR;Acc:AT1G05630]	1	1682318	1687363	AT1G05630.1	AT5PTASE13	fgenesh2_kg.1__520__AT1G05630.1	1	ortholog_one2one	98
263229_s_at	AT1G05660;AT1G05650	AT1G05660		cell wall.degradation.pectate lyases and polygalacturonases			80.5924	72.513	87.7843	103.217	65.1094	72.7104	1449.72	1471.88	5116.6	5516.8	2196.92	2245.73	1.43432	0.453784	1.06275e-05	0.0958138															[AT1G05660, Pectin lyase-like superfamily protein];[AT1G05650, Pectin lyase-like superfamily protein]
263230_at	At1g05670	At1g05670		hormone metabolism.salicylic acid.synthesis-degradation			52.921	47.134	31.6199	25.169	28.0453	29.1998	1073.09	1077.71	1129.61	805.471	917.918	901.375	-0.215241	-0.30409	0.00341851	0.0135506	Pentatricopeptide repeat (PPR-like) superfamily protein.[Source:TAIR;Acc:AT1G05670]	1	1697587	1701025		AT1G05670				NA
263231_at	At1g05680	At1g05680	UGT74E2	hormone metabolism.salicylic acid.synthesis-degradation			59.7158	51.1073	43.262	41.7309	54.7733	55.0384	1152.52	1145.14	1599.36	1431.29	1823.01	1668.99	0.347011	0.407493	0.558193	0.136486	Uridine diphosphate glycosyltransferase 74E2.[Source:TAIR;Acc:AT1G05680]	1	1703092	1704691	AT1G05680.1	UGT74E2	fgenesh2_kg.1__526__AT1G05680.1	1	ortholog_one2one	96
257451_at	At1g05690	At1g05690	BT3	protein.degradation.ubiquitin.E3.BTB/POZ Cullin3.BTB/POZ			45.7914	38.309	27.613	30.7332	28.3222	37.1451	992.3	963.49	958.93	983.62	911.536	1076.57	-0.0916632	0.0845408	0.0974337	0.767015	BTB and TAZ domain protein 3.[Source:TAIR;Acc:AT1G05690]	1	1707011	1709347	AT1G05690.1	BT3	scaffold_100554.1	1	ortholog_one2one	84
263232_at	At1g05700	At1g05700		signalling.receptor kinases.misc			44.4365	40.2482	26.3964	27.4758	25.9617	30.8764	984.567	998.332	932.352	939.643	855.033	957.819	-0.138175	-0.0616552	0.0081621	0.184236	Leucine-rich repeat transmembrane protein kinase protein.[Source:TAIR;Acc:AT1G05700]	1	1709796	1713245		AT1G05700				NA
263179_at	At1g05710	At1g05710		hormone metabolism.ethylene.induced-regulated-responsive-activated			35.7289	39.6834	34.4841	30.4763	28.6546	30.7118	871.674	976.458	1292.3	1030	945.535	935.363	0.199718	-0.0176708	0.462305	0.380151	basic helix-loop-helix (bHLH) DNA-binding superfamily protein.[Source:TAIR;Acc:AT1G05710]	1	1714950	1717276	AT1G05710.2	AT1G05710	scaffold_100556.1	1	ortholog_one2one	97
263181_at	At1g05720	At1g05720		not assigned.no ontology			66.1054	52.7965	35.3137	42.2924	31.7639	33.9422	1232.1	1164.32	1262.18	1532.44	1006.49	1011.93	0.231081	-0.201371	0.355591	0.0773059	selenoprotein family protein.[Source:TAIR;Acc:AT1G05720]	1	1717447	1718909		AT1G05720				NA
257452_at	At1g05740	At1g05740		not assigned.unknown			50.7841	48.6667	34.066	37.8893	50.0582	46.317	1072.29	1145.31	1283.72	1492.68	1791.9	1629.8	0.0347001	0.251747	0.288741	0.655525	Eukaryotic protein of unknown function (DUF842).[Source:TAIR;Acc:AT1G05740]	1	1720674	1721309	AT1G05740.1	AT1G05740	Al_scaffold_0001_512	1	ortholog_one2one	90
261310_at	At1g05750	At1g05750	PDE247;CLB19	not assigned.no ontology.pentatricopeptide (PPR) repeat-containing protein			47.899	47.2179	30.7277	36.6601	30.4472	29.5727	1013.67	1075.54	1091.67	1312.07	983.525	904.999	0.167756	-0.14903	0.153676	0.111533	Tetratricopeptide repeat (TPR)-like superfamily protein.[Source:TAIR;Acc:AT1G05750]	1	1721509	1724734	AT1G05750.1	PDE247	scaffold_800595.1	8	ortholog_one2one	2
261256_at	At1g05760	At1g05760	RTM1	stress.biotic			54.1978	45.5086	30.5816	38.2619	43.8772	42.7216	1087.78	1064.06	1162.63	1458.59	1515.37	1278.88	0.179981	0.254583	0.0704525	0.841552	Mannose-binding lectin superfamily protein.[Source:TAIR;Acc:AT1G05760]	1	1723734	1724486	AT1G05760.1	RTM1	scaffold_403276.1	4	ortholog_one2many	24
261311_at	At1g05770	At1g05770		misc.myrosinases-lectin-jacalin			38.4785	35.2277	20.4314	16.6897	15.5361	16.8005	907.536	923.265	690.514	550.316	613.952	626.658	-0.5769	-0.504444	3.08482e-06	4.19925e-05	Mannose-binding lectin superfamily protein.[Source:TAIR;Acc:AT1G05770]	1	1725388	1726283	AT1G05770.1	AT1G05770	scaffold_403276.1	4	ortholog_one2many	1
261312_at	At1g05790	At1g05790		lipid metabolism.lipid degradation.lipases.triacylglycerol lipase			53.0645	44.1406	40.5255	30.6302	37.6479	41.781	1069.86	1035.99	1562.79	984.932	1198.97	1206.16	0.210625	0.133113	0.472035	0.893644	lipase class 3 family protein.[Source:TAIR;Acc:AT1G05790]	1	1732871	1737489	AT1G05790.1	AT1G05790	fgenesh1_pm.C_scaffold_1000440	1	ortholog_one2one	69
261278_at	At1g05800	At1g05800	DGL	lipid metabolism.lipid degradation.lipases.triacylglycerol lipase			38.2259	35.4934	20.5487	24.5537	23.4937	23.1587	899.306	921.653	681.552	747.849	783.402	744.684	-0.293818	-0.199423	0.000822195	0.025896	alpha/beta-Hydrolases superfamily protein.[Source:TAIR;Acc:AT1G05800]	1	1741204	1742619	AT1G05800.1	DGL	fgenesh2_kg.1__541__AT1G05800.1	1	ortholog_one2one	93
261254_at	At1g05805	At1g05805		RNA.regulation of transcription.bHLH,Basic Helix-Loop-Helix family			43.6237	38.7512	29.9425	31.8551	32.6198	40.3716	966.762	974.061	1087.64	1040.59	1060.01	1205.32	0.0277764	0.15616	0.169349	0.870956	basic helix-loop-helix (bHLH) DNA-binding superfamily protein.[Source:TAIR;Acc:AT1G05805]	1	1744773	1747693	AT1G05805.1	AT1G05805	fgenesh2_kg.1__542__AT1G05805.1	1	ortholog_one2one	91
261252_at	At1g05810	At1g05810	ARA;ARA-1;ATRAB11D;ATRABA5E;RABA5E	signalling.G-proteins			44.8213	42.9319	36.7972	44.402	32.5945	34.538	982.486	1029.88	1460.47	1754.42	1111	1057.34	0.490841	0.0315525	0.875055	0.38936	RAB GTPase homolog A5E.[Source:TAIR;Acc:AT1G05810]	1	1748314	1749460	AT1G05810.1	ATRAB11D	scaffold_100568.1	1	ortholog_one2one	98
261253_at	At1g05840	At1g05840		protein.degradation.aspartate protease			22.9409	23.9672	16.6819	21.0813	18.5769	16.6367	736.837	778.759	583.666	716.481	684.229	623.165	-0.247619	-0.204677	0.000549224	0.0294739	Eukaryotic aspartyl protease family protein.[Source:TAIR;Acc:AT1G05840]	1	1762734	1766281	AT1G05840.1	AT1G05840	fgenesh2_kg.1__549__AT1G05840.1	1	ortholog_one2one	97
261279_at	At1g05850	At1g05850	ELP;POM1;ERH2;ELP1;CTL1;HOT2;ATCTL1	stress.biotic			55.4825	50.4066	36.2332	33.3145	32.6092	36.6522	1104	1127.6	1329.11	1098.96	1067.42	1120.4	0.106132	-0.0591575	0.285994	0.144863	Chitinase family protein.[Source:TAIR;Acc:AT1G05850]	1	1766503	1768695	AT1G05850.1	ATCTL1	fgenesh2_kg.1__550__AT1G05850.1	1	ortholog_one2one	98
261280_at	At1g05860	At1g05860		not assigned.unknown			39.1315	32.6237	26.3026	25.8758	27.3788	27.0656	920.199	895.153	927.244	868.618	912.773	865.79	-0.142476	-0.0935011	0.0171821	0.215015	unknown protein.[Source:TAIR;Acc:AT1G05860]	1	1769014	1771115	AT1G05860.1	AT1G05860	fgenesh2_kg.1__551__AT1G05860.1	1	ortholog_one2one	91
261249_at	At1g05880	At1g05880	ATARI12;ARI12	protein.degradation.ubiquitin.E3.RING			48.4686	43.3754	24.2075	24.6997	27.7461	22.5347	1014.73	1031.31	852.607	810.171	907.598	739.85	-0.334487	-0.326422	0.000127584	0.00652626	RING/U-box superfamily protein.[Source:TAIR;Acc:AT1G05880]	1	1775643	1778553	AT1G05880.2	ARI12	fgenesh2_kg.1__554__AT1G05880.1	1	ortholog_one2one	85
261250_at	At1g05890	At1g05890	ARI5;ATARI5	protein.degradation.ubiquitin.E3.RING			60.6441	51.0385	41.5304	51.7521	34.1026	41.8029	1165.55	1136.64	1741.89	2117.56	1104.35	1268.54	0.512045	0.00832496	0.726208	0.31844	RING/U-box superfamily protein.[Source:TAIR;Acc:AT1G05890]	1	1779256	1784529	AT1G05890.2	ATARI5	fgenesh2_kg.1__555__AT1G05890.1	1	ortholog_one2one	91
261255_at	At1g05900	At1g05900	ATNTH2;NTH2	DNA.synthesis/chromatin structure			36.4371	32.6147	34.7356	46.4115	30.2268	36.0836	882.432	889.876	1220.46	1622.45	976.374	1082.74	0.57321	0.135271	0.0125322	0.729699	endonuclease III 2.[Source:TAIR;Acc:AT1G05900]	1	1786856	1789676	AT1G05900.2	NTH2	fgenesh2_kg.1__558__AT1G05900.2	1	ortholog_one2one	90
261257_at	At1g05910	At1g05910		cell.division			72.6959	62.8568	57.7703	43.2861	54.1689	55.1455	1347.55	1327.65	2875.54	1728.78	1853.13	1607.31	0.468671	0.259544	0.901566	0.419849	cell division cycle protein 48-related / CDC48-related.[Source:TAIR;Acc:AT1G05910]	1	1790224	1796647	AT1G05910.1	AT1G05910	fgenesh2_kg.1__560__AT1G05910.1	1	ortholog_one2one	96
261251_at	At1g05920	At1g05920		not assigned.unknown			52.8836	42.9832	30.6895	32.3894	28.3919	26.6655	1083.47	1030.27	1182.38	1146.54	941.097	844.496	0.00695885	-0.233774	0.018605	0.0252629	Domain of unknown function (DUF313).[Source:TAIR;Acc:AT1G05920]	1	1796778	1798254	AT1G05920.1	AT1G05920	fgenesh1_pm.C_scaffold_1000455	1	ortholog_one2one	24
260927_at	At1g05940	At1g05940	CAT9	transport.amino acids			40.0623	39.8003	27.0207	22.7836	27.9055	32.9888	921.28	976.967	906.818	720.147	895.831	983.047	-0.261664	-0.0199316	0.00270599	0.425487	cationic amino acid transporter 9.[Source:TAIR;Acc:AT1G05940]	1	1801162	1803984	AT1G05940.1	CAT9	fgenesh2_kg.6__3700__AT1G05940.1	6	ortholog_one2one	97
260945_at	At1g05950	At1g05950		not assigned.unknown			59.9619	54.3299	44.3024	47.9097	36.4455	37.2975	1165.25	1179.81	1979.92	1935.21	1256.41	1175.87	0.534238	-0.0802108	0.610727	0.0714058	unknown protein.[Source:TAIR;Acc:AT1G05950]	1	1804401	1807471		AT1G05950				NA
260961_at	At1g05960	At1g05960		not assigned.unknown			40.976	38.7435	23.0084	23.5969	20.8936	31.2931	930.357	969.19	769.249	751.409	728.71	921.713	-0.342084	-0.172783	0.000286776	0.0614168	ARM repeat superfamily protein.[Source:TAIR;Acc:AT1G05960]	1	1807973	1815474	AT1G05960.2	AT1G05960	Al_scaffold_0001_534	1	ortholog_one2one	56
260960_at	At1g05990	At1g05990	RHS1	signalling.calcium			51.5494	46.5576	45.7944	41.3761	39.9338	49.4488	1056.61	1074.4	1848.96	1432.47	1274.18	1448.45	0.514451	0.287375	0.344929	0.47827	EF hand calcium-binding protein family.[Source:TAIR;Acc:AT1G05990]	1	1818447	1819040	AT1G05990.1	RHS1	Al_scaffold_0007_2100;scaffold_300885.1	7;3	ortholog_one2many	34;72
260955_at	At1g06000	At1g06000		misc.UDP glucosyl and glucoronyl transferases			48.8448	39.5698	37.1298	38.8536	42.4138	51.4102	1018.77	977.074	1358.53	1358.84	1301.93	1503.47	0.343771	0.464276	0.698054	0.0495216	UDP-Glycosyltransferase superfamily protein.[Source:TAIR;Acc:AT1G06000]	1	1820308	1821894	AT1G06000.1	AT1G06000	scaffold_100587.1	1	ortholog_one2one	95
260946_at	At1g06010	At1g06010		not assigned.unknown			60.3822	50.3291	51.5399	48.0403	40.7841	43.48	1175.93	1141.18	2436.02	2142.78	1420.97	1398.96	0.541642	0.057435	0.488622	0.497041	unknown protein.[Source:TAIR;Acc:AT1G06010]	1	1822618	1823997	AT1G06010.1	AT1G06010	Al_scaffold_0001_538	1	ortholog_one2one	91
260947_at	At1g06020	At1g06020		major CHO metabolism.degradation.sucrose.fructokinase			52.4088	44.2946	26.0833	27.6431	30.4019	31.8432	1059.78	1035.45	905.524	964.451	990.587	957.329	-0.127121	-0.0607846	0.000908039	0.107318	pfkB-like carbohydrate kinase family protein.[Source:TAIR;Acc:AT1G06020]	1	1824548	1826101	AT1G06020.1	AT1G06020	fgenesh1_pm.C_scaffold_1000461	1	ortholog_one2one	97
262460_s_at	AT1G06030;AT1G50390	AT1G06030		major CHO metabolism.degradation.sucrose.fructokinase			77.1945	74.7991	18.6826	22.827	27.2519	31.7132	1400.53	1507.29	687.422	830.086	983.07	1003.43	-1.04517	-0.570441	3.68867e-12	6.25171e-06															[AT1G06030, pfkB-like carbohydrate kinase family protein];[AT1G50390, pfkB-like carbohydrate kinase family protein]
260956_at	At1g06040	At1g06040	STO	RNA.regulation of transcription.C2C2(Zn) CO-like, Constans-like zinc finger family			54.285	50.4356	30.8447	32.8542	37.6588	37.998	1088.38	1122.92	1112.12	1056.24	1198.5	1123.81	-0.145125	-0.00498595	0.0163464	0.431376	B-box zinc finger family protein.[Source:TAIR;Acc:AT1G06040]	1	1828413	1829890	AT1G06040.1	STO	fgenesh2_kg.1__570__AT1G06040.1	1	ortholog_one2one	95
260959_at	At1g06050	At1g06050		not assigned.unknown			38.0487	32.2999	22.7533	29.8934	25.1242	30.833	899.445	884.942	788.889	977.045	839.833	926.599	0.0129285	0.00408083	0.0524051	0.499161	Protein of unknown function (DUF1336).[Source:TAIR;Acc:AT1G06050]	1	1830605	1832555	AT1G06050.1	AT1G06050	scaffold_100592.1	1	ortholog_one2one	92
260958_at	At1g06060	At1g06060		signalling.G-proteins			54.6377	54.3851	30.7956	33.0043	38.578	41.507	1103.63	1193.7	1103.38	1088.3	1290.37	1268.64	-0.114839	0.0903716	0.0471802	0.431113	LisH and RanBPM domains containing protein.[Source:TAIR;Acc:AT1G06060]	1	1832943	1834861	AT1G06060.1	AT1G06060	fgenesh2_kg.1__572__AT1G06060.1	1	ortholog_one2one	94
260953_at	At1g06070	At1g06070		RNA.regulation of transcription.bZIP transcription factor family			61.9488	55.1477	38.4365	34.1359	39.5368	37.3876	1175.04	1188.89	1492.68	1179.16	1279.16	1095.33	0.0269385	-0.0638327	0.0479409	0.225561	Basic-leucine zipper (bZIP) transcription factor family protein.[Source:TAIR;Acc:AT1G06070]	1	1834829	1837648	AT1G06070.1	AT1G06070	scaffold_100594.1	1	ortholog_one2one	86
260957_at	At1g06080	At1g06080	ADS1	lipid metabolism.FA desaturation.desaturase			33.1615	27.2984	25.7347	27.1659	26.8967	28.3865	842.62	820.298	861.627	883.694	885.38	871.865	-0.000711057	0.0422071	0.1881	0.747997	delta 9 desaturase 1.[Source:TAIR;Acc:AT1G06080]	1	1843568	1846302	AT1G06080.1	ADS1	scaffold_100596.1	1	ortholog_one2one	99
260948_at	At1g06100	At1g06100		lipid metabolism.FA desaturation.desaturase			45.1594	35.9571	18.3158	25.6642	23.4523	23.9324	983.548	936.19	628.906	848.151	796.28	766.058	-0.406903	-0.292231	4.88587e-06	0.00734337	Fatty acid desaturase family protein.[Source:TAIR;Acc:AT1G06100]	1	1851530	1853019	AT1G06100.1	AT1G06100	Al_scaffold_0001_547	1	ortholog_one2one	91
260949_at	At1g06110	At1g06110	SKIP16	protein.degradation.ubiquitin.E3.SCF.FBOX			39.5018	36.475	31.03	30.1106	35.294	43.4553	912.481	937.703	1102.97	1050.35	1124.27	1259.87	0.148126	0.30468	0.212708	0.244794	SKP1/ASK-interacting protein 16.[Source:TAIR;Acc:AT1G06110]	1	1853077	1855031	AT1G06110.1	SKIP16	fgenesh2_kg.1__578__AT1G06110.1	1	ortholog_one2one	94
260950_s_at	AT1G06120;AT1G06090	AT1G06120		lipid metabolism.FA desaturation.desaturase			60.6992	51.0665	18.7851	15.7699	23.9414	22.4178	1178	1149.67	668.639	505.248	804.865	738.177	-0.879041	-0.425217	9.36275e-11	0.000105003															[AT1G06120, Fatty acid desaturase family protein];[AT1G06090, Fatty acid desaturase family protein]
260954_at	At1g06130	At1g06130	GLX2-4	Biodegradation of Xenobiotics.hydroxyacylglutathione hydrolase			48.686	47.3966	37.9549	25.2507	33.3249	33.0805	1020.47	1086.71	1394.81	840.772	1072.04	998.964	-0.0344952	-0.0532511	0.0981819	0.306154	glyoxalase 2-4.[Source:TAIR;Acc:AT1G06130]	1	1857767	1860730	AT1G06130.1	GLX2-4	fgenesh1_pm.C_scaffold_1000471	1	ortholog_one2one	62
260952_at	At1g06140	At1g06140		not assigned.no ontology.pentatricopeptide (PPR) repeat-containing protein			56.9185	41.8616	36.79	38.9478	43.3035	43.4815	1116.27	1010.35	1323.13	1318.49	1329.84	1263.26	0.264229	0.241559	0.914586	0.306501	Pentatricopeptide repeat (PPR) superfamily protein.[Source:TAIR;Acc:AT1G06140]	1	1864796	1866472		AT1G06140				NA
260951_at	At1g06150	At1g06150	EMB1444	not assigned.no ontology.pentatricopeptide (PPR) repeat-containing protein			38.9244	36.8918	33.9388	36.836	39.6104	42.7246	915.435	949.925	1306.45	1308.33	1304	1359.44	0.257257	0.326724	0.808804	0.328896	basic helix-loop-helix (bHLH) DNA-binding superfamily protein.[Source:TAIR;Acc:AT1G06150]	1	1867015	1873718	AT1G06150.1	EMB1444	fgenesh1_pm.C_scaffold_1000474	1	ortholog_one2one	53
260783_at	At1g06160	At1g06160	ORA59	hormone metabolism.ethylene.signal transduction			51.5106	41.5994	41.7188	43.0372	41.4393	44.0293	1052.83	1005.73	1745.63	1562.66	1332.75	1310.48	0.504454	0.265926	0.633514	0.569658	octadecanoid-responsive Arabidopsis AP2/ERF 59.[Source:TAIR;Acc:AT1G06160]	1	1883004	1883934	AT1G06160.1	ORA59	fgenesh2_kg.1__587__AT1G06160.1	1	ortholog_one2one	87
257491_at	At1g06170	At1g06170		RNA.regulation of transcription.AP2/EREBP, APETALA2/Ethylene-responsive element binding protein family			49.2706	45.1219	32.3749	36.7343	41.2593	41.7144	1027.52	1054.14	1275.01	1457.29	1348.85	1246.1	0.188183	0.227515	0.0851124	0.840195	basic helix-loop-helix (bHLH) DNA-binding superfamily protein.[Source:TAIR;Acc:AT1G06170]	1	1884981	1886897	AT1G06170.2	AT1G06170	fgenesh1_pg.C_scaffold_1000487	1	ortholog_one2one	93
260784_at	At1g06180	At1g06180	ATMYB13;ATMYBLFGN;MYB13	RNA.regulation of transcription.MYB domain transcription factor family			65.9092	54.5208	32.4225	36.0495	29.0681	28.0988	1231.09	1180.46	1225.81	1361.6	963.7	869.711	0.110691	-0.351058	0.0151874	0.00683383	myb domain protein 13.[Source:TAIR;Acc:AT1G06180]	1	1889408	1891158	AT1G06180.1	ATMYB13	fgenesh2_kg.1__590__AT1G06180.1	1	ortholog_one2one	88
260793_at	At1g06190	At1g06190		not assigned.unknown			71.2176	53.9624	43.6792	52.2067	34.0438	33.5349	1291.73	1175.98	1643.24	1972.4	1127.92	1026.59	0.449335	-0.279383	0.405445	0.0128373	Rho termination factor.[Source:TAIR;Acc:AT1G06190]	1	1892273	1894148	AT1G06190.1	AT1G06190	scaffold_100613.1	1	ortholog_one2one	89
260785_at	At1g06200	At1g06200		not assigned.unknown			65.4633	56.7027	71.9459	72.4324	73.6844	66.2034	1222.99	1217.3	4628.86	3760.83	2819.82	2224.37	1.59434	0.848935	0.139847	0.187002	Peptidase S24/S26A/S26B/S26C family protein.[Source:TAIR;Acc:AT1G06200]	1	1894336	1896935	AT1G06200.1	AT1G06200	scaffold_100614.1	1	ortholog_one2one	95
260794_at	At1g06210	At1g06210		cell.vesicle transport			63.1884	57.4507	36.8695	38.1846	30.9974	31.8656	1200.88	1231.73	1414.62	1358.84	1006.54	970.093	0.0901971	-0.278327	0.103394	0.0184138	ENTH/VHS/GAT family protein.[Source:TAIR;Acc:AT1G06210]	1	1897203	1899208	AT1G06210.1	AT1G06210	fgenesh1_pm.C_scaffold_1000479	1	ortholog_one2one	72
260786_s_at	AT1G06220;AT5G25230	AT1G06220		protein.synthesis.elongation			86.0057	73.1102	46.7106	57.8899	46.9673	48.2033	1515.92	1472.41	1932.04	2235.6	1542.58	1382.83	0.290227	-0.100795	0.40593	0.23881															[AT1G06220, Ribosomal protein S5/Elongation factor G/III/V family protein];[AT5G25230, Ribosomal protein S5/Elongation factor G/III/V family protein]
260795_at	At1g06225	At1g06225	CLE3	development.unspecified			38.228	36.1062	17.228	16.059	15.9272	19.3566	903.752	933.024	597.83	543.063	626.419	679.723	-0.751026	-0.519745	1.49533e-10	4.93992e-06	CLAVATA3/ESR-RELATED 3.[Source:TAIR;Acc:AT1G06225]	1	1905975	1906226	AT1G06225.1	CLE3	scaffold_100617.1	1	ortholog_one2one	92
260787_at	At1g06230	At1g06230	GTE4	RNA.regulation of transcription.Global transcription factor group			63.9444	55.3173	31.4365	34.6751	33.3901	36.0342	1223.01	1221.31	1142.41	1132.96	1110.31	1137.44	-0.0705311	-0.183375	0.0388097	0.0413051	global transcription factor group E4.[Source:TAIR;Acc:AT1G06230]	1	1906963	1910848	AT1G06230.3	GTE4	fgenesh1_pg.C_scaffold_1000493	1	ortholog_one2one	77
260790_at	At1g06240	At1g06240		not assigned.unknown			49.3552	42.4479	34.7995	37.1203	40.8744	44.0675	1029.08	1018.58	1239.08	1266.21	1287.07	1275.21	0.223228	0.246305	0.709603	0.355222	Protein of unknown function DUF455.[Source:TAIR;Acc:AT1G06240]	1	1911122	1913205	AT1G06240.1	AT1G06240	fgenesh2_kg.1__598__AT1G06240.1	1	ortholog_one2one	93
260791_at	At1g06250	At1g06250		lipid metabolism.lipid degradation.lipases.triacylglycerol lipase			49.4095	43.6977	30.8692	32.0344	28.0023	30.8162	1029.28	1035.62	1124.61	1086.35	901.847	919.757	0.109799	-0.127028	0.0811003	0.162655	alpha/beta-Hydrolases superfamily protein.[Source:TAIR;Acc:AT1G06250]	1	1913256	1914895	AT1G06250.1	AT1G06250	Al_scaffold_0001_565	1	ortholog_one2one	94
260788_at	At1g06260	At1g06260		protein.degradation.cysteine protease			39.4886	33.9911	36.1232	40.9716	35.905	35.8523	917.698	906.158	1303.22	1393.45	1130.44	1055.53	0.437422	0.200886	0.0884207	0.35963	Cysteine proteinases superfamily protein.[Source:TAIR;Acc:AT1G06260]	1	1916430	1917585	AT1G06260.1	AT1G06260	scaffold_100621.1	1	ortholog_one2one	98
260792_at	At1g06270	At1g06270		not assigned.no ontology.pentatricopeptide (PPR) repeat-containing protein			60.5004	52.7181	58.3109	58.2811	39.6152	55.3588	1166.28	1164.38	3447.98	2901.34	1389.27	1779.98	0.914547	0.175403	0.609253	0.80533	Pentatricopeptide repeat (PPR) superfamily protein.[Source:TAIR;Acc:AT1G06270]	1	1918088	1919760	AT1G06270.1	AT1G06270	scaffold_100623.1	1	ortholog_one2one	96
259419_at	At1g06310	At1g06310	ACX6	lipid metabolism.lipid degradation.beta-oxidation.acyl CoA DH			40.5906	32.475	23.1993	30.2996	32.7437	36.5759	939.058	895.34	851.002	1025.35	1059.88	1121.68	-0.056896	0.193676	0.0238355	0.62222	Putative acyl-coenzyme A oxidase 3.2, peroxisomal [Source:UniProtKB/Swiss-Prot;Acc:Q9LMI7]	1	1926791	1930258	AT1G06310.1	ACX6	scaffold_100627.1	1	ortholog_one2one	95
259389_at	At1g06320	At1g06320		not assigned.unknown			40.4419	34.5813	16.8197	18.6323	22.8163	19.9364	933.728	916.877	611.031	637.113	804.25	698.928	-0.611431	-0.325691	1.74393e-08	0.00232827	unknown protein.[Source:TAIR;Acc:AT1G06320]	1	1930523	1931449	AT1G06320.1	AT1G06320	Al_scaffold_0001_572	1	ortholog_one2one	78
259390_at	At1g06340	At1g06340		not assigned.no ontology.agenet domain-containing protein			46.3967	39.1831	26.3823	27.5789	28.3922	29.7246	1004.51	982.898	978.638	908.851	924.796	905.744	0.000539037	-0.0908273	0.00859305	0.241671	Plant Tudor-like protein.[Source:TAIR;Acc:AT1G06340]	1	1933284	1934014	AT1G06340.1	AT1G06340	scaffold_100630.1	1	ortholog_one2one	20
259391_s_at	AT1G06350;AT1G06360	AT1G06350		lipid metabolism.FA desaturation.desaturase			86.9943	85.368	85.4746	94.6786	88.1218	95.6419	1545.69	1697.32	4922.42	5036.81	3305.84	3237.42	1.12553	0.702867	0.000176633	0.00185549															[AT1G06350, Fatty acid desaturase family protein];[AT1G06360, Fatty acid desaturase family protein]
259392_at	At1g06380	At1g06380		protein.synthesis.ribosomal protein.eukaryotic.60S subunit.L1			53.8445	44.8785	28.325	32.8521	31.7385	30.6232	1080.43	1048.95	974.318	1084.28	1086.49	987.231	-0.0509867	-0.146769	0.0453613	0.027669	Ribosomal protein L1p/L10e family.[Source:TAIR;Acc:AT1G06380]	1	1945124	1946076	AT1G06380.1	AT1G06380	scaffold_100634.1	1	ortholog_one2one	92
259396_at	At1g06390	At1g06390	GSK1;ATGSK1;ATSK22;SK22;BIL2;ATSK2-3	protein.postranslational modification			45.6966	35.6483	27.3576	34.1494	30.0274	26.5465	982.385	930.16	979.584	1288.7	1042.3	851.293	0.135797	-0.103929	0.0933961	0.119154	GSK3/SHAGGY-like protein kinase 1.[Source:TAIR;Acc:AT1G06390]	1	1946788	1950860	AT1G06390.1	SK22	fgenesh2_kg.1__610__AT1G06390.1	1	ortholog_one2one	97
259395_at	At1g06400	At1g06400	ARA2;ATRABA1A;ATRAB11E;ARA-2	signalling.G-proteins			58.2475	46.3125	33.4596	37.6425	34.6845	41.0141	1134.48	1065.31	1336.41	1431.17	1143.07	1263.78	0.227845	0.0894148	0.0416529	0.301494	Ras-related small GTP-binding family protein.[Source:TAIR;Acc:AT1G06400]	1	1950844	1952785	AT1G06400.1	ARA2	scaffold_100636.1	1	ortholog_one2one	97
259393_at	At1g06410	At1g06410	ATTPS7;TPS7;ATTPSA	minor CHO metabolism.trehalose.potential TPS/TPP			48.5557	43.212	39.3623	43.2803	47.2221	58.3437	1019.34	1026.87	1563.68	1609.93	1679.55	1934.95	0.425076	0.563436	0.630409	0.195872	trehalose-phosphatase/synthase 7.[Source:TAIR;Acc:AT1G06410]	1	1954850	1958756	AT1G06410.1	ATTPS7	fgenesh2_kg.1__614__AT1G06410.1	1	ortholog_one2one	99
259394_at	At1g06420	At1g06420		not assigned.unknown			56.3332	45.0062	19.9645	22.162	22.8678	25.7509	1103.69	1052.9	672.768	689.87	776.863	792.341	-0.617428	-0.390179	7.73963e-08	0.000535872	unknown protein.[Source:TAIR;Acc:AT1G06420]	1	1958923	1959947	AT1G06420.1	AT1G06420	fgenesh2_kg.1__615__AT1G06420.1	1	ortholog_one2one	76
262626_at	At1g06430	At1g06430	FTSH8	protein.degradation.metalloprotease			52.07	45.5798	30.3067	36.7239	32.0763	37.4157	1060.85	1055.27	1055.07	1353.95	1008.93	1085.87	0.0580727	-0.0233165	0.108471	0.504498	FTSH protease 8.[Source:TAIR;Acc:AT1G06430]	1	1960058	1963011	AT1G06430.1	FTSH8	Al_scaffold_0001_584	1	ortholog_one2one	98
262625_at	At1g06440	At1g06440		not assigned.unknown			52.9439	49.6378	28.4736	31.5414	36.0469	37.5676	1073.44	1119.69	1094.51	1084.86	1198.5	1164.93	-0.0908707	-0.0196066	0.00434275	0.260977	ubiquitin thiolesterase [Source:RefSeq peptide;Acc:NP_172132]	1	1963380	1965051	AT1G06440.1	AT1G06440	fgenesh2_kg.8__2299__AT5G62990.1	8	ortholog_one2many	1
262624_at	At1g06450	At1g06450		RNA.processing.ribonucleases			38.4959	35.0024	21.055	22.0059	21.2562	24.3744	908.732	919.69	752.15	722.835	761.895	778.821	-0.315269	-0.255592	0.000200262	0.0271092	Polynucleotidyl transferase, ribonuclease H-like superfamily protein.[Source:TAIR;Acc:AT1G06450]	1	1965840	1967219		AT1G06450				NA
262629_at	At1g06460	At1g06460	ACD32.1;ACD31.2	stress.abiotic.heat			42.4372	44.591	29.1567	34.3556	25.4276	28.0726	949.077	1047.32	970.779	1110.51	845.615	854.046	0.0262582	-0.213221	0.374569	0.0236882	alpha-crystallin domain 32.1.[Source:TAIR;Acc:AT1G06460]	1	1967087	1969561	AT1G06460.1	ACD32.1	Al_scaffold_0001_587	1	ortholog_one2one	94
262623_at	At1g06470	At1g06470		transport.metabolite transporters at the envelope membrane			32.4612	29.6279	28.4434	32.4358	27.89	35.1523	837.07	849.789	972.419	1064.04	902.437	1019.41	0.25861	0.20261	0.943489	0.500363	Nucleotide/sugar transporter family protein.[Source:TAIR;Acc:AT1G06470]	1	1969729	1973767	AT1G06470.1	AT1G06470	scaffold_100644.1	1	ortholog_one2one	97
262628_at	At1g06490	At1g06490	ATGSL07;gsl07;atgsl7;GSL7	minor CHO metabolism.callose			29.6333	25.5321	17.7731	20.1659	17.9708	20.8452	808.028	799.482	628.467	693.279	675.528	711.839	-0.369655	-0.267228	2.12604e-05	0.0187584	glucan synthase-like 7.[Source:TAIR;Acc:AT1G06490]	1	1978762	1989409	AT1G06490.1	ATGSL07	fgenesh2_kg.1__623__AT1G06490.1	1	ortholog_one2one	95
262631_at	At1g06500	At1g06500		not assigned.unknown			36.1334	31.1747	24.2012	26.0089	25.06	23.2285	876.814	869.411	834.028	859.718	864.653	755.983	-0.11691	-0.14689	0.0120207	0.0510962	unknown protein.[Source:TAIR;Acc:AT1G06500]	1	1989479	1990730	AT1G06500.4	AT1G06500	scaffold_100647.1	1	ortholog_one2one	86
262622_at	At1g06510	At1g06510		not assigned.unknown			39.1841	30.9923	24.9656	22.2751	18.3882	20.5201	918.573	873.872	880.004	732.926	692.934	692.531	-0.218328	-0.393854	0.0027631	0.00244663	unknown protein.[Source:TAIR;Acc:AT1G06510]	1	1992333	1993840	AT1G06510.1	AT1G06510	scaffold_100649.1	1	ortholog_one2one	91
262630_at	At1g06520	At1g06520	ATGPAT1;GPAT1	lipid metabolism.Phospholipid synthesis			45.9921	42.1393	30.6097	34.6241	39.1363	43.3424	994.433	1013.99	1028.03	1129.34	1233.96	1219.92	0.099633	0.28485	0.612271	0.185559	glycerol-3-phosphate acyltransferase 1.[Source:TAIR;Acc:AT1G06520]	1	1993978	1996112	AT1G06520.1	ATGPAT1	scaffold_100650.1	1	ortholog_one2one	93
262621_at	At1g06530	At1g06530		cell.organisation			73.5828	66.0863	93.3534	131.433	109.978	121.363	1351.83	1374.78	6427.36	10051	5549.19	5446.06	2.02379	1.40867	5.25136e-05	0.00362043	Tropomyosin-related.[Source:TAIR;Acc:AT1G06530]	1	2001594	2002596		AT1G06530				NA
262620_at	At1g06540	At1g06540		not assigned.unknown			52.631	45.0464	39.9836	39.1703	38.6738	42.971	1068.44	1055.91	1527.07	1506.28	1223.58	1275.3	0.325012	0.177682	0.609847	0.807125	unknown protein.[Source:TAIR;Acc:AT1G06540]	1	2002877	2003393	AT1G06540.1	AT1G06540	Al_scaffold_0001_596	1	ortholog_one2one	89
262619_at	At1g06550	At1g06550		lipid metabolism.lipid degradation.beta-oxidation.enoyl CoA hydratase			37.3225	34.8881	20.7838	27.3034	26.3209	29.5644	905.512	920.212	749.693	890.57	877.278	899.96	-0.266208	-0.0449548	0.00133882	0.41387	ATP-dependent caseinolytic (Clp) protease/crotonase family protein.[Source:TAIR;Acc:AT1G06550]	1	2003627	2007190	AT1G06550.1	AT1G06550	Al_scaffold_0001_597	1	ortholog_one2one	95
262618_at	At1g06560	At1g06560		not assigned.no ontology			48.1873	40.3673	38.602	35.7377	41.8868	48.4089	1022.53	1000.53	1446.07	1230.09	1358.89	1471.48	0.282161	0.352963	0.966163	0.153186	NOL1/NOP2/sun family protein.[Source:TAIR;Acc:AT1G06560]	1	2007615	2012006	AT1G06560.1	AT1G06560	Al_scaffold_0001_598	1	ortholog_one2one	92
262635_at	At1g06570	At1g06570	PDS1;HPD	secondary metabolism.isoprenoids.tocopherol biosynthesis.hydroxyphenylpyruvate dioxygenase			60.3128	51.8442	51.6764	55.4133	46.6672	47.1894	1156.28	1138.66	2141.23	2054.32	1455.09	1327.79	0.741229	0.270512	0.00460306	0.292841	phytoene desaturation 1.[Source:TAIR;Acc:AT1G06570]	1	2011885	2013545	AT1G06570.1	PDS1	scaffold_100655.1	1	ortholog_one2one	95
262627_at	At1g06580	At1g06580		not assigned.no ontology.pentatricopeptide (PPR) repeat-containing protein			49.5905	41.9921	23.8976	27.5277	25.8926	32.5767	1038.74	1017.68	850.35	964.045	936.291	1126.72	-0.302648	-0.21038	0.000847568	0.0121237	Pentatricopeptide repeat (PPR) superfamily protein.[Source:TAIR;Acc:AT1G06580]	1	2014003	2016054	AT1G06580.1	AT1G06580	fgenesh2_kg.1__633__AT1G06580.1	1	ortholog_one2one	90
262617_at	At1g06590	At1g06590		not assigned.unknown			41.6418	34.9816	31.4478	38.6985	43.3301	42.3827	944.123	923.542	1254.9	1314.82	1371.36	1299.06	0.243782	0.444808	0.966982	0.106555	unknown protein.[Source:TAIR;Acc:AT1G06590]	1	2016308	2024662	AT1G06590.1	AT1G06590	scaffold_100656.1	1	ortholog_one2one	96
262616_at	At1g06620	At1g06620		redox.ascorbate and glutathione			40.5107	38.2307	23.7445	23.6026	26.0097	24.2016	945.771	980.061	842.736	798.674	888.063	786.924	-0.330974	-0.198559	0.000186749	0.0383723	2-oxoglutarate (2OG) and Fe(II)-dependent oxygenase superfamily protein.[Source:TAIR;Acc:AT1G06620]	1	2025601	2027271	AT1G06620.1	AT1G06620	Al_scaffold_0001_601;Al_scaffold_0265_1	1;scaffold_265	ortholog_one2many	93;94
262633_at	At1g06630	At1g06630		protein.degradation.ubiquitin.E3.SCF.FBOX			40.9423	37.4503	12.2544	11.7598	12.5924	15.9317	934.527	958.809	465.156	427.66	555.888	632.756	-1.11074	-0.704939	2.80431e-15	1.6362e-08	F-box/RNI-like superfamily protein.[Source:TAIR;Acc:AT1G06630]	1	2027739	2031388	AT1G06630.1	AT1G06630	Al_scaffold_0008_685	8	ortholog_one2many	1
262637_at	At1g06640	At1g06640		redox.ascorbate and glutathione			48.9898	42.9988	28.5282	28.9866	29.8453	32.0536	1025.27	1024.56	980.366	923.693	977.584	964.344	-0.148272	-0.112667	0.0192669	0.102738	2-oxoglutarate (2OG) and Fe(II)-dependent oxygenase superfamily protein.[Source:TAIR;Acc:AT1G06640]	1	2032338	2034018	AT1G06640.1	AT1G06640	Al_scaffold_0001_602	1	ortholog_one2one	91
262638_at	At1g06650	At1g06650		redox.ascorbate and glutathione			37.5779	35.9013	24.068	28.6457	28.4883	28.5414	898.419	936.854	871.846	990.274	953.414	908.814	-0.0766629	-0.0738718	0.00915929	0.257297	2-oxoglutarate (2OG) and Fe(II)-dependent oxygenase superfamily protein.[Source:TAIR;Acc:AT1G06650]	1	2035839	2037366	AT1G06650.2	AT1G06650	fgenesh2_kg.1__638__AT1G06650.2	1	ortholog_one2one	90
262636_at	At1g06670	At1g06670	NIH	DNA.unspecified			64.0833	63.2499	33.4443	23.417	43.7046	46.261	1205.28	1321.81	1604.48	791.61	1671.36	1549.52	-0.375154	0.00149203	1.58218e-05	0.0710409	nuclear DEIH-boxhelicase.[Source:TAIR;Acc:AT1G06670]	1	2040433	2047612	AT1G06670.1	NIH	fgenesh1_pm.C_scaffold_1000518	1	ortholog_one2one	91
262632_at	At1g06680	At1g06680	PSBP-1;OEE2;PSII-P;OE23	PS.lightreaction.photosystem II.PSII polypeptide subunits			37.569	35.0113	32.3325	43.4702	35.9855	36.5759	894.837	921.115	1150.34	1474.13	1139.12	1084.94	0.411553	0.203587	0.119612	0.393068	photosystem II subunit P-1.[Source:TAIR;Acc:AT1G06680]	1	2047825	2049418	AT1G06680.1	PSBP-1	fgenesh2_kg.1__643__AT1G06680.1	1	ortholog_one2one	99
262634_at	At1g06690	At1g06690		minor CHO metabolism.others			48.3611	41.376	35.8344	33.5801	46.5237	41.9353	1052.53	1026.47	1785.42	1318.53	1616.48	1281.41	0.132463	0.317465	0.115804	0.186945	NAD(P)-linked oxidoreductase superfamily protein.[Source:TAIR;Acc:AT1G06690]	1	2049602	2052154	AT1G06690.1	AT1G06690	fgenesh2_kg.1__645__AT1G06690.1;Al_scaffold_0004_412	1;4	ortholog_one2many	97;51
260835_at	At1g06700	At1g06700		protein.postranslational modification.kinase.receptor like cytoplasmatic kinase VIII			46.2443	38.2689	39.0382	43.2288	40.8781	38.7881	997.898	967.24	1506.92	1507.54	1292.84	1135.3	0.495202	0.247265	0.189295	0.335013	Protein kinase superfamily protein.[Source:TAIR;Acc:AT1G06700]	1	2052481	2055548	AT1G06700.2	AT1G06700	scaffold_100666.1	1	ortholog_one2one	99
260826_at	At1g06710	At1g06710		not assigned.no ontology.pentatricopeptide (PPR) repeat-containing protein			35.1434	33.5347	29.7733	32.0075	26.5661	26.9686	873.245	905.629	1054.57	1075.07	875.011	823.753	0.146569	-0.0617232	0.591548	0.453201	Tetratricopeptide repeat (TPR)-like superfamily protein.[Source:TAIR;Acc:AT1G06710]	1	2056575	2060242	AT1G06710.1	AT1G06710	fgenesh1_pm.C_scaffold_1000521	1	ortholog_one2one	96
260824_at	At1g06720	At1g06720		not assigned.unknown			48.729	48.7103	31.4113	32.3272	28.1385	34.7665	1025.21	1113.13	1078.67	1089.16	907.017	1018.73	0.141615	-0.0774835	0.162794	0.272636	P-loop containing nucleoside triphosphate hydrolases superfamily protein.[Source:TAIR;Acc:AT1G06720]	1	2060444	2067323	AT1G06720.1	AT1G06720	fgenesh2_kg.1__649__AT1G06720.1	1	ortholog_one2one	91
260834_at	At1g06730	At1g06730		minor CHO metabolism.others			39.1257	36.9687	34.1109	37.7553	35.3005	40.0852	909.546	942.213	1212.09	1291.45	1083.66	1131.58	0.371021	0.266849	0.50037	0.190365	pfkB-like carbohydrate kinase family protein.[Source:TAIR;Acc:AT1G06730]	1	2067529	2070446	AT1G06730.1	AT1G06730	scaffold_100669.1	1	ortholog_one2one	94
260827_at	At1g06740	At1g06740		DNA.synthesis/chromatin structure.retrotransposon/transposase.mutator-like transposase			46.0816	40.7602	51.8621	58.4041	48.4631	48.5703	993.468	999.137	2375.82	2573.43	1639.39	1501.81	1.03269	0.485012	0.0597187	0.321713	transposable element gene.[Source:TAIR;Acc:AT1G06740]	1	2070737	2073535		AT1G06740				NA
260828_at	At1g06750	At1g06750		not assigned.unknown			48.1451	40.5423	22.6945	20.4107	29.7513	24.0114	1032.99	1002.32	819.98	713.329	974.16	786.402	-0.542243	-0.234687	1.22045e-06	0.0325251	P-loop containing nucleoside triphosphate hydrolases superfamily protein.[Source:TAIR;Acc:AT1G06750]	1	2072979	2076505	AT1G06750.2	AT1G06750	fgenesh2_kg.1__651__AT1G06750.1	1	ortholog_one2one	96
260830_at	At1g06760	At1g06760		DNA.synthesis/chromatin structure.histone			52.6979	48.3316	43.0023	39.6623	35.7893	39.2068	1066.84	1097.87	1800.7	1434.61	1168.08	1159.75	0.395359	0.0134127	0.906161	0.568916	winged-helix DNA-binding transcription factor family protein.[Source:TAIR;Acc:AT1G06760]	1	2076504	2077698	AT1G06760.1	AT1G06760	fgenesh2_kg.1__652__AT1G06760.1	1	ortholog_one2one	44
260823_at	At1g06770	At1g06770	DRIP1	RNA.regulation of transcription.unclassified			47.7028	41.248	29.3739	35.1976	32.375	39.4318	1013.54	1001.25	1072.76	1189.79	1055.31	1182.52	0.0891076	0.0738014	0.200504	0.693975	DREB2A-interacting protein 1.[Source:TAIR;Acc:AT1G06770]	1	2078911	2081939	AT1G06770.1	DRIP1	scaffold_100673.1	1	ortholog_one2one	85
260832_at	At1g06780	At1g06780	GAUT6	misc.UDP glucosyl and glucoronyl transferases			63.2915	52.302	57.9613	50.0742	39.4316	49.9053	1198.25	1159.58	3363.61	2163.92	1334.59	1546.06	0.824474	0.0889195	0.47017	0.639976	galacturonosyltransferase 6.[Source:TAIR;Acc:AT1G06780]	1	2083311	2087131	AT1G06780.2	GAUT6	fgenesh2_kg.1__655__AT1G06780.1	1	ortholog_one2one	21
260822_at	At1g06790	At1g06790		RNA.transcription			40.3274	36.109	36.7866	45.8519	38.8921	37.9418	936.12	947.135	1303.81	1523.78	1210.13	1096.32	0.545857	0.297901	0.00189972	0.0751651	RNA polymerase Rpb7 N-terminal domain-containing protein.[Source:TAIR;Acc:AT1G06790]	1	2087232	2089786	AT1G06790.1	AT1G06790	Al_scaffold_0001_618	1	ortholog_one2one	95
260833_at	At1g06800	At1g06800	PLA-I{gamma}1	lipid metabolism.lipid degradation.lipases.triacylglycerol lipase			40.049	37.8081	41.1203	56.0501	40.7623	47.7058	923.425	951.682	1621.33	2624.09	1397.87	1554.73	0.912099	0.449874	0.0969556	0.428983	alpha/beta-Hydrolases superfamily protein.[Source:TAIR;Acc:AT1G06800]	1	2089417	2091686	AT1G06800.1	PLA-I{gamma}1	fgenesh2_kg.1__656__AT1G06800.1	1	ortholog_one2one	96
260821_at	At1g06820	At1g06820	CCR2;CRTISO	secondary metabolism.isoprenoids.carotenoids			41.5504	36.8264	34.0442	41.5215	33.769	38.2241	936.004	941.535	1212.87	1383.83	1075.47	1129.11	0.386143	0.155867	0.215948	0.687041	carotenoid isomerase.[Source:TAIR;Acc:AT1G06820]	1	2092946	2096232	AT1G06820.1	CRTISO	fgenesh2_kg.1__658__AT1G06820.1	1	ortholog_one2one	95
260831_at	At1g06830	At1g06830		redox.glutaredoxins			48.5086	39.9695	35.7123	43.0849	41.0742	37.3958	1038.86	991.466	1431.75	1826.04	1387.76	1163.02	0.516461	0.233738	0.560209	0.976563	Glutaredoxin family protein.[Source:TAIR;Acc:AT1G06830]	1	2097151	2097655	AT1G06830.1	AT1G06830	fgenesh2_kg.1__659__AT1G06830.1	1	ortholog_one2one	99
260820_at	At1g06840	At1g06840		signalling.receptor kinases.leucine rich repeat VIII-1			65.2221	52.2407	43.9229	47.384	41.1439	48.9239	1217.93	1147.67	1576.62	1671.67	1334.92	1472.09	0.424913	0.0984297	0.134777	0.836098	Leucine-rich repeat protein kinase family protein.[Source:TAIR;Acc:AT1G06840]	1	2097747	2103479	AT1G06840.1	AT1G06840	Al_scaffold_0001_622	1	ortholog_one2one	95
260819_at	At1g06850	At1g06850	AtbZIP52;bZIP52	RNA.regulation of transcription.bZIP transcription factor family			28.8577	22.8221	17.5831	20.4225	17.3056	18.8864	802.911	771.571	618.774	679.041	670.372	688.786	-0.299265	-0.240103	0.000444343	0.0133727	basic leucine-zipper 52.[Source:TAIR;Acc:AT1G06850]	1	2105048	2106749	AT1G06850.1	AtbZIP52	Al_scaffold_0001_623	1	ortholog_one2one	96
260829_s_at	AT1G06870;AT2G30440	AT1G06870		protein.targeting.chloroplast			34.6844	29.3613	12.5768	10.455	12.1483	11.2347	866.509	851.72	454.275	390.764	537.03	506.818	-0.985132	-0.632172	7.2309e-13	3.15122e-07															[AT1G06870, Peptidase S24/S26A/S26B/S26C family protein];[AT2G30440, thylakoid processing peptide]
260818_at	At1g06890	At1g06890		not assigned.no ontology			46.9064	44.5745	41.893	52.8649	45.3215	49.2266	998.085	1039.41	1544.06	1974.57	1432.08	1431.19	0.713586	0.442074	0.0312469	0.103461	nodulin MtN21 /EamA-like transporter family protein.[Source:TAIR;Acc:AT1G06890]	1	2111363	2114601	AT1G06890.1	AT1G06890	fgenesh2_kg.1__665__AT1G06890.1	1	ortholog_one2one	100
260817_at	At1g06900	At1g06900		protein.degradation			48.5165	41.6769	36.328	49.9051	33.4995	45.238	1022.99	1015.85	1400.77	1959.34	1069.07	1342.15	0.556528	0.195333	0.340136	0.699107	Insulinase (Peptidase family M16) family protein.[Source:TAIR;Acc:AT1G06900]	1	2114927	2120745	AT1G06900.1	AT1G06900	scaffold_100685.1	1	ortholog_one2one	98
260816_at	At1g06930	At1g06930		not assigned.unknown			44.1065	39.1655	28.2374	26.1723	39.2376	49.3118	978.111	983.497	1013.9	985.464	1413.93	1603.39	-0.106386	0.345747	0.010322	0.508956	unknown protein.[Source:TAIR;Acc:AT1G06930]	1	2128843	2129883	AT1G06930.1	AT1G06930	fgenesh2_kg.1__668__AT1G06930.1	1	ortholog_one2one	88
260815_at	At1g06950	At1g06950	ATTIC110;TIC110	protein.targeting.chloroplast			65.633	67.0034	60.3534	56.8204	77.1995	89.7678	1222.86	1356.48	2831.37	2226.11	3162.45	3332.19	0.767223	0.979959	0.21303	0.0428021	translocon at the inner envelope membrane of chloroplasts 110.[Source:TAIR;Acc:AT1G06950]	1	2130142	2135665	AT1G06950.1	TIC110	fgenesh2_kg.1__669__AT1G06950.1;scaffold_100703.1;scaffold_100690.1	1	ortholog_one2many	98;51
256052_at	At1g06960	At1g06960		RNA.processing.splicing			60.3709	50.6172	45.48	46.6823	44.0035	43.4841	1162.5	1132.01	1827.05	1760.5	1421.26	1258.05	0.518969	0.209413	0.483358	0.815106	RNA-binding (RRM/RBD/RNP motifs) family protein.[Source:TAIR;Acc:AT1G06960]	1	2135851	2137732	AT1G06960.1	AT1G06960	scaffold_100694.1	1	ortholog_one2one	83
256051_at	At1g06970	At1g06970	CHX14;ATCHX14	transport.metal			52.596	47.0325	43.1743	50.0754	40.1805	40.4746	1069.77	1088.88	1831.36	1974.94	1285.96	1194.24	0.640484	0.16567	0.455849	0.898286	cation/hydrogen exchanger 14.[Source:TAIR;Acc:AT1G06970]	1	2138109	2140818	AT1G06970.1	ATCHX14	fgenesh1_pm.C_scaffold_1000542	1	ortholog_one2one	97
256066_at	At1g06980	At1g06980		not assigned.unknown			46.1076	39.7694	45.7991	48.5057	48.3246	49.0021	988.725	979.607	1707.3	1693.33	1483.65	1404.57	0.696334	0.480643	0.000372607	0.00295235	unknown protein.[Source:TAIR;Acc:AT1G06980]	1	2143031	2143821	AT1G06980.1	AT1G06980	fgenesh2_kg.1__674__AT1G06980.1	1	ortholog_one2one	96
256059_at	At1g06990	At1g06990		misc.GDSL-motif lipase			43.4085	34.637	26.5146	30.8835	22.6349	28.9978	966.735	917.942	931.304	1007.77	782.521	878.366	0.104393	-0.102515	0.146432	0.133614	GDSL-like Lipase/Acylhydrolase superfamily protein.[Source:TAIR;Acc:AT1G06990]	1	2148387	2150152	AT1G06990.1	AT1G06990	fgenesh1_pm.C_scaffold_1000544	1	ortholog_one2one	94
256050_at	At1g07000	At1g07000	ATEXO70B2;EXO70B2	RNA.regulation of transcription.unclassified			44.8021	37.4612	31.0636	31.691	30.8003	35.8019	976.526	951.671	1139.87	1150.94	1004.13	1093.47	0.116691	0.060645	0.110088	0.605563	exocyst subunit exo70 family protein B2.[Source:TAIR;Acc:AT1G07000]	1	2150194	2152325	AT1G07000.1	ATEXO70B2	fgenesh2_kg.5__701__AT3G29400.1;fgenesh2_kg.8__919__AT5G50380.1	5;8	ortholog_one2many	2;3
256049_at	At1g07010	At1g07010		misc.calcineurin-like phosphoesterase family protein			50.9514	43.6654	44.8084	56.663	43.4245	51.0534	1059.45	1042.11	2083.73	2479.38	1435.52	1548.13	0.728716	0.323998	0.266674	0.250395	Calcineurin-like metallo-phosphoesterase superfamily protein.[Source:TAIR;Acc:AT1G07010]	1	2152852	2155269	AT1G07010.3	AT1G07010	fgenesh2_kg.1__678__AT1G07010.1	1	ortholog_one2one	93
256064_at	At1g07020	At1g07020		not assigned.unknown			56.6367	45.3923	57.8287	88.9718	45.5617	52.2192	1119.8	1056.43	2970.75	4672.11	1468.07	1526.28	1.53517	0.341781	0.000118266	0.267406	unknown protein.[Source:TAIR;Acc:AT1G07020]	1	2155213	2156008	AT1G07020.1	AT1G07020	Al_scaffold_0001_642	1	ortholog_one2one	86
256048_at	At1g07025	At1g07025		transport.metabolite transporters at the mitochondrial membrane			43.086	38.8504	21.7361	38.8481	22.8147	19.968	955.434	970.972	804.78	1554.48	794.953	698.778	0.203686	-0.389721	0.0257257	0.00773513	Mitochondrial substrate carrier family protein.[Source:TAIR;Acc:AT1G07025]	1	2157658	2158158	AT1G07025.1	AT1G07025	Al_scaffold_0001_644	1	ortholog_one2one	22
256055_at	At1g07030	At1g07030		transport.metabolite transporters at the mitochondrial membrane			38.4323	39.7655	38.7472	77.9342	28.6726	31.5416	906.359	986.632	1536.59	3760.12	976.472	981.446	1.23189	-0.0510211	0.00868702	0.425471	Mitochondrial substrate carrier family protein.[Source:TAIR;Acc:AT1G07030]	1	2158420	2160809	AT1G07030.1	AT1G07030	fgenesh2_kg.1__680__AT1G07030.1	1	ortholog_one2one	97
256061_at	At1g07040	At1g07040		not assigned.unknown			49.2895	48.7524	29.8789	37.2972	35.5272	41.9422	1032.59	1104.17	1087.55	1267.11	1136.01	1223.92	0.0164407	0.130453	0.102459	0.877962	unknown protein.[Source:TAIR;Acc:AT1G07040]	1	2160938	2163308	AT1G07040.1	AT1G07040	scaffold_100707.1	1	ortholog_one2one	95
256060_at	At1g07050	At1g07050		development.unspecified			54.8295	50.5404	34.4296	44.059	36.5602	39.2492	1124.94	1176.31	1686.19	1992.73	1362.22	1325.51	0.169997	-0.0889467	0.0312828	0.143735	CCT motif family protein.[Source:TAIR;Acc:AT1G07050]	1	2164188	2165239	AT1G07050.1	AT1G07050	Al_scaffold_0001_647	1	ortholog_one2one	26
256047_at	At1g07060	At1g07060		not assigned.unknown			45.0983	44.582	21.1865	24.1913	22.1328	23.8096	985.17	1052	700.721	797.348	773.285	761.99	-0.443034	-0.367185	7.96955e-06	0.000589884	unknown protein.[Source:TAIR;Acc:AT1G07060]	1	2167107	2168397	AT1G07060.1	AT1G07060	fgenesh1_pg.C_scaffold_1000572	1	ortholog_one2one	67
256065_at	At1g07070	At1g07070		protein.synthesis.ribosomal protein.eukaryotic.60S subunit.L35A			55.482	48.0029	38.2172	41.5221	37.7126	44.9277	1106.75	1099.63	1462.03	1472.31	1181.62	1340.11	0.235482	0.129639	0.844196	0.899642	Ribosomal protein L35Ae family protein.[Source:TAIR;Acc:AT1G07070]	1	2168564	2169851	AT1G07070.1	AT1G07070	fgenesh2_kg.1__683__AT1G07070.1	1	ortholog_one2one	100
256034_at	At1g07080	At1g07080		not assigned.no ontology			45.581	42.0766	37.1627	27.9829	39.0994	34.7141	993.199	1016.44	1477.68	903.347	1299.7	1060.16	0.0842277	0.136321	0.235973	0.82206	Thioredoxin superfamily protein.[Source:TAIR;Acc:AT1G07080]	1	2169982	2172194	AT1G07080.1	AT1G07080	fgenesh2_kg.1__684__AT1G07080.1	1	ortholog_one2one	92
256062_at	At1g07090	At1g07090	LSH6	not assigned.unknown			38.5781	31.5546	30.7442	33.1648	37.0759	35.5105	904.256	875.9	1066.63	1069.24	1186.06	1059.79	0.187753	0.275086	0.807762	0.262558	Protein of unknown function (DUF640).[Source:TAIR;Acc:AT1G07090]	1	2173952	2174894	AT1G07090.1	LSH6	scaffold_100712.1	1	ortholog_one2one	94
256036_at	At1g07110	At1g07110	F2KP;ATF2KP;FKFBP	glycolysis.cytosolic branch.fructose-2,6-bisphosphatase (Fru2,6BisPase)			45.7472	36.7326	46.0372	50.4516	42.2461	45.1009	993.976	957.495	1834.85	1880.31	1333.41	1302.24	0.712015	0.457734	0.00361171	0.0710925	fructose-2,6-bisphosphatase.[Source:TAIR;Acc:AT1G07110]	1	2178104	2184148	AT1G07110.1	F2KP	fgenesh2_kg.1__686__AT1G07110.1	1	ortholog_one2one	97
256054_at	At1g07120	At1g07120		not assigned.unknown			61.4636	47.786	31.6952	37.7104	36.2945	35.7053	1180.91	1105.56	1196.2	1365.23	1210.33	1094.09	-0.0701893	-0.117284	0.022809	0.102577		1	2184759	2186580	AT1G07120.1	AT1G07120	fgenesh2_kg.1__687__AT1G07120.1	1	ortholog_one2one	91
256063_at	At1g07130	At1g07130	STN1;ATSTN1	RNA.regulation of transcription.unclassified			61.0017	48.3011	59.6539	65.0756	53.9307	57.1831	1164.52	1092.31	2492.35	2608.9	1691.96	1658.54	1.06592	0.53461	3.02291e-05	0.0299197	Nucleic acid-binding, OB-fold-like protein.[Source:TAIR;Acc:AT1G07130]	1	2187776	2188733	AT1G07130.1	STN1	scaffold_100715.1	1	ortholog_one2one	92
256035_at	At1g07140	At1g07140	SIRANBP	signalling.G-proteins			42.4638	37.2141	30.7809	31.917	31.5054	29.0963	955.904	949.67	1103.38	1054.64	1010.14	890.456	0.0937187	-0.0261493	0.334699	0.455204	Pleckstrin homology (PH) domain superfamily protein.[Source:TAIR;Acc:AT1G07140]	1	2191723	2193793		SIRANBP				NA
256045_at	At1g07150	At1g07150	MAPKKK13	signalling.MAP kinases			57.1285	51.7868	45.033	40.8326	37.9232	40.8172	1129.08	1151.83	2166.65	1559.93	1343.84	1329.53	0.381389	-0.0114793	0.297312	0.107862	mitogen-activated protein kinase kinase kinase 13.[Source:TAIR;Acc:AT1G07150]	1	2193941	2195798	AT1G07150.1	MAPKKK13	fgenesh1_pg.C_scaffold_1000578	1	ortholog_one2one	13
256044_at	At1g07160	At1g07160		protein.postranslational modification			61.6854	50.2262	45.2954	44.4745	44.6308	50.4383	1185.23	1123.95	2026.14	1750.59	1477.68	1534.22	0.48512	0.30949	0.905573	0.73313	Protein phosphatase 2C family protein.[Source:TAIR;Acc:AT1G07160]	1	2197908	2199748	AT1G07160.1	AT1G07160	fgenesh2_kg.1__690__AT1G07160.1	1	ortholog_one2one	84
256067_at	At1g07170	At1g07170		not assigned.unknown			53.7653	50.7828	33.0496	33.3426	33.9119	33.7188	1083.77	1138.17	1174.46	1076.19	1107.54	1015.32	0.0284894	-0.115655	0.137326	0.0911705	PHF5-like protein.[Source:TAIR;Acc:AT1G07170]	1	2200123	2201265	AT1G07170.3	AT1G07170	fgenesh1_pg.C_scaffold_1000580	1	ortholog_one2one	67
256057_at	At1g07180	At1g07180	ATNDI1;NDA1	mitochondrial electron transport / ATP synthesis.NADH-DH.type II.internal matrix			36.6678	34.9635	25.6144	22.1241	21.9658	24.638	886.865	921.499	929.779	748.268	750.756	774.201	-0.1905	-0.209865	0.00193547	0.0802055	alternative NAD(P)H dehydrogenase 1.[Source:TAIR;Acc:AT1G07180]	1	2204320	2206934	AT1G07180.1	ATNDI1	scaffold_100724.1	1	ortholog_one2one	97
256056_at	At1g07190	At1g07190		not assigned.unknown			62.143	47.6033	25.7416	20.0077	28.2493	25.7056	1212.4	1111.51	952.648	676.816	979.302	865.048	-0.665968	-0.430374	6.39385e-09	6.36354e-05		1	2208013	2208177		AT1G07190				NA
256043_at	At1g07210	At1g07210		protein.synthesis.ribosomal protein.prokaryotic.unknown organellar.30S subunit.S18			40.9603	37.5979	28.5257	32.3691	29.329	31.2732	938.687	959.434	1017.51	1160.73	1026.93	1015.41	0.0990184	-0.00239379	0.166493	0.178014	Ribosomal protein S18.[Source:TAIR;Acc:AT1G07210]	1	2215223	2216982	AT1G07210.1	AT1G07210	scaffold_100726.1	1	ortholog_one2one	95
256042_at	At1g07220	At1g07220		not assigned.unknown			48.4359	36.2656	38.2606	42.3375	40.6869	43.5041	1031.41	949.146	1532.59	1615.56	1370.19	1382.02	0.392769	0.282028	0.644554	0.601537	Arabidopsis thaliana protein of unknown function (DUF821).[Source:TAIR;Acc:AT1G07220]	1	2216925	2219474	AT1G07220.1	AT1G07220	scaffold_100727.1	1	ortholog_one2one	95
256041_at	At1g07230	At1g07230	NPC1	not assigned.no ontology			34.4052	26.9496	27.573	32.4827	28.53	29.7443	858.157	818.959	1123.36	1192.11	943.372	938.11	0.210099	0.0696156	0.173176	0.791788	non-specific phospholipase C1.[Source:TAIR;Acc:AT1G07230]	1	2220253	2222982	AT1G07230.1	NPC1	scaffold_100728.1	1	ortholog_one2one	96
256058_at	At1g07240	At1g07240	UGT71C5	misc.UDP glucosyl and glucoronyl transferases			77.3225	66.1291	69.8141	83.0404	62.94	66.2386	1367.65	1337.61	3297.99	3848.66	2161.65	2078.73	1.22844	0.485038	0.000117599	0.315259	UDP-glucosyl transferase 71C5.[Source:TAIR;Acc:AT1G07240]	1	2223691	2225452	AT1G07240.1	UGT71C5	fgenesh2_kg.1__696__AT1G07240.1	1	ortholog_one2one	92
256033_at	At1g07250	At1g07250	UGT71C4	misc.UDP glucosyl and glucoronyl transferases			66.7497	58.2389	44.101	41.9968	48.5154	49.9723	1235.55	1223.91	1668.42	1441.78	1500.63	1408.03	0.268442	0.212489	0.93337	0.353115	UDP-glucosyl transferase 71C4.[Source:TAIR;Acc:AT1G07250]	1	2225900	2227566	AT1G07250.1	UGT71C4	scaffold_100730.1	1	ortholog_one2one	95
256053_at	At1g07260	At1g07260	UGT71C3	misc.UDP glucosyl and glucoronyl transferases			63.8647	55.2296	48.5067	51.6256	47.921	49.0746	1201.33	1189.61	1942.57	1918.38	1518	1429.32	0.534688	0.211328	0.132804	0.599466	UDP-glucosyl transferase 71C3.[Source:TAIR;Acc:AT1G07260]	1	2227594	2229319	AT1G07260.1	UGT71C3	fgenesh2_kg.1__697__AT1G07260.1	1	ortholog_one2one	93
256040_at	At1g07270	At1g07270		cell.division			30.071	31.5907	24.0847	29.7236	19.2201	19.7334	816.992	880.604	825.928	1016	693.26	676.185	0.00503413	-0.256907	0.160838	0.0215405	Cell division control, Cdc6.[Source:TAIR;Acc:AT1G07270]	1	2229757	2232897	AT1G07270.1	AT1G07270	fgenesh1_pm.C_scaffold_1000570	1	ortholog_one2one	90
261075_at	At1g07280	At1g07280		not assigned.unknown			55.2129	47.9408	41.0852	45.1871	42.7151	41.6937	1104.69	1097.1	1708.55	1728.57	1409.04	1236	0.368856	0.134535	0.910176	0.977379	Tetratricopeptide repeat (TPR)-like superfamily protein.[Source:TAIR;Acc:AT1G07280]	1	2238087	2241217	AT1G07280.1	AT1G07280	fgenesh2_kg.1__699__AT1G07280.1	1	ortholog_one2one	94
261074_at	At1g07290	At1g07290	GONST2	transporter.sugars			37.713	36.7354	24.6222	30.1925	31.1331	32.7117	896.493	941.507	888.344	1044.68	1013.25	985.131	0.00738219	0.120361	0.0268898	0.815987	golgi nucleotide sugar transporter 2.[Source:TAIR;Acc:AT1G07290]	1	2242256	2244428	AT1G07290.1	GONST2	fgenesh2_kg.1__700__AT1G07290.1	1	ortholog_one2one	44
261073_at	At1g07300	At1g07300		not assigned.no ontology			56.6164	48.455	35.6818	42.6306	35.9296	40.3673	1114.06	1103.25	1315.21	1656.48	1111.42	1155.35	0.318449	0.0727157	0.581172	0.892549	josephin protein-related.[Source:TAIR;Acc:AT1G07300]	1	2245758	2246492	AT1G07300.1	AT1G07300	scaffold_100735.1	1	ortholog_one2one	18
261083_at	At1g07310	At1g07310		not assigned.no ontology.C2 domain-containing protein			47.864	38.2349	29.8221	36.338	31.8267	31.5759	1015.25	967.358	1087.76	1219.27	1067.85	963.193	0.158266	-0.00832228	0.370963	0.25373	Calcium-dependent lipid-binding (CaLB domain) family protein.[Source:TAIR;Acc:AT1G07310]	1	2247509	2248961	AT1G07310.1	AT1G07310	fgenesh2_kg.1__702__AT1G07310.1	1	ortholog_one2one	97
261078_at	At1g07320	At1g07320	RPL4	protein.synthesis.ribosomal protein.prokaryotic.chloroplast.50S subunit.L4			76.2386	64.4834	56.8868	56.3412	60.2094	59.725	1353.58	1319.82	2842.21	2409.34	2062.93	1829.02	0.806837	0.453644	0.853732	0.589705	ribosomal protein L4.[Source:TAIR;Acc:AT1G07320]	1	2249133	2250529	AT1G07320.1	RPL4	fgenesh2_kg.1__705__AT1G07320.2	1	ortholog_one2one	96
257489_at	At1g07330	At1g07330		not assigned.unknown			44.1414	42.5788	23.9367	23.5178	19.4309	23.0929	969.695	1014.77	837.303	800.337	717.28	750.466	-0.288174	-0.434405	0.000146493	0.00104033	unknown protein.[Source:TAIR;Acc:AT1G07330]	1	2251131	2253585	AT1G07330.1	AT1G07330	fgenesh2_kg.1__707__AT1G07330.1	1	ortholog_one2one	83
261072_at	At1g07340	At1g07340	ATSTP2;STP2	transporter.sugars			41.6118	35.753	24.8732	28.8224	25.5651	27.7211	940.049	931.464	886.364	905.791	874.393	870.425	-0.141468	-0.158895	0.0193013	0.0522892	sugar transporter 2.[Source:TAIR;Acc:AT1G07340]	1	2254822	2256850	AT1G07340.1	ATSTP2	fgenesh1_pg.C_scaffold_1000595	1	ortholog_one2one	94
261081_at	At1g07350	At1g07350		not assigned.no ontology			57.8472	53.6538	29.6142	37.3057	29.1882	32.0326	1120.7	1163.48	1068	1389.51	970.237	976.567	-0.0045658	-0.29514	0.00977278	0.0166752	RNA-binding (RRM/RBD/RNP motifs) family protein.[Source:TAIR;Acc:AT1G07350]	1	2257425	2260101	AT1G07350.1	AT1G07350	fgenesh2_kg.1__710__AT1G07350.1	1	ortholog_one2one	85
261082_at	At1g07360	At1g07360		RNA.regulation of transcription.unclassified			56.9969	50.0529	40.9577	47.6009	47.4227	57.4658	1116.33	1117.35	1577.15	1847.62	1524.86	1718.67	0.560627	0.499098	0.967411	0.303831	CCCH-type zinc fingerfamily protein with RNA-binding domain.[Source:TAIR;Acc:AT1G07360]	1	2260389	2262865	AT1G07360.1	AT1G07360	fgenesh2_kg.1__711__AT1G07360.1	1	ortholog_one2one	96
261080_at	At1g07370	At1g07370	PCNA1;ATPCNA1	RNA.regulation of transcription.putative transcription regulator			68.1461	57.1259	37.3934	38.4034	39.391	40.903	1254.73	1217.92	1479.52	1449.64	1239.06	1236.06	0.218858	-0.0594361	0.0393618	0.334278	proliferating cellular nuclear antigen 1.[Source:TAIR;Acc:AT1G07370]	1	2263140	2264551	AT1G07370.1	PCNA1	scaffold_100742.1	1	ortholog_one2one	100
261071_at	At1g07380	At1g07380		lipid metabolism.exotics (steroids, squalene etc).sphingolipids.ceramidase			48.5443	51.1255	43.5957	45.4571	38.2771	39.5112	1019.6	1136.44	1713.37	1638.81	1197.53	1125.8	0.520604	0.137453	0.20927	0.833046	Neutral/alkaline non-lysosomal ceramidase.[Source:TAIR;Acc:AT1G07380]	1	2264829	2268306	AT1G07380.1	AT1G07380	fgenesh1_pm.C_scaffold_1000580	1	ortholog_one2one	97
261070_at	At1g07390	At1g07390	AtRLP1;RLP1	signalling.receptor kinases.misc			49.4699	42.8948	43.9011	56.7352	49.6251	57.8919	1042.1	1034	2072.37	2512.02	1772.56	1809.29	0.907669	0.696684	0.533638	0.200881	receptor like protein 1.[Source:TAIR;Acc:AT1G07390]	1	2269893	2274820	AT1G07390.3	RLP1	fgenesh2_kg.1__714__AT1G07390.1	1	ortholog_one2one	34
261069_at	At1g07410	At1g07410	ATRABA2B;RAB-A2B;ATRAB-A2B;RABA2b	signalling.G-proteins			49.9241	42.7036	56.2271	61.7369	66.7419	72.5087	1039.65	1019.73	2448.71	2530.64	2376.55	2405.37	1.05335	1.04562	3.18985e-05	7.22703e-05	RAB GTPase homolog A2B.[Source:TAIR;Acc:AT1G07410]	1	2276053	2277154	AT1G07410.1	RAB-A2B	Al_scaffold_0001_685	1	ortholog_one2one	100
261076_at	At1g07420	At1g07420	ATSMO2;SMO2-1	lipid metabolism.exotics (steroids, squalene etc).methylsterol monooxygenase			32.1309	29.3745	25.4692	33.1587	25.6763	33.1283	831.631	844.195	939.253	1127.57	854.681	976.569	0.225978	0.109976	0.316581	0.949384	sterol 4-alpha-methyl-oxidase 2-1.[Source:TAIR;Acc:AT1G07420]	1	2277807	2280297	AT1G07420.1	ATSMO2	scaffold_100747.1	1	ortholog_one2one	98
261077_at	At1g07430	At1g07430	HAI2	protein.postranslational modification			76.1306	68.2375	43.3028	50.8227	51.0634	56.3467	1343.83	1370.55	1827.58	2042.72	1765.74	1724.24	0.363621	0.242799	0.2886	0.642972	highly ABA-induced PP2C gene 2.[Source:TAIR;Acc:AT1G07430]	1	2280835	2282828	AT1G07430.1	HAI2	fgenesh2_kg.1__718__AT1G07430.1	1	ortholog_one2one	79
261084_at	At1g07440	At1g07440		misc.nitrilases, *nitrile lyases, berberine bridge enzymes, reticuline oxidases, troponine reductases			35.5892	29.7551	20.4092	22.8192	16.4679	20.8048	871.483	852.468	678.731	712.383	624.926	698.015	-0.298194	-0.345441	0.000602829	0.00133294	NAD(P)-binding Rossmann-fold superfamily protein.[Source:TAIR;Acc:AT1G07440]	1	2286149	2287730	AT1G07440.1	AT1G07440	fgenesh2_kg.1__720__AT1G07440.1	1	ortholog_one2one	93
261068_at	At1g07450	At1g07450		misc.nitrilases, *nitrile lyases, berberine bridge enzymes, reticuline oxidases, troponine reductases			38.4859	32.9371	24.9892	28.606	23.4566	19.8826	915.944	897.808	910.906	1006.08	809.671	706.151	-0.0736117	-0.277651	0.0130633	0.0113526	NAD(P)-binding Rossmann-fold superfamily protein.[Source:TAIR;Acc:AT1G07450]	1	2287926	2289336	AT1G07450.1	AT1G07450	fgenesh2_kg.1__721__AT1G07450.1	1	ortholog_one2one	85
261067_at	At1g07460	At1g07460		misc.myrosinases-lectin-jacalin			49.5929	46.5322	29.6659	23.2334	26.5352	26.6914	1032.25	1070.73	1205.85	824.04	879.434	830.842	-0.25044	-0.300744	6.574e-05	0.0180528	Concanavalin A-like lectin family protein.[Source:TAIR;Acc:AT1G07460]	1	2290201	2290977	AT1G07460.1	AT1G07460	fgenesh2_kg.1__722__AT1G07460.1	1	ortholog_one2one	88
261079_s_at	AT1G07480;AT1G07470	AT1G07480		RNA.regulation of transcription.General Transcription			79.7971	74.8919	51.6586	53.52	41.4638	46.3974	1464.06	1555.61	2618.06	2517.99	1436.39	1483.95	0.22324	-0.186211	0.207664	0.0605473															[AT1G07480, Transcription factor IIA, alpha/beta subunit];[AT1G07470, Transcription factor IIA, alpha/beta subunit]
261066_at	At1g07485	At1g07485		not assigned.no ontology			59.0354	50.9853	53.4604	57.5062	44.6572	50.8439	1182.04	1158.13	2863.09	2721.5	1506.77	1523.01	0.710958	0.195476	0.607599	0.530883	unknown protein.[Source:TAIR;Acc:AT1G07485]	1	2301375	2302121	AT1G07485.1	AT1G07485	fgenesh2_kg.1__729__AT1G07485.1	1	ortholog_one2one	78
261065_at	At1g07500	At1g07500		not assigned.unknown			77.1757	66.4777	69.6959	59.6359	44.4504	51.8836	1383.51	1377.62	4667.33	3129.29	1472.77	1565.94	1.30141	0.0328969	0.441889	0.490197	unknown protein.[Source:TAIR;Acc:AT1G07500]	1	2304766	2305031	AT1G07500.1	AT1G07500	scaffold_100757.1	1	ortholog_one2one	42
261064_at	At1g07510	At1g07510	ftsh10	protein.degradation.metalloprotease			77.8059	68.094	43.3286	38.9766	44.9702	56.485	1377.54	1378.17	1661.56	1369.05	1457.32	1702.32	0.0303683	0.0869394	0.110958	0.495628	FTSH protease 10.[Source:TAIR;Acc:AT1G07510]	1	2305378	2309544	AT1G07510.1	ftsh10	scaffold_100758.1	1	ortholog_one2one	96
261063_at	At1g07520	At1g07520		RNA.regulation of transcription.GRAS transcription factor family			54.0096	50.9438	41.917	45.6701	38.4613	41.9154	1079.33	1129.59	1660.45	1704.66	1235.97	1235.51	0.504584	0.142447	0.778153	0.669718	GRAS family transcription factor.[Source:TAIR;Acc:AT1G07520]	1	2309564	2311805		AT1G07520				NA
261062_at	At1g07530	At1g07530	SCL14;ATGRAS2;GRAS2	RNA.regulation of transcription.GRAS transcription factor family			44.3294	34.5462	37.3843	60.7785	33.2225	42.0207	966.444	910.805	1615.31	3564.54	1070.39	1261.08	1.25983	0.244899	0.433738	0.732405	SCARECROW-like 14.[Source:TAIR;Acc:AT1G07530]	1	2313582	2316469	AT1G07530.1	SCL14	Al_scaffold_0001_697	1	ortholog_one2one	43
261061_at	At1g07540	At1g07540	TRFL2	RNA.regulation of transcription.MYB domain transcription factor family			53.9381	50.4315	35.4232	48.7953	37.2477	42.5297	1080.84	1127.91	1425.26	2610.99	1294.02	1354.51	0.550989	0.10814	0.264746	0.356471	TRF-like 2.[Source:TAIR;Acc:AT1G07540]	1	2318433	2321048	AT1G07540.1	TRFL2	Al_scaffold_0001_698	1	ortholog_one2one	95
261091_at	At1g07550	At1g07550		signalling.receptor kinases.leucine rich repeat I			30.8375	32.9295	19.0382	17.6338	22.3751	28.5238	828.293	900.28	683.577	577.243	798.673	906.626	-0.410627	0.0230571	0.000104912	0.227134	Leucine-rich repeat protein kinase family protein.[Source:TAIR;Acc:AT1G07550]	1	2322653	2326561		AT1G07550				NA
261090_at	At1g07560	At1g07560		signalling.receptor kinases.leucine rich repeat I			54.9805	47.3005	29.0239	26.5277	31.8914	32.5942	1096.47	1091.19	1020.92	883.353	1017.52	993.151	-0.0981953	-0.026224	0.00235022	0.129611	Leucine-rich repeat protein kinase family protein.[Source:TAIR;Acc:AT1G07560]	1	2327320	2331096		AT1G07560				NA
261089_at	At1g07570	At1g07570	APK1A;APK1	protein.postranslational modification.kinase.receptor like cytoplasmatic kinase VII			52.5885	42.0276	32.8665	39.2813	39.8775	52.0198	1069.31	1010.9	1133.85	1254.94	1218.28	1448.8	0.212989	0.353148	0.819074	0.0487413	Protein kinase superfamily protein.[Source:TAIR;Acc:AT1G07570]	1	2331170	2333738	AT1G07570.3	APK1	fgenesh2_kg.1__738__AT1G07570.2	1	ortholog_one2one	95
261088_at	At1g07590	At1g07590		RNA.regulation of transcription.putative transcription regulator			44.1073	40.4972	40.3667	40.7882	34.8655	34.0803	967.399	986.241	1442.53	1391.39	1098.76	990.069	0.461101	0.0696256	0.0644189	0.995107	Tetratricopeptide repeat (TPR)-like superfamily protein.[Source:TAIR;Acc:AT1G07590]	1	2336523	2339391	AT1G07590.1	AT1G07590	fgenesh2_kg.1__739__AT1G07590.1	1	ortholog_one2one	95
261438_at	AT1G07590;AT1G07600	AT1G07590		not assigned.disagreeing hits	AtMT1a	metallothionein 1a	81.7212	70.5605	42.3201	48.289	42.1026	40.5626	1452.17	1447.7	1553.95	1687.18	1295.71	1153.56	0.380658	-0.00967639	0.933204	0.266808															[AT1G07590, Tetratricopeptide repeat (TPR)-like superfamily protein];[AT1G07600, metallothionein 1A]
261435_at	At1g07615	At1g07615		not assigned.no ontology			63.3368	57.7656	53.6196	57.332	69.7792	72.8665	1208.35	1234.13	2242.04	2221.8	2382.97	2293.43	0.647483	0.764619	0.0190293	0.00207934	GTP-binding protein Obg/CgtA.[Source:TAIR;Acc:AT1G07615]	1	2342198	2344271	AT1G07615.1	AT1G07615	fgenesh1_pm.C_scaffold_1000594	1	ortholog_one2one	45
261413_at	At1g07630	At1g07630	PLL5	misc.acid and other phosphatases			43.0964	35.7145	34.5959	38.4316	38.4711	42.73	962.268	930.858	1428.01	1478.83	1265.53	1277.7	0.319584	0.286211	0.52798	0.364604	pol-like 5.[Source:TAIR;Acc:AT1G07630]	1	2349097	2351692	AT1G07630.1	PLL5	fgenesh2_kg.1__741__AT1G07630.1	1	ortholog_one2one	98
261409_at	At1g07640	At1g07640	OBP2	secondary metabolism.sulfur-containing.glucosinolates.regulation.indole			53.5843	47.6867	25.7949	32.3154	31.9001	34.4125	1078.98	1092.34	912.914	1156.3	1043.2	1038.95	-0.155118	-0.0886457	0.00226916	0.164755	Dof-type zinc finger DNA-binding family protein.[Source:TAIR;Acc:AT1G07640]	1	2354354	2356227	AT1G07640.3	OBP2	Al_scaffold_0001_706	1	ortholog_one2one	92
261434_at	At1g07650	At1g07650		signalling.receptor kinases.leucine rich repeat VIII-2			49.2124	38.1905	40.9366	45.5591	38.9116	33.1647	1029.07	960.196	1667.37	1619.1	1275.21	1054.12	0.576455	0.129651	0.24425	0.62125	Leucine-rich repeat transmembrane protein kinase.[Source:TAIR;Acc:AT1G07650]	1	2359549	2366561	AT1G07650.2	AT1G07650	fgenesh2_kg.1__745__AT1G07650.1	1	ortholog_one2one	95
261433_s_at	AT1G07670;AT1G07810	AT1G07670		transport.calcium			75.4669	76.7908	103.119	164.204	64.2916	69.1297	1347.18	1503.15	5518.46	9874.43	2137.34	2092.56	2.37972	0.396877	7.66935e-14	0.222667															[AT1G07670, endomembrane-type CA-ATPase 4];[AT1G07810, ER-type Ca2+-ATPase 1]
261432_at	At1g07680	At1g07680		not assigned.unknown			43.7451	35.2226	18.5954	21.9421	18.9627	18.9791	970.115	925.127	632.036	796.19	699.532	673.242	-0.485123	-0.472808	7.19252e-07	0.000110403	unknown protein.[Source:TAIR;Acc:AT1G07680]	1	2376012	2377186	AT1G07680.1	AT1G07680	fgenesh2_kg.1__749__AT1G07680.1	1	ortholog_one2one	83
261466_at	At1g07690	At1g07690		not assigned.unknown			61.9234	47.6793	22.6453	31.0582	23.5446	23.3943	1180.93	1090.43	786.275	1251.25	834.603	779.072	-0.311712	-0.559668	7.37509e-06	4.62274e-05		1	2378076	2379000	AT1G07690.1	AT1G07690	fgenesh1_pg.C_scaffold_1000622	1	ortholog_one2one	69
261417_at	At1g07700	At1g07700		redox.thioredoxin			60.3022	49.0964	37.6782	36.9887	34.8853	36.0969	1157.71	1107.13	1373	1294.9	1111.34	1079.55	0.196337	-0.0792471	0.380363	0.169734	Thioredoxin superfamily protein.[Source:TAIR;Acc:AT1G07700]	1	2379647	2381362	AT1G07700.3	AT1G07700	Al_scaffold_0001_713;fgenesh2_kg.4__645__AT1G07700.2;scaffold_800260.1;fgenesh1_pg.C_scaffold_2000493	1;4;8;2	ortholog_one2many	89;85;63;53
261465_at	At1g07705	At1g07705		not assigned.no ontology			47.7838	40.764	27.3768	28.8578	34.7245	33.2784	1025.95	1004.32	951.185	964.971	1107	981.804	-0.0737346	0.0955027	0.0222932	0.809286	NOT2 / NOT3 / NOT5 family.[Source:TAIR;Acc:AT1G07705]	1	2381615	2386092	AT1G07705.2	AT1G07705	scaffold_100779.1	1	ortholog_one2one	96
261420_at	At1g07720	At1g07720	KCS3	lipid metabolism.FA synthesis and FA elongation.beta ketoacyl CoA synthase			71.8077	57.0677	53.4952	53.4898	53.7309	58.6636	1302.14	1210.18	2156.95	1863.4	1723.58	1688.01	0.586789	0.346232	0.0111526	0.108345	3-ketoacyl-CoA synthase 3.[Source:TAIR;Acc:AT1G07720]	1	2390655	2392453	AT1G07720.1	KCS3	fgenesh2_kg.1__756__AT1G07720.1	1	ortholog_one2one	94
261463_at	At1g07740	At1g07740		not assigned.no ontology.pentatricopeptide (PPR) repeat-containing protein			56.2805	50.7719	32.4996	30.4965	32.3899	32.8961	1107.55	1120.21	1199.09	1013.29	1064.6	1018.87	-0.0907812	-0.168275	0.0113948	0.0428228	Tetratricopeptide repeat (TPR)-like superfamily protein.[Source:TAIR;Acc:AT1G07740]	1	2397442	2400508	AT1G07740.1	AT1G07740	fgenesh2_kg.1__758__AT1G07740.1	1	ortholog_one2one	36
261464_at	AT1G07740;AT1G07730	AT1G07740		not assigned.disagreeing hits			54.5623	49.3573	40.2857	41.5257	36.993	33.326	1095.83	1119.05	1556.49	1572.94	1131.47	967.379	0.321172	-0.00302212	0.966133	0.658014															[AT1G07740, Tetratricopeptide repeat (TPR)-like superfamily protein];[AT1G07730, Disease resistance-responsive (dirigent-like protein) family protein]
261437_at	At1g07745	At1g07745	ATRAD51D;RAD51D;SSN1	DNA.repair			51.3893	44.2444	28.3008	25.2019	32.4679	37.1668	1061.82	1049.49	1035.4	839.831	1062.24	1126.61	-0.190839	0.0126185	0.00129451	0.375614	homolog of RAD51 D.[Source:TAIR;Acc:AT1G07745]	1	2400589	2402873		ATRAD51D				NA
261415_at	At1g07750	At1g07750		development.storage proteins			38.1744	39.5179	25.1154	28.1936	26.8328	31.7834	898.797	973.832	805.161	887.949	857.088	944.813	-0.0800004	-0.0242275	0.0555558	0.440277	RmlC-like cupins superfamily protein.[Source:TAIR;Acc:AT1G07750]	1	2404037	2405943	AT1G07750.1	AT1G07750	fgenesh2_kg.1__762__AT1G07750.1	1	ortholog_one2one	94
261416_at	At1g07770	At1g07770	RPS15A	protein.synthesis.ribosomal protein.eukaryotic.40S subunit.S15A			53.0974	44.9117	39.5423	45.5946	46.0779	48.9055	1068.85	1053.94	1559.16	1785.53	1479.54	1396.13	0.515015	0.341934	0.99138	0.242136	ribosomal protein S15A.[Source:TAIR;Acc:AT1G07770]	1	2408203	2409580	AT1G07770.2	RPS15A	fgenesh2_kg.1__764__AT1G07770.2;Al_scaffold_0007_3414	1;7	ortholog_one2many	100
261411_at	At1g07790	At1g07790	HTB1	DNA.synthesis/chromatin structure.histone			95.5306	77.7275	110.734	110.382	107.361	97.4026	1683.04	1588.22	11036.9	10186.4	5435.65	4272.56	1.74603	0.860714	0.112014	0.226808	Histone superfamily protein.[Source:TAIR;Acc:AT1G07790]	1	2412980	2413708	AT1G07790.1	HTB1	fgenesh2_kg.1__765__AT1G07790.1	1	ortholog_one2one	97
261414_at	At1g07795	At1g07795		not assigned.unknown			53.3419	44.4892	44.1866	52.7168	52.8147	49.7503	1078.84	1054.34	1889.14	2239.09	1767.69	1561.2	0.580846	0.429432	0.0528061	0.0598254	unknown protein.[Source:TAIR;Acc:AT1G07795]	1	2414286	2414967	AT1G07795.1	AT1G07795	fgenesh2_kg.1__766__AT1G07795.1	1	ortholog_one2one	98
261408_s_at	AT1G07820;AT1G07660	AT1G07820		cell.organisation			60.1406	47.718	82.3928	106.28	43.7132	48.0037	1155.72	1085.64	3943.02	5391.4	1354.48	1388.53	1.94938	0.348745	1.84813e-10	0.471791															[AT1G07820, Histone superfamily protein];[AT1G07660, Histone superfamily protein]
261418_at	At1g07830	At1g07830		protein.synthesis.ribosomal protein.prokaryotic.mitochondrion.50S subunit.L29			63.8109	56.0656	246.201	377.407	57.9903	65.0929	1214.46	1214.69	34864.9	57905.1	1959.39	2078.54	4.86452	0.579293	1.73029e-13	0.36186	ribosomal protein L29 family protein.[Source:TAIR;Acc:AT1G07830]	1	2422241	2423655	AT1G07830.1	AT1G07830	fgenesh2_kg.1__769__AT1G07830.1	1	ortholog_one2one	97
261419_at	At1g07840	At1g07840		RNA.regulation of transcription.unclassified			44.3028	40.2303	39.919	39.0118	27.2275	25.8571	977.647	991.407	1741.73	1627.28	922.987	835.119	0.590181	-0.188376	0.672464	0.0783655	Sas10/Utp3/C1D family.[Source:TAIR;Acc:AT1G07840]	1	2424054	2426676	AT1G07840.1	AT1G07840	scaffold_100798.1	1	ortholog_one2one	90
261462_at	At1g07850	At1g07850		not assigned.no ontology			43.3591	35.4714	34.4741	39.8452	28.5609	31.072	959.679	922.657	1218.02	1347.02	906.18	909.357	0.397271	-0.0491382	0.381373	0.667382	Protein of unknown function (DUF604).[Source:TAIR;Acc:AT1G07850]	1	2426745	2428719	AT1G07850.1	AT1G07850	Al_scaffold_0001_734	1	ortholog_one2one	94
261461_at	At1g07860	At1g07860		not assigned.unknown			74.553	66.5267	42.2686	40.9024	41.7978	44.3095	1352.11	1366.52	1638.49	1445.19	1327.81	1296.23	0.0953071	-0.0458408	0.257638	0.221464		1	2428911	2429431	AT1G07860.1	AT1G07860	fgenesh2_kg.1__774__AT1G07860.1	1	ortholog_one2one	95
261436_at	At1g07870	At1g07870		protein.postranslational modification.kinase.receptor like cytoplasmatic kinase VII			59.924	62.366	36.1235	40.9858	33.3469	32.4494	1169.33	1336.84	1369.15	1565.82	1130.63	1057.55	0.0349287	-0.242506	0.16636	0.0077203	Protein kinase superfamily protein.[Source:TAIR;Acc:AT1G07870]	1	2428773	2432057	AT1G07870.2	AT1G07870	fgenesh2_kg.1__775__AT1G07870.1	1	ortholog_one2one	89
261460_at	At1g07880	At1g07880	ATMPK13	signalling.MAP kinases			39.9794	34.3912	28.8649	33.4278	26.6369	27.4494	918.733	910.885	992.631	1080.55	862.582	833.569	0.153345	-0.0977897	0.640167	0.295131	Protein kinase superfamily protein.[Source:TAIR;Acc:AT1G07880]	1	2434030	2435763	AT1G07880.2	ATMPK13	Al_scaffold_0001_737	1	ortholog_one2one	96
261412_at	At1g07890	At1g07890	APX1;MEE6;CS1;ATAPX1;ATAPX01	redox.ascorbate and glutathione.ascorbate			36.5511	33.4376	23.5888	31.1135	31.6329	31.4898	886.799	900.037	798.069	996.324	1000.04	939.067	-0.0204947	0.154196	0.150148	0.696527	ascorbate peroxidase 1.[Source:TAIR;Acc:AT1G07890]	1	2437330	2439665	AT1G07890.1	APX1	scaffold_302647.1;scaffold_401452.1	3;4	ortholog_one2many	85;80
260677_at	At1g07910	At1g07910	ATRNL;RNL;AtRLG1	protein.synthesis.elongation			28.6487	28.8116	28.6164	30.4474	29.6709	24.7551	798.973	841.02	1034.47	1001.15	971.556	791.6	0.235928	0.0674962	0.704724	0.830535	RNAligase.[Source:TAIR;Acc:AT1G07910]	1	2445470	2454645	AT1G07910.1	AtRLG1	fgenesh2_kg.1__786__AT1G07910.1;scaffold_604314.1;fgenesh1_pg.C_scaffold_7002928;scaffold_703712.1	1;6;7	ortholog_one2many	92;93;95
247644_s_at	AT1G07940;AT1G07930;AT5G60390;AT1G07920	AT1G07940		protein.synthesis.elongation			196.959	161.644	177.212	220.344	171.019	198.814	3118.71	2909.47	12266.2	14925.5	6659.28	7234.61	2.15857	1.29325	4.31543e-20	8.05721e-12															[AT1G07940, GTP binding Elongation factor Tu family protein];[AT1G07930, GTP binding Elongation factor Tu family protein];[AT5G60390, GTP binding Elongation factor Tu family protein];[AT1G07920, GTP binding Elongation factor Tu family protein]
262714_s_at	AT1G07950;AT1G16430	AT1G07950		RNA.regulation of transcription.unclassified			63.5557	47.5591	61.7933	63.1075	61.0593	59.5832	1208.99	1095.17	2703.86	2438.84	2027.13	1769.37	1.06411	0.638124	2.17118e-05	0.00706414															[AT1G07950, Surfeit locus protein 5 subunit 22 of Mediator complex];[AT1G16430, Surfeit locus protein 5 subunit 22 of Mediator complex]
257495_at	At1g07960	At1g07960	ATPDIL5-1;PDIL5-1	redox.thioredoxin			28.6252	23.9494	24.8549	22.1135	20.7895	20.7788	796.926	777.943	864.542	721.799	732.239	697.308	-0.0123298	-0.117452	0.0529573	0.182301	PDI-like 5-1.[Source:TAIR;Acc:AT1G07960]	1	2467161	2469154	AT1G07960.1	ATPDIL5-1	fgenesh2_kg.1__802__AT1G07960.3	1	ortholog_one2one	97
260678_at	At1g07970	At1g07970		not assigned.unknown			41.9838	33.7932	25.0186	26.6086	24.4179	27.0503	944.075	901.469	834.821	852.699	804.857	830.111	-0.107553	-0.117488	0.027076	0.168887		1	2469286	2472628	AT1G07970.1	AT1G07970	fgenesh1_pg.C_scaffold_1000649	1	ortholog_one2one	95
260622_at	At1g07980	At1g07980	NF-YC10	RNA.regulation of transcription.CCAAT box binding factor family, HAP5			66.2854	46.2992	47.4359	43.528	41.8477	38.1479	1254.19	1086.9	2049.78	1570.56	1365.37	1197.65	0.382358	0.0148316	0.524747	0.49937	nuclear factor Y, subunit C10.[Source:TAIR;Acc:AT1G07980]	1	2473165	2474927	AT1G07980.1	NF-YC10	fgenesh1_pg.C_scaffold_1000650	1	ortholog_one2one	47
260679_at	At1g07990	At1g07990		misc.acid and other phosphatases			54.7058	47.5401	39.6162	46.103	31.9279	37.6006	1085.13	1079.81	1483.68	1539.75	1030.69	1109.85	0.438502	0.00855578	0.274655	0.269823	SIT4 phosphatase-associated family protein.[Source:TAIR;Acc:AT1G07990]	1	2477157	2483138	AT1G07990.1	AT1G07990	scaffold_100816.1	1	ortholog_one2one	95
260680_s_at	AT1G08010;AT1G08000	AT1G08010		RNA.regulation of transcription.C2C2(Zn) GATA transcription factor family			45.8453	47.6606	30.5516	36.3294	28.138	33.3099	993.002	1095.1	1088.4	1244.07	946.593	1017.8	0.0229298	-0.109135	0.194243	0.0823885															[AT1G08010, GATA transcription factor 11];[AT1G08000, GATA transcription factor 10]
260647_at	At1g08030	At1g08030	TPST	not assigned.unknown			48.1552	43.5769	39.0762	39.5957	40.7424	45.7712	1016.12	1032.91	1354.01	1269.04	1237.73	1301.91	0.399228	0.32143	0.0948738	0.0782124	tyrosylprotein sulfotransferase.[Source:TAIR;Acc:AT1G08030]	1	2489501	2493250	AT1G08030.1	TPST	fgenesh1_pg.C_scaffold_1000655	1	ortholog_one2one	92
260626_at	At1g08040	At1g08040		not assigned.unknown			48.1136	49.1654	56.7135	70.6141	59.9257	65.1191	1021.8	1110.6	2403.95	2963.97	1973.53	1980.28	1.12801	0.717168	3.72651e-06	0.000857644	Protein of unknown function (DUF707).[Source:TAIR;Acc:AT1G08040]	1	2495342	2498764	AT1G08040.1	AT1G08040	scaffold_100821.1	1	ortholog_one2one	97
260648_at	At1g08050	At1g08050		protein.degradation.ubiquitin.E3.RING			45.8055	36.7078	32.5105	36.0669	39.7923	39.2151	985.213	937.767	1116.97	1174.76	1244.23	1145.45	0.212756	0.271689	0.884042	0.297242	Zinc finger (C3HC4-type RING finger) family protein.[Source:TAIR;Acc:AT1G08050]	1	2498836	2501427		AT1G08050				NA
260625_at	At1g08060	At1g08060	MOM;MOM1	RNA.regulation of transcription.Chromatin Remodeling Factors			44.0435	40.2092	31.7923	36.8213	28.7616	30.1847	972.481	991.757	1186.83	1315.92	952.408	932.38	0.252642	-0.0992723	0.369313	0.207648	ATP-dependent helicase family protein.[Source:TAIR;Acc:AT1G08060]	1	2501742	2511084	AT1G08060.2	MOM	fgenesh2_kg.1__815__AT1G08060.1	1	ortholog_one2one	83
260621_at	At1g08065	At1g08065	ATACA5;ACA5	TCA / org. transformation.carbonic anhydrases			36.9486	30.5502	22.5915	23.3544	20.4577	21.2264	897.587	874.005	811.049	771.366	730.852	716.63	-0.253272	-0.235107	0.00194377	0.0257882	alpha carbonic anhydrase 5.[Source:TAIR;Acc:AT1G08065]	1	2511647	2513454	AT1G08065.1	ATACA5	fgenesh2_kg.1__816__AT1G08065.1	1	ortholog_one2one	92
260620_at	At1g08070	At1g08070	OTP82	not assigned.no ontology.pentatricopeptide (PPR) repeat-containing protein			52.8962	42.4035	27.4181	28.7178	31.8857	35.5667	1070.13	1019.99	976.059	982.432	1078.15	1095.39	-0.214361	-0.0874773	0.00148263	0.122167	Tetratricopeptide repeat (TPR)-like superfamily protein.[Source:TAIR;Acc:AT1G08070]	1	2514192	2516605		OTP82				NA
260649_at	At1g08080	At1g08080	ATACA7;ACA7	TCA / org. transformation.carbonic anhydrases			59.6602	52.53	42.0023	36.4809	46.5185	50.0345	1154.46	1158.02	1715.8	1343.66	1550.66	1506.51	0.164822	0.2213	0.18281	0.797167	alpha carbonic anhydrase 7.[Source:TAIR;Acc:AT1G08080]	1	2516991	2518546	AT1G08080.1	ATACA7	fgenesh1_pg.C_scaffold_1000662	1	ortholog_one2one	95
260623_at	At1g08090	At1g08090	ATNRT2:1;NRT2;NRT2;1AT;ACH1;LIN1;ATNRT2.1;NRT2.1;NRT2:1	transport.nitrate			42.1292	36.9773	30.282	28.8623	29.3647	33.179	945.383	944.834	1075.3	947.013	986.08	1025.29	0.0181749	0.00511187	0.128548	0.333986	nitrate transporter 2:1.[Source:TAIR;Acc:AT1G08090]	1	2524076	2526164	AT1G08090.1	ATNRT2.1	fgenesh1_pg.C_scaffold_1000663	1	ortholog_one2one	97
260624_at	At1g08100	At1g08100	ATNRT2.2;ACH2;NRT2;2AT;NRT2.2	transport.nitrate			38.9282	32.3637	31.7947	33.4843	26.4668	31.347	904.761	883.222	1127.11	1137.06	856.73	929.989	0.339931	0.00675575	0.944158	0.655386	nitrate transporter 2.2.[Source:TAIR;Acc:AT1G08100]	1	2527170	2529120	AT1G08100.1	ATNRT2.2	fgenesh2_kg.1__820__AT1G08100.1	1	ortholog_one2one	95
260619_at	At1g08110	At1g08110		Biodegradation of Xenobiotics.lactoylglutathione lyase			48.5153	42.1964	31.4472	32.4088	37.8863	34.5907	1024.27	1015.94	1065.33	1044.56	1189.28	1029.69	0.0624528	0.127002	0.441268	0.951477	lactoylglutathione lyase family protein / glyoxalase I family protein.[Source:TAIR;Acc:AT1G08110]	1	2535328	2537931	AT1G08110.4	AT1G08110	fgenesh1_pg.C_scaffold_1000665	1	ortholog_one2one	96
261810_at	At1g08130	At1g08130	ATLIG1;LIG1	DNA.synthesis/chromatin structure			60.1525	52.5596	44.5274	65.2248	43.4928	48.4718	1185.04	1170.53	1973.8	2893.27	1432.32	1494.44	0.777221	0.152486	0.304901	0.909525	DNA ligase 1.[Source:TAIR;Acc:AT1G08130]	1	2542702	2547946	AT1G08130.1	ATLIG1	scaffold_100834.1	1	ortholog_one2one	96
261816_at	At1g08135	At1g08135	ATCHX6B;CHX6B	transport.p- and v-ATPases.H+-exporting ATPase			46.9566	43.2726	30.3248	34.079	29.6544	33.2732	1010.85	1037.72	1087.18	1196.83	981.057	1009.61	0.143394	-0.038448	0.20095	0.279598	cation/H+ exchanger 6B.[Source:TAIR;Acc:AT1G08135]	1	2548819	2551473	AT1G08135.1	ATCHX6B	fgenesh2_kg.1__825__AT1G08135.1	1	ortholog_one2one	90
261755_at	At1g08170	At1g08170		DNA.synthesis/chromatin structure.histone			43.2112	37.3705	27.7312	28.8134	29.404	29.4951	965.467	951.882	963.491	957.84	951.982	889.421	-0.0234405	-0.0795885	0.0417861	0.347411	Histone superfamily protein.[Source:TAIR;Acc:AT1G08170]	1	2562941	2563672	AT1G08170.1	AT1G08170	fgenesh2_kg.1__832__AT1G08170.1	1	ortholog_one2one	96
261817_at	At1g08180	At1g08180		not assigned.unknown			43.5811	37.6459	38.2599	36.6628	38.9323	43.3305	976.455	956.334	1560.65	1341.5	1247.08	1272.93	0.388894	0.294622	0.985079	0.197827	unknown protein.[Source:TAIR;Acc:AT1G08180]	1	2564572	2565121	AT1G08180.1	AT1G08180	scaffold_100843.1	1	ortholog_one2one	94
261783_at	At1g08190	At1g08190	ATVPS41;ZIP2;VPS41;ATVAM2;VAM2	cell.vesicle transport			56.5625	43.5133	42.0283	47.3825	66.2871	99.4349	1122.1	1027.36	1821.27	1986.93	2995.61	5466.84	0.516073	1.34407	0.662686	0.080213	vacuolar protein sorting 41.[Source:TAIR;Acc:AT1G08190]	1	2567475	2573393	AT1G08190.1	ATVPS41	scaffold_100844.1	1	ortholog_one2one	98
266205_s_at	AT1G08200;AT2G27860	AT1G08200		cell wall.precursor synthesis.AXS			78.4111	61.2205	70.7605	85.8776	70.6313	66.0773	1487.81	1369.28	4196.56	4827.84	2702	2140.72	0.992064	0.471398	0.00251856	0.0323342															[AT1G08200, UDP-D-apiose/UDP-D-xylose synthase 2];[AT2G27860, UDP-D-apiose/UDP-D-xylose synthase 1]
261757_at	At1g08210	At1g08210		protein.degradation			30.8584	24.7029	21.3494	31.6908	21.7581	24.4282	821.211	793.278	728.09	1137.36	753.131	816.055	0.195173	-0.03466	0.156338	0.268938	Eukaryotic aspartyl protease family protein.[Source:TAIR;Acc:AT1G08210]	1	2577020	2580669	AT1G08210.1	AT1G08210	fgenesh2_kg.1__836__AT1G08210.1	1	ortholog_one2one	97
261784_at	At1g08220	At1g08220		not assigned.unknown			34.0989	29.3258	17.0858	18.5983	14.3869	17.0962	855.699	851.901	568.012	590.49	583.608	617.643	-0.516108	-0.452163	9.62203e-07	4.31953e-05		1	2581022	2583323	AT1G08220.1	AT1G08220	fgenesh2_kg.1__837__AT1G08220.1	1	ortholog_one2one	92
261785_at	At1g08230	At1g08230		transport.amino acids			43.1273	40.3794	17.4335	17.0238	19.4404	21.0785	970.137	999.96	638.916	585.924	712.188	729.676	-0.56831	-0.326368	8.60839e-08	0.00142151	Transmembrane amino acid transporter family protein.[Source:TAIR;Acc:AT1G08230]	1	2583654	2586744	AT1G08230.2	AT1G08230	Al_scaffold_0001_781	1	ortholog_one2one	92
261758_at	At1g08250	At1g08250	ADT6	amino acid metabolism.synthesis.aromatic aa.phenylalanine.arogenate dehydratase / prephenate dehydratase			46.0578	39.0759	45.3525	50.4313	48.0079	55.6914	989.962	973.627	1896.04	2068.93	1702.59	1747.78	0.777353	0.602934	0.0609466	0.0744084	arogenate dehydratase 6.[Source:TAIR;Acc:AT1G08250]	1	2588857	2590301	AT1G08250.1	ADT6	scaffold_100850.1;scaffold_100849.1	1	ortholog_one2many	78;40
261812_at	At1g08270	At1g08270		protein.targeting.secretory pathway.vacuole			65.2072	60.1807	35.4569	29.6325	40.4699	41.4137	1232.11	1277.35	1602.52	1020.97	1360.29	1262.47	-0.0377579	0.0405758	0.000471604	0.233934		1	2606269	2607507		AT1G08270				NA
261813_at	At1g08280	At1g08280		protein.glycosylation			54.8843	43.8926	36.6949	45.1648	35.9219	40.5614	1104.52	1047	1562.17	1764.4	1170.76	1235.15	0.399354	0.0714282	0.728316	0.635704	Glycosyltransferase family 29 (sialyltransferase) family protein.[Source:TAIR;Acc:AT1G08280]	1	2608408	2609853	AT1G08280.1	AT1G08280	fgenesh2_kg.1__843__AT1G08280.1	1	ortholog_one2one	94
261814_at	At1g08310	At1g08310		not assigned.no ontology			48.2098	46.7151	28.6221	26.0591	26.0514	24.5986	1013.78	1069.85	1053.2	946.517	890.892	804.26	-0.0855622	-0.291057	0.000701002	0.00724465	alpha/beta-Hydrolases superfamily protein.[Source:TAIR;Acc:AT1G08310]	1	2618647	2620452	AT1G08310.2	AT1G08310	Al_scaffold_0001_789	1	ortholog_one2one	91
261756_at	At1g08315	At1g08315		not assigned.no ontology.armadillo/beta-catenin repeat family protein			73.7234	54.8209	54.1703	61.5942	51.8258	50.7205	1361.16	1217.4	2645.66	2665.68	1845.78	1571.18	0.681198	0.17903	0.0243128	0.691118	ARM repeat superfamily protein.[Source:TAIR;Acc:AT1G08315]	1	2620335	2621545	AT1G08315.1	AT1G08315	fgenesh1_pm.C_scaffold_1000665	1	ortholog_one2one	50
261815_at	At1g08320	At1g08320	TGA9;bZIP21	RNA.regulation of transcription.bZIP transcription factor family			49.4275	42.0709	35.7661	40.3366	41.7067	45.4094	1029.97	1013.53	1299.03	1329.92	1276.36	1288.52	0.333252	0.293934	0.55663	0.0941567	bZIP transcription factor family protein.[Source:TAIR;Acc:AT1G08320]	1	2621904	2627848		TGA9				NA
261809_at	At1g08340	At1g08340		signalling.G-proteins			40.4835	33.0996	27.1615	31.8151	27.4668	29.3098	928.321	898.624	938.429	1079.17	924.899	917.548	0.0264609	-0.0621343	0.205628	0.239881	Rho GTPase activating protein with PAK-box/P21-Rho-binding domain.[Source:TAIR;Acc:AT1G08340]	1	2631068	2632871	AT1G08340.1	AT1G08340	fgenesh2_kg.1__849__AT1G08340.1	1	ortholog_one2one	95
261747_at	At1g08350	At1g08350		not assigned.no ontology			35.8372	30.7375	23.8472	31.6448	22.7176	22.1103	872.862	862.534	844.031	1132.87	772.345	738.699	0.1156	-0.229778	0.0623035	0.0765241	Endomembrane protein 70 protein family.[Source:TAIR;Acc:AT1G08350]	1	2632810	2635852	AT1G08350.2	AT1G08350	scaffold_100860.1	1	ortholog_one2one	93
261694_at	At1g08360	At1g08360		protein.synthesis.ribosomal protein.prokaryotic.unknown organellar.50S subunit.L10A			56.2663	43.8495	47.9815	50.4009	43.9488	50.2987	1108.32	1039.27	1982.78	1911.6	1396.47	1496.59	0.621481	0.291777	0.0284585	0.202403	Ribosomal protein L1p/L10e family.[Source:TAIR;Acc:AT1G08360]	1	2636011	2637915	AT1G08360.1	AT1G08360	scaffold_100861.1	1	ortholog_one2one	99
261693_at	At1g08370	At1g08370	DCP1;ATDCP1	RNA.regulation of transcription.putative transcription regulator			54.2577	50.0446	39.9626	63.1803	35.4065	42.9052	1082.83	1117.79	1532.19	2739.42	1154.39	1327.14	0.786344	0.0353044	0.0543075	0.47702	decapping 1.[Source:TAIR;Acc:AT1G08370]	1	2638181	2640554	AT1G08370.1	ATDCP1	fgenesh2_kg.1__852__AT1G08370.1	1	ortholog_one2one	95
261746_at	At1g08380	At1g08380	PSAO	PS.lightreaction.photosystem I.PSI polypeptide subunits			40.847	37.843	37.3386	34.0371	33.4435	33.881	930.982	955.126	1425.83	1145.53	1076.8	1007.72	0.390037	0.143229	0.981565	0.939403	photosystem I subunit O.[Source:TAIR;Acc:AT1G08380]	1	2640813	2641828	AT1G08380.1	PSAO	fgenesh2_kg.1__853__AT1G08380.1	1	ortholog_one2one	99
261742_at	At1g08390	At1g08390		not assigned.unknown			42.7273	36.9855	25.9371	50.3021	29.3255	31.0885	948.726	948.049	915.421	2116.05	956.124	946.814	0.617042	-0.00540134	0.841566	0.491774	unknown protein.[Source:TAIR;Acc:AT1G08390]	1	2642214	2643285	AT1G08390.1	AT1G08390	fgenesh2_kg.1__854__AT1G08390.1	1	ortholog_one2one	92
245227_s_at	AT1G08410	AT1G08410		signalling.G-proteins			147.215	127.485	65.9383	87.9005	66.0279	76.9017	2392.8	2354.36	2867.85	3865.79	2154.7	2329.83	0.363053	-0.152984	0.100297	0.0818196	P-loop containing nucleoside triphosphate hydrolases superfamily protein.[Source:TAIR;Acc:AT1G08410]	1	2646189	2649379	AT1G08410.1	AT1G08410	scaffold_100866.1	1	ortholog_one2one	97					P-loop containing nucleoside triphosphate hydrolases superfamily protein
257481_at	At1g08430	At1g08430	ALMT1;ATALMT1	not assigned.unknown			48.3901	44.8523	42.9703	98.8453	36.049	37.0634	1040.82	1074.13	2850.37	12793.4	1368.04	1185.61	1.75886	-0.00700674	0.401832	0.462693	aluminum-activated malate transporter 1.[Source:TAIR;Acc:AT1G08430]	1	2658716	2661029	AT1G08430.1	ALMT1	scaffold_302181.1	3	ortholog_one2many	3
261692_at	At1g08450	At1g08450	CRT3;PSL1;EBS2;AtCRT3	signalling.calcium			52.8219	44.7151	49.4961	81.5158	43.8929	41.2004	1066.08	1048.18	2027.43	3755.5	1360.76	1203.59	1.34359	0.300587	0.000665977	0.593567	calreticulin 3.[Source:TAIR;Acc:AT1G08450]	1	2667798	2671892	AT1G08450.1	AtCRT3	scaffold_100870.1	1	ortholog_one2one	93
261720_at	At1g08460	At1g08460	HDA08;HDA8;ATHDA8	RNA.regulation of transcription.HDA			49.9507	42.2187	28.1479	34.6657	26.0523	29.5683	1037.5	1015.27	1080.04	1319.37	877.26	923.306	0.0570044	-0.23859	0.0115064	0.0404601	histone deacetylase 8.[Source:TAIR;Acc:AT1G08460]	1	2672451	2674628	AT1G08460.1	HDA08	fgenesh2_kg.1__860__AT1G08460.1	1	ortholog_one2one	94
261696_at	At1g08470	At1g08470	SSL3	secondary metabolism.N misc.alkaloid-like			42.457	44.8143	27.2683	30.8664	26.6414	30.8101	947.56	1050.53	1012.67	1178.12	899.538	970.916	-0.0155504	-0.149194	0.00597439	0.0892549	strictosidine synthase-like 3.[Source:TAIR;Acc:AT1G08470]	1	2682127	2684100	AT1G08470.1	SSL3	fgenesh2_kg.1__862__AT1G08470.1	1	ortholog_one2one	97
261721_at	At1g08480	At1g08480		not assigned.unknown			53.3635	52.353	46.5388	45.3257	38.6457	50.9306	1073.89	1154.55	1808.82	1674.85	1203.13	1486.98	0.540857	0.251365	0.109362	0.435533	unknown protein.[Source:TAIR;Acc:AT1G08480]	1	2684234	2685621	AT1G08480.1	AT1G08480	scaffold_100875.1	1	ortholog_one2one	97
261744_at	At1g08490	At1g08490	ATSUFS;SUFS;ATCPNIFS;ATNFS2;CPNIFS	signalling.in sugar and nutrient physiology			43.8416	40.5076	24.0278	30.4161	26.3765	30.9278	964.229	989.819	830.425	1018.61	866.287	916.059	-0.118603	-0.10734	0.0089218	0.189447	chloroplastic NIFS-like cysteine desulfurase.[Source:TAIR;Acc:AT1G08490]	1	2685659	2688595	AT1G08490.1	ATSUFS	fgenesh2_kg.1__864__AT1G08490.1	1	ortholog_one2one	95
261745_at	At1g08500	At1g08500	ENODL18;AtENODL18	misc.plastocyanin-like			47.7408	42.7982	36.0856	43.5521	39.5166	38.1515	1014.56	1026.33	1453.71	1772.16	1267.13	1142.55	0.380475	0.149346	0.867381	0.793585	early nodulin-like protein 18.[Source:TAIR;Acc:AT1G08500]	1	2689016	2690045	AT1G08500.1	ENODL18	fgenesh2_kg.1__865__AT1G08500.1	1	ortholog_one2one	30
261722_at	At1g08510	At1g08510	FATB	lipid metabolism.FA synthesis and FA elongation.ACP thioesterase			58.8509	50.0872	43.2266	49.9432	43.1548	43.1887	1147.38	1126.49	1695.36	1906.21	1347.28	1227.72	0.470117	0.163743	0.206132	0.534189	fatty acyl-ACP thioesterases B.[Source:TAIR;Acc:AT1G08510]	1	2691080	2694377	AT1G08510.1	FATB	scaffold_100878.1	1	ortholog_one2one	98
261695_at	At1g08520	At1g08520	ALB1;ALB-1V;V157;PDE166;CHLD	tetrapyrrole synthesis.magnesium chelatase			55.9632	50.5942	62.8722	44.7409	41.6711	42.0444	1116.83	1132.26	3485.75	1837.61	1406.29	1317.01	0.876346	0.114157	0.284381	0.694161	ALBINA 1.[Source:TAIR;Acc:AT1G08520]	1	2696412	2700959	AT1G08520.1	PDE166	fgenesh1_pm.C_scaffold_1000683	1	ortholog_one2one	97
264781_at	At1g08540	At1g08540	SIGA;SIG1;SIG2;SIGB;ATSIG1;ABC1;ATSIG2	RNA.transcription			47.7551	43.1415	38.0683	38.6393	40.0811	38.261	1012.58	1038.22	1523.85	1380.27	1259.68	1104.37	0.28451	0.14857	0.71326	0.482899	RNApolymerase sigma subunit 2.[Source:TAIR;Acc:AT1G08540]	1	2703336	2706845	AT1G08540.1	SIGB	fgenesh2_kg.1__869__AT1G08540.1;scaffold_601382.1	1;6	ortholog_one2many	98;0
264799_at	At1g08550	At1g08550	NPQ1;AVDE1	secondary metabolism.isoprenoids.carotenoids.violaxanthin de-epoxidase			65.4544	57.7632	47.1723	48.8276	40.9117	49.1017	1213.32	1227.48	1835.42	1699.82	1313.36	1418.99	0.488118	0.0860086	0.256631	0.77751	non-photochemical quenching 1.[Source:TAIR;Acc:AT1G08550]	1	2706924	2709531	AT1G08550.1	NPQ1	fgenesh2_kg.1__870__AT1G08550.1	1	ortholog_one2one	98
264802_at	At1g08560	At1g08560	SYP111;KN;ATSYP111	cell.vesicle transport			63.6463	53.9886	39.0456	50.7978	41.9245	43.4466	1190.93	1169.08	1449.55	1922.21	1298.21	1243.15	0.414103	0.0913619	0.607424	0.894214	syntaxin of plants 111.[Source:TAIR;Acc:AT1G08560]	1	2709632	2710912	AT1G08560.1	SYP111	fgenesh2_kg.1__872__AT1G08560.1	1	ortholog_one2one	97
264779_at	At1g08570	At1g08570	ACHT4	redox.thioredoxin			33.9986	35.5584	34.7455	45.9349	41.2291	43.875	857.916	928.609	1284.18	1774.67	1314.74	1282.91	0.707966	0.50169	0.288913	0.078078	atypical CYS HIS rich thioredoxin 4.[Source:TAIR;Acc:AT1G08570]	1	2712883	2714734	AT1G08570.1	ACHT4	fgenesh2_kg.1__874__AT1G08570.1;Al_scaffold_0003_2362;fgenesh1_pg.C_scaffold_4002089	1;3;4	ortholog_one2many	87;63;61
264803_at	At1g08580	At1g08580		not assigned.unknown			50.1277	54.0992	38.6762	44.1274	34.395	33.9618	1043.74	1188.82	1507.99	1719.22	1158.65	1055.76	0.28849	-0.0943105	0.740012	0.122826	unknown protein.[Source:TAIR;Acc:AT1G08580]	1	2715079	2716404	AT1G08580.1	AT1G08580	scaffold_100886.1	1	ortholog_one2one	93
264804_at	At1g08590	At1g08590		signalling.receptor kinases.leucine rich repeat XI			63.4334	62.2557	44.0731	51.8401	51.8749	50.8088	1191.03	1284.74	1671.21	1932.73	1647.01	1501.72	0.47949	0.291214	0.326474	0.542596	Leucine-rich receptor-like protein kinase family protein.[Source:TAIR;Acc:AT1G08590]	1	2718778	2722221	AT1G08590.1	AT1G08590	fgenesh2_kg.1__877__AT1G08590.1	1	ortholog_one2one	95
264805_at	At1g08600	At1g08600	ATRX;CHR20	RNA.regulation of transcription.Chromatin Remodeling Factors			57.5494	44.9299	40.5958	44.2656	41.3203	49.7103	1127.35	1047.55	1496.24	1690.13	1292.55	1457.07	0.478944	0.295477	0.450213	0.316296	P-loop containing nucleoside triphosphate hydrolases superfamily protein.[Source:TAIR;Acc:AT1G08600]	1	2723824	2733613	AT1G08600.3	ATRX	fgenesh2_kg.1__878__AT1G08600.1	1	ortholog_one2one	92
264806_at	At1g08610	At1g08610		not assigned.no ontology.pentatricopeptide (PPR) repeat-containing protein			60.039	49.6557	28.3558	33.6987	35.2016	38.6937	1145.84	1117.55	980.611	1127.34	1116.18	1158.1	-0.144646	-0.0424948	0.0111115	0.220359	Pentatricopeptide repeat (PPR) superfamily protein.[Source:TAIR;Acc:AT1G08610]	1	2733657	2735819	AT1G08610.1	AT1G08610	fgenesh2_kg.1__879__AT1G08610.1	1	ortholog_one2one	93
264792_at	At1g08620	At1g08620	PKDM7D	RNA.regulation of transcription.JUMONJI family			56.5108	53.3654	34.624	36.4369	39.8564	44.3538	1115.14	1172.5	1390.46	1387.1	1337.84	1430.87	0.0732166	0.144802	0.0463024	0.49975	Transcription factor jumonji (jmj) family protein / zinc finger (C5HC2 type) family protein.[Source:TAIR;Acc:AT1G08620]	1	2736774	2743758	AT1G08620.2	PKDM7D	fgenesh1_pg.C_scaffold_1000714	1	ortholog_one2one	92
264777_at	At1g08630	At1g08630	THA1	amino acid metabolism.degradation.serine-glycine-cysteine group.glycine			51.0501	45.9823	38.9353	40.027	44.3486	52.9357	1094.58	1121.05	1952.96	1507.4	1688.84	1726.28	0.221071	0.2765	0.483491	0.354072	threonine aldolase 1.[Source:TAIR;Acc:AT1G08630]	1	2743761	2747967	AT1G08630.4	THA1	fgenesh2_kg.1__884__AT1G08630.2	1	ortholog_one2one	97
264811_at	At1g08640	At1g08640	CJD1	not assigned.unknown			26.941	28.6898	27.902	42.875	25.924	30.6778	786.307	841.651	964.209	1697.17	875.358	967.405	0.602126	0.132109	0.414085	0.920749	Chloroplast J-like domain 1.[Source:TAIR;Acc:AT1G08640]	1	2748398	2751278	AT1G08640.1	CJD1	fgenesh2_kg.1__886__AT1G08640.1	1	ortholog_one2one	95
264783_at	At1g08650	At1g08650	PPCK1;ATPPCK1	glycolysis.cytosolic branch.phospho-enol-pyruvate carboxylase kinase (PPCK)			35.7184	34.1544	25.5643	29.1512	31.6681	34.5326	875.086	909.663	845.854	909.51	1006.52	1043.5	-0.0244755	0.157652	0.198755	0.680141	phosphoenolpyruvate carboxylase kinase 1.[Source:TAIR;Acc:AT1G08650]	1	2752154	2753703	AT1G08650.1	PPCK1	scaffold_100894.1	1	ortholog_one2one	97
264793_at	At1g08660	At1g08660	MGP2	protein.glycosylation			47.9371	45.1416	48.0133	56.6257	46.7332	50.4105	1024.77	1058.58	2069.15	2438.55	1620.94	1529.15	0.832303	0.411487	0.0507049	0.261084	MALE GAMETOPHYTE DEFECTIVE 2.[Source:TAIR;Acc:AT1G08660]	1	2757041	2759794	AT1G08660.1	MGP2	fgenesh2_kg.1__888__AT1G08660.1	1	ortholog_one2one	98
264794_at	At1g08670	At1g08670		not assigned.no ontology.epsin N-terminal homology (ENTH) domain-containing protein			45.721	40.6875	48.6884	55.6112	38.8547	43.5725	987.115	994.542	2089.98	2213.78	1284.56	1300.33	0.894836	0.235014	0.0210354	0.669533	ENTH/VHS family protein.[Source:TAIR;Acc:AT1G08670]	1	2760346	2761573	AT1G08670.1	AT1G08670	fgenesh1_pg.C_scaffold_1000720	1	ortholog_one2one	93
264795_at	At1g08680	At1g08680	ZIGA4;AGD14	RNA.regulation of transcription.unclassified			38.1571	32.5995	33.3718	42.58	28.921	33.4414	924.283	906.952	1563.25	1895.35	962.975	1018.45	0.363701	0.0556959	0.71775	0.962187	ARF GAP-like zinc finger-containing protein ZIGA4.[Source:TAIR;Acc:AT1G08680]	1	2762584	2768967	AT1G08680.4	AGD14	fgenesh2_kg.1__891__AT1G08680.1	1	ortholog_one2one	34
264796_at	At1g08680	At1g08680	ZIGA4;AGD14	RNA.regulation of transcription.unclassified			36.3683	33.112	26.7171	27.8356	31.1194	28.8457	877.994	889.33	905.957	864.069	1002.75	885.92	-0.0209583	0.0646358	0.145013	0.674277	ARF GAP-like zinc finger-containing protein ZIGA4.[Source:TAIR;Acc:AT1G08680]	1	2762584	2768967	AT1G08680.4	AGD14	fgenesh2_kg.1__891__AT1G08680.1	1	ortholog_one2one	34
264807_at	At1g08700	At1g08700	PS1	signalling.misc			39.9209	40.5095	22.7469	20.6779	19.6543	16.7696	927.254	999.828	901.527	708.115	714.102	629.442	-0.339412	-0.504301	5.02829e-06	0.000123171	Presenilin-1.[Source:TAIR;Acc:AT1G08700]	1	2769815	2771477	AT1G08700.1	PS1	fgenesh2_kg.1__895__AT1G08700.1	1	ortholog_one2one	95
264797_at	At1g08710	At1g08710		protein.degradation.ubiquitin.E3.SCF.FBOX			59.1178	52.2452	43.6613	55.3966	36.9941	49.3847	1175.64	1188.48	2177.23	2838.95	1320.39	1602.52	0.60655	0.0839796	0.343099	0.419372	F-box family protein.[Source:TAIR;Acc:AT1G08710]	1	2771633	2773460	AT1G08710.2	AT1G08710	fgenesh1_pm.C_scaffold_1000703	1	ortholog_one2one	84
264780_at	At1g08720	At1g08720	EDR1;ATEDR1	signalling.MAP kinases			57.6389	50.6925	53.7621	57.592	51.7492	56.2911	1143.11	1146.26	2436.73	2248.18	1661.46	1648.74	0.742716	0.410596	0.000892242	0.0142029	Protein kinase superfamily protein.[Source:TAIR;Acc:AT1G08720]	1	2774030	2779297	AT1G08720.1	EDR1	Al_scaffold_0001_833	1	ortholog_one2one	29
264798_at	At1g08730	At1g08730	XIC;ATXIC	cell.organisation			44.5421	42.4217	37.3593	39.8229	96.125	108.3	973.852	1019.07	1500.28	1441.61	6326.82	6637.45	0.490794	2.48257	0.913511	0.0540307	Myosin family protein with Dil domain.[Source:TAIR;Acc:AT1G08730]	1	2779963	2788447		XIC				NA
264810_at	At1g08750	At1g08750		protein.postranslational modification			49.4984	42.4236	27.1279	30.5739	27.541	31.2448	1034.26	1020.07	996.479	1166.42	929.671	970.62	-0.118317	-0.160941	0.00216473	0.0781553	Peptidase C13 family.[Source:TAIR;Acc:AT1G08750]	1	2801067	2804537	AT1G08750.1	AT1G08750	scaffold_100904.1	1	ortholog_one2one	95
264808_at	At1g08770	At1g08770	PRA1.E	signalling.G-proteins			46.7614	38.745	33.0897	37.626	41.5593	38.7443	1003.06	973.719	1213.5	1284.68	1317.15	1162.35	0.175767	0.23046	0.81715	0.40237	prenylated RAB acceptor 1.E.[Source:TAIR;Acc:AT1G08770]	1	2808883	2809747	AT1G08770.1	PRA1.E	fgenesh2_kg.1__356__AT1G04260.1	1	ortholog_one2one	1
264778_at	At1g08780	At1g08780	AIP3;PFD4	development.unspecified			72.1772	61.6164	56.2652	54.9569	42.9606	45.2323	1299.14	1270.99	2672.71	2176.79	1312.03	1279.37	0.816283	0.0170932	0.422196	0.709064	ABI3-interacting protein 3.[Source:TAIR;Acc:AT1G08780]	1	2809778	2811191	AT1G08780.1	AIP3	fgenesh1_pg.C_scaffold_1000726	1	ortholog_one2one	95
264800_at	At1g08800	At1g08800		not assigned.no ontology			46.8121	41.1926	23.9454	27.7975	25.6593	31.4612	997.876	1002.68	830.273	899.896	870.173	1005.8	-0.272376	-0.168207	0.00179367	0.0255153	Protein of unknown function, DUF593.[Source:TAIR;Acc:AT1G08800]	1	2813061	2818008	AT1G08800.2	AT1G08800	fgenesh2_kg.1__907__AT1G08800.2	1	ortholog_one2one	80
264782_at	At1g08810	At1g08810	MYB60	RNA.regulation of transcription.MYB domain transcription factor family			54.3532	46.4	36.7744	36.1	38.4522	46.9627	1100.47	1078.78	1394.17	1282.01	1246.33	1402.35	0.123943	0.163269	0.425206	0.549977	myb domain protein 60.[Source:TAIR;Acc:AT1G08810]	1	2819065	2820395	AT1G08810.1	MYB60	scaffold_100910.1	1	ortholog_one2one	92
264809_at	At1g08830	At1g08830	CSD1	redox.dismutases and catalases			32.1759	29.075	26.9073	35.9477	27.4002	35.873	835.71	843.83	917.496	1163.49	883.757	1024.78	0.219773	0.192501	0.559264	0.268379	copper/zinc superoxide dismutase 1.[Source:TAIR;Acc:AT1G08830]	1	2827061	2829315	AT1G08830.1	CSD1	scaffold_100912.1	1	ortholog_one2one	98
264801_at	At1g08840	At1g08840	emb2411	DNA.synthesis/chromatin structure			58.0762	49.5997	19.4785	16.9051	22.0644	22.9254	1157.86	1138.33	673.117	544.403	762.325	748.935	-0.883716	-0.489365	5.77322e-12	8.12495e-06	DNA replication helicase, putative.[Source:TAIR;Acc:AT1G08840]	1	2829105	2838469		emb2411				NA
264646_at	At1g08860	At1g08860	BON3	signalling.calcium			40.5136	36.4285	33.613	37.7304	33.1171	35.5574	933.292	948.837	1310.42	1554.96	1116.08	1109.27	0.266819	0.0946233	0.404454	0.752883	Calcium-dependent phospholipid-binding Copine family protein.[Source:TAIR;Acc:AT1G08860]	1	2842153	2846138	AT1G08860.1	BON3	fgenesh2_kg.1__913__AT1G08860.1	1	ortholog_one2one	96
264651_at	At1g08880	At1g08880	HTA5;H2AXA;G-H2AX;GAMMA-H2AX	DNA.synthesis/chromatin structure.histone			47.5247	47.8316	45.6924	48.8537	51.247	50.9086	1009.51	1092.69	1876.19	1778.22	1661.68	1493.11	0.619598	0.50161	0.0824282	0.0672008	Histone superfamily protein.[Source:TAIR;Acc:AT1G08880]	1	2846949	2847800	AT1G08880.1	G-H2AX	scaffold_100916.1	1	ortholog_one2one	99
264654_s_at	AT1G08900;AT1G08890	AT1G08900		transporter.sugars			20.1341	12.9677	16.9031	20.7058	14.3427	15.8174	708.634	651.279	585.444	641.46	579.804	601.068	-0.163621	-0.203437	0.0196863	0.0468759															[AT1G08900, Major facilitator superfamily protein];[AT1G08890, Major facilitator superfamily protein]
264652_at	At1g08920	At1g08920	ESL1	transporter.sugars			32.1887	28.6547	24.3754	28.6126	19.9089	28.5944	838.33	843.384	846.24	914.819	717.328	888.942	-0.0343207	-0.0806737	0.177118	0.175888	ERD (early response to dehydration) six-like 1.[Source:TAIR;Acc:AT1G08920]	1	2867259	2870656	AT1G08920.2	ESL1	fgenesh2_kg.1__920__AT1G08920.2	1	ortholog_one2one	93
264624_at	At1g08930	At1g08930	ERD6	transporter.sugars			25.2021	23.408	21.0367	22.2223	20.6443	21.648	763.049	775.129	694.656	714.592	714.48	711.026	-0.171454	-0.0739799	0.0301531	0.343216	Major facilitator superfamily protein.[Source:TAIR;Acc:AT1G08930]	1	2873465	2877270	AT1G08930.1	ERD6	scaffold_100921.1	1	ortholog_one2one	99
264645_at	At1g08940	At1g08940		glycolysis.cytosolic branch.phosphoglycerate mutase			63.1933	57.4878	54.7514	58.4722	57.2295	60.543	1221.32	1246.75	2758.37	2666.76	2070.22	1936.67	0.696275	0.399884	0.247308	0.206294	Phosphoglycerate mutase family protein.[Source:TAIR;Acc:AT1G08940]	1	2877692	2879169	AT1G08940.1	AT1G08940	fgenesh1_pg.C_scaffold_1000741	1	ortholog_one2one	96
264644_at	At1g08960	At1g08960	CAX11;ATCAX11	transport.calcium			58.729	57.8247	54.1083	54.7583	58.6043	66.3858	1143.38	1234.84	2266.38	2171.6	1863.92	1926.1	0.673284	0.60271	0.00338523	0.000472618	cation exchanger 11.[Source:TAIR;Acc:AT1G08960]	1	2879642	2882231	AT1G08960.1	CAX11	scaffold_100923.1	1	ortholog_one2one	97
264650_at	At1g08970	At1g08970	HAP5C;NF-YC9	RNA.regulation of transcription.CCAAT box binding factor family, HAP5			48.0733	43.1401	41.7865	47.8835	36.0749	43.463	1016.21	1023.3	1570.73	1691.32	1124.01	1245.6	0.582656	0.169619	0.0484364	0.475784	nuclear factor Y, subunit C9.[Source:TAIR;Acc:AT1G08970]	1	2882524	2884337	AT1G08970.1	HAP5C	fgenesh2_kg.1__929__AT1G08970.2	1	ortholog_one2one	98
264653_at	At1g08980	At1g08980	ATAMI1;AMI1;ATTOC64-I;TOC64-I	misc.nitrilases, *nitrile lyases, berberine bridge enzymes, reticuline oxidases, troponine reductases			63.1728	49.2323	39.688	41.6685	40.8247	33.9636	1198.87	1101.53	1469.1	1410.69	1291.52	1002.8	0.24604	-0.054871	0.936874	0.28362	amidase 1.[Source:TAIR;Acc:AT1G08980]	1	2884411	2886620	AT1G08980.1	ATAMI1	scaffold_100925.1	1	ortholog_one2one	97
264643_at	At1g08990	At1g08990	PGSIP5	not assigned.no ontology			26.1143	25.1953	20.9868	28.7373	23.4069	24.3204	771.602	797.446	703.818	973.95	796.734	794.368	0.00376472	-0.0192179	0.126352	0.464357	plant glycogenin-like starch initiation protein 5.[Source:TAIR;Acc:AT1G08990]	1	2888753	2890959	AT1G08990.1	PGSIP5	fgenesh2_kg.1__932__AT1G08990.1	1	ortholog_one2one	94
264623_at	At1g09000	At1g09000	ANP1;MAPKKK1;NP1	protein.postranslational modification			32.5049	26.4899	26.0435	26.4323	24.6901	26.3521	842.115	815.659	943.473	876.997	833.028	840.85	0.0570845	-0.00699272	0.094281	0.450369	NPK1-related protein kinase 1.[Source:TAIR;Acc:AT1G09000]	1	2891037	2895182	AT1G09000.1	NP1	fgenesh2_kg.1__933__AT1G09000.1	1	ortholog_one2one	95
264656_at	At1g09010	At1g09010		misc.gluco-, galacto- and mannosidases			45.8503	39.497	32.4585	37.9112	31.1158	43.7289	990.15	975.801	1339	1451.89	1040.87	1363.25	0.291821	0.207856	0.250755	0.686872	glycoside hydrolase family 2 protein.[Source:TAIR;Acc:AT1G09010]	1	2895166	2899384	AT1G09010.1	AT1G09010	scaffold_100928.1	1	ortholog_one2one	96
264625_at	At1g09020	At1g09020	SNF4;ATSNF4	protein.postranslational modification			27.3011	26.5519	25.3115	25.7354	27.6241	33.388	781.974	813.108	848.28	826.877	907.876	988.392	0.0135366	0.211707	0.26449	0.321243	homolog of yeast sucrose nonfermenting 4.[Source:TAIR;Acc:AT1G09020]	1	2899914	2904815	AT1G09020.1	SNF4	fgenesh2_kg.1__935__AT1G09020.1	1	ortholog_one2one	99
264642_at	At1g09030	At1g09030	NF-YB4	RNA.regulation of transcription.CCAAT box binding factor family, HAP3			64.1884	49.4122	59.5626	57.6598	60.0319	57.9616	1208.2	1113.5	2612.97	2262.56	1988.38	1717.76	0.898586	0.540078	0.00191272	0.0297735	nuclear factor Y, subunit B4.[Source:TAIR;Acc:AT1G09030]	1	2908611	2909030	AT1G09030.1	NF-YB4	scaffold_100932.1	1	ortholog_one2one	98
264649_at	At1g09060	At1g09060		protein.degradation.ubiquitin.E3.RING			44.1517	42.3437	37.2534	46.9091	40.4822	39.365	968.374	1017.5	1393.77	1811.63	1259.98	1120.65	0.488138	0.263723	0.304582	0.310727	Zinc finger, RING-type;Transcription factor jumonji/aspartyl beta-hydroxylase.[Source:TAIR;Acc:AT1G09060]	1	2921064	2925762	AT1G09060.3	AT1G09060	fgenesh2_kg.1__941__AT1G09060.2	1	ortholog_one2one	90
264655_at	At1g09070	At1g09070	SRC2;(AT)SRC2	protein.targeting.secretory pathway.vacuole			51.7134	50.7427	36.8949	37.2841	45.0018	47.111	1057.42	1125.01	1296.04	1178.32	1464.24	1402.9	0.151112	0.296069	0.862995	0.38621	soybean gene regulated by cold-2.[Source:TAIR;Acc:AT1G09070]	1	2927703	2928968	AT1G09070.1	(AT)SRC2	Al_scaffold_0007_2688;fgenesh2_kg.1__942__AT1G09070.1	7;1	ortholog_one2many	3;34
264648_at	At1g09080	At1g09080	BIP3	stress.abiotic.heat			56.7235	49.8444	48.0291	49.5495	81.7448	89.1297	1109.07	1111.02	2336.7	1936.22	4211.08	4067.92	0.751712	1.63742	0.5132	0.0766073	Heat shock protein 70 (Hsp 70) family protein.[Source:TAIR;Acc:AT1G09080]	1	2929217	2931841	AT1G09080.1	BIP3	scaffold_603220.1;Al_scaffold_0002_158;scaffold_102540.1;scaffold_102541.1;scaffold_102716.1;Al_scaffold_0005_3159;scaffold_303365.1;scaffold_503473.1;scaffold_104731.1	6;2;1;5;3	ortholog_one2many	78;79;75;89;77;76;83
264647_at	At1g09090	At1g09090	ATRBOHB;RBOHB	stress.biotic.respiratory burst			67.6279	62.0831	38.7969	44.6168	37.5666	43.3012	1247.56	1288.44	1440.6	1593.52	1194.63	1267.45	0.228912	-0.0802999	0.44716	0.192487	respiratory burst oxidase homolog B.[Source:TAIR;Acc:AT1G09090]	1	2932739	2936586	AT1G09090.2	RBOHB	fgenesh2_kg.1__945__AT1G09090.2	1	ortholog_one2one	85
264657_at	At1g09100	At1g09100	RPT5B	protein.degradation.ubiquitin.proteasom			62.0389	59.586	52.0199	68.0873	56.9277	65.5556	1176.69	1243.69	2104.03	2712.99	1768.87	1880.43	0.905312	0.563491	0.00516429	0.0147524	26S proteasome AAA-ATPase subunit RPT5B.[Source:TAIR;Acc:AT1G09100]	1	2936528	2939326	AT1G09100.1	RPT5B	fgenesh1_pm.C_scaffold_1000736	1	ortholog_one2one	95
264641_at	At1g09130	At1g09130		protein.degradation.serine protease			55.2124	45.6866	30.8708	42.2444	39.0181	46.9389	1098.64	1062.66	1071.42	1526.04	1194.98	1333.52	0.197387	0.216257	0.389747	0.316684	ATP-dependent caseinolytic (Clp) protease/crotonase family protein.[Source:TAIR;Acc:AT1G09130]	1	2939570	2942288	AT1G09130.3	AT1G09130	scaffold_100942.1	1	ortholog_one2one	97
264255_at	At1g09140	At1g09140	ATSRP30;SR30;At-SR30	RNA.processing.splicing			40.2689	31.6256	40.4949	42.2816	38.4101	38.9644	942.003	894.838	1875.67	1740.68	1351.43	1211.84	0.548	0.302601	0.534363	0.409805	SERINE-ARGININE PROTEIN 30.[Source:TAIR;Acc:AT1G09140]	1	2942564	2945961	AT1G09140.1	At-SR30	fgenesh2_kg.1__949__AT1G09140.1	1	ortholog_one2one	91
264254_at	At1g09150	At1g09150		protein.aa activation			55.9792	45.4578	41.0851	40.9622	43.2129	47.6435	1096.63	1049.33	1593.42	1398.2	1378.61	1414.34	0.399949	0.330316	0.812264	0.491666	pseudouridine synthase and archaeosine transglycosylase (PUA) domain-containing protein.[Source:TAIR;Acc:AT1G09150]	1	2946229	2949159	AT1G09150.1	AT1G09150	scaffold_100944.1	1	ortholog_one2one	98
264263_at	At1g09155	At1g09155	AtPP2-B15;PP2-B15	cell.organisation			64.3364	52.5063	33.4998	27.5914	29.9077	34.0765	1220.1	1153.72	1236.81	881.131	970.025	1031.38	-0.213031	-0.273123	0.00315928	0.0226678	phloem protein 2-B15.[Source:TAIR;Acc:AT1G09155]	1	2949676	2950989	AT1G09155.1	AtPP2-B15	scaffold_105584.1	1	ortholog_one2many	14
264266_at	At1g09160	At1g09160		protein.postranslational modification			35.2465	31.0808	18.9929	23.671	22.8341	27.5259	876.501	871.575	634.192	755.306	787.623	856.039	-0.289973	-0.116656	0.000735601	0.192374	Protein phosphatase 2C family protein.[Source:TAIR;Acc:AT1G09160]	1	2952771	2955689	AT1G09160.1	AT1G09160	fgenesh2_kg.1__956__AT1G09160.2	1	ortholog_one2one	97
264253_at	At1g09170	At1g09170		cell.organisation			34.6695	29.54	22.1343	28.5099	23.6656	26.725	860.272	850.424	777.778	949.838	808.865	835.729	-0.0540827	-0.0890691	0.036808	0.276788	P-loop nucleoside triphosphate hydrolases superfamily protein with CH (Calponin Homology) domain.[Source:TAIR;Acc:AT1G09170]	1	2956589	2962207	AT1G09170.1	AT1G09170	fgenesh1_pm.C_scaffold_1000741	1	ortholog_one2one	83
264252_at	At1g09180	At1g09180	ATSAR1;ATSARA1A;SARA1A	signalling.G-proteins			48.5915	40.4052	35.737	37.6197	32.4708	34.031	1024.48	987.481	1348.59	1337.92	1023.56	1009.57	0.244636	0.0148018	0.608596	0.599633	secretion-associated RAS super family 1.[Source:TAIR;Acc:AT1G09180]	1	2965023	2965972	AT1G09180.1	ATSARA1A	fgenesh2_kg.1__960__AT1G09180.1	1	ortholog_one2one	95
264251_at	At1g09190	At1g09190		not assigned.no ontology.pentatricopeptide (PPR) repeat-containing protein			46.4633	41.356	41.2947	35.7948	33.1243	38.6396	989.106	997.737	1535.68	1207.1	1064.35	1110.38	0.337882	0.0762551	0.415504	0.894254	Tetratricopeptide repeat (TPR)-like superfamily protein.[Source:TAIR;Acc:AT1G09190]	1	2966120	2967718		AT1G09190				NA
264262_at	At1g09200	At1g09200		DNA.synthesis/chromatin structure.histone			59.7348	44.9196	37.1515	35.4747	45.282	44.664	1152.67	1053.09	1521.09	1128.12	1445.71	1340.8	0.0973142	0.215291	0.327026	0.501262	Histone superfamily protein.[Source:TAIR;Acc:AT1G09200]	1	2971593	2972199	AT1G09200.1	AT1G09200	fgenesh2_kg.6__1003__AT5G10400.1	6	ortholog_one2many	100
264260_at	At1g09210	At1g09210	CRT1b;AtCRT1b	signalling.calcium			67.1458	58.3535	68.3848	83.8754	73.5443	72.1307	1237.92	1230.9	3298.3	4515.54	2740.89	2543.42	1.44272	0.8783	5.57579e-05	0.0294496	calreticulin 1b.[Source:TAIR;Acc:AT1G09210]	1	2972842	2976750	AT1G09210.1	CRT1b	scaffold_100955.1;fgenesh2_kg.1__964__AT1G09210.1	1	ortholog_one2many	95;89
264258_at	At1g09220	At1g09220		not assigned.no ontology.pentatricopeptide (PPR) repeat-containing protein			67.2682	55.4587	41.2362	36.1949	39.2353	35.595	1256.16	1200.93	1596.63	1220.55	1269.57	1063.69	0.108495	-0.0731834	0.314155	0.156389	Pentatricopeptide repeat (PPR) superfamily protein.[Source:TAIR;Acc:AT1G09220]	1	2977792	2979466		AT1G09220				NA
264257_at	At1g09230	At1g09230		RNA.RNA binding			56.7817	51.7627	50.9943	52.1031	43.461	42.5911	1140.25	1164.23	2372.21	2036.83	1417.51	1289.42	0.574919	0.0921318	0.103638	0.919043	RNA-binding (RRM/RBD/RNP motifs) family protein.[Source:TAIR;Acc:AT1G09230]	1	2979520	2982624	AT1G09230.1	AT1G09230	fgenesh2_kg.1__966__AT1G09230.1	1	ortholog_one2one	95
264261_at	At1g09240	At1g09240	NAS3;ATNAS3	metal handling.binding, chelation and storage	AtNAS3	nicotianamine synthase	45.8572	40.3136	30.1218	36.0401	39.1174	45.995	985.406	982.75	1104.48	1269.09	1214.72	1280.25	0.18899	0.356193	0.296476	0.164104	nicotianamine synthase 3.[Source:TAIR;Acc:AT1G09240]	1	2984881	2986130	AT1G09240.1	NAS3	fgenesh2_kg.1__967__AT1G09240.1	1	ortholog_one2one	95
264264_at	At1g09250	At1g09250		RNA.regulation of transcription.bHLH,Basic Helix-Loop-Helix family			51.8659	46.7478	46.2062	53.5978	41.8239	47.0674	1064.04	1082.3	1806.65	1996.51	1289.28	1373.91	0.658846	0.243074	0.0110863	0.238092	basic helix-loop-helix (bHLH) DNA-binding superfamily protein.[Source:TAIR;Acc:AT1G09250]	1	2989378	2990357	AT1G09250.1	AT1G09250	fgenesh2_kg.1__968__AT1G09250.1	1	ortholog_one2one	88
264256_at	At1g09270	At1g09270	IMPA-4	protein.targeting.nucleus			56.9029	51.4637	51.9605	55.1903	36.7145	36.0727	1114.94	1132.22	2020.5	1957.66	1123.5	1035.96	0.76599	-0.0549839	0.000199171	0.449222	importin alpha isoform 4.[Source:TAIR;Acc:AT1G09270]	1	2994369	2998222	AT1G09270.1	IMPA-4	scaffold_100962.1	1	ortholog_one2one	97
264265_at	At1g09280	At1g09280		not assigned.unknown			52.3666	44.9608	36.2957	30.8251	32.8562	36.5934	1054.91	1046.93	1389.41	1018.61	1053.5	1073.94	0.0771984	-0.0243294	0.164612	0.337795		1	2998100	3001315	AT1G09280.1	AT1G09280	fgenesh2_kg.1__972__AT1G09280.1	1	ortholog_one2one	96
264259_at	At1g09290	At1g09290		not assigned.unknown			34.3137	30.6013	25.3011	23.7203	27.1991	20.9112	860.817	861.127	875.825	742.501	928.432	694.198	-0.0646961	-0.0481405	0.0470783	0.132563	unknown protein.[Source:TAIR;Acc:AT1G09290]	1	3001517	3003762	AT1G09290.1	AT1G09290	fgenesh2_kg.1__973__AT1G09290.1	1	ortholog_one2one	91
263707_at	At1g09300	At1g09300		protein.degradation.metalloprotease			50.8976	45.245	35.3036	40.2333	35.5706	38.1839	1062.04	1058.58	1343.1	1465.66	1127.95	1105.35	0.316788	0.0887262	0.629537	0.925577	Metallopeptidase M24 family protein.[Source:TAIR;Acc:AT1G09300]	1	3003495	3008213	AT1G09300.1	AT1G09300	fgenesh2_kg.1__975__AT1G09300.1	1	ortholog_one2one	96
263709_at	At1g09310	At1g09310		not assigned.unknown			86.4663	78.2134	69.5699	72.1224	71.1782	78.9712	1507.34	1545.67	3418.36	3102.55	2505.45	2505.41	0.845751	0.512086	0.0122352	0.101382	Protein of unknown function, DUF538.[Source:TAIR;Acc:AT1G09310]	1	3009055	3009880	AT1G09310.1	AT1G09310	fgenesh2_kg.1__976__AT1G09310.1	1	ortholog_one2one	99
263708_at	At1g09320	At1g09320		not assigned.no ontology.agenet domain-containing protein			60.875	49.5902	41.6732	48.0807	36.1155	35.9699	1180.51	1124.83	2009.11	2077.57	1255.94	1148.94	0.457877	-0.0921764	0.47201	0.129598	agenet domain-containing protein.[Source:TAIR;Acc:AT1G09320]	1	3009941	3012363	AT1G09320.1	AT1G09320	fgenesh2_kg.1__977__AT1G09320.1	1	ortholog_one2one	91
263710_at	At1g09330	At1g09330		not assigned.unknown			48.4661	43.2332	22.5766	27.8454	30.1634	34.7413	1032.91	1040.83	782.917	983.868	997.168	1044.88	-0.328078	-0.00109675	0.000177062	0.291093	unknown protein.[Source:TAIR;Acc:AT1G09330]	1	3012762	3015091	AT1G09330.1	AT1G09330	fgenesh2_kg.1__978__AT1G09330.1	1	ortholog_one2one	100
263676_at	At1g09340	At1g09340	CRB;CSP41B;HIP1.3	not assigned.unknown			45.5089	40.0923	37.5515	41.4823	44.6799	49.0624	992.501	990.409	1495.62	1845.28	1449.27	1465.93	0.426505	0.409278	0.678186	0.0885828	chloroplast RNA binding.[Source:TAIR;Acc:AT1G09340]	1	3015328	3018234	AT1G09340.1	CSP41B	fgenesh2_kg.1__979__AT1G09340.1	1	ortholog_one2one	98
264511_at	At1g09350	At1g09350	AtGolS3;GolS3	minor CHO metabolism.raffinose family.galactinol synthases.known			66.0916	52.1637	46.299	49.286	49.1934	51.1154	1234.91	1156.08	1944.06	1751.46	1609.76	1524.23	0.45499	0.249441	0.231172	0.422275	galactinol synthase 3.[Source:TAIR;Acc:AT1G09350]	1	3019819	3021441	AT1G09350.1	AtGolS3	fgenesh1_pm.C_scaffold_1000758	1	ortholog_one2one	96
264555_at	At1g09360	At1g09360		misc.invertase/pectin methylesterase inhibitor family protein			34.309	33.9095	29.6778	30.2938	27.0374	33.0867	867.931	914.794	1143.17	1139.89	932.288	1030.62	0.110917	0.0388881	0.116074	0.621399	Plant invertase/pectin methylesterase inhibitor superfamily protein.[Source:TAIR;Acc:AT1G09360]	1	3021802	3022368	AT1G09360.1	AT1G09360	scaffold_100971.1	1	ortholog_one2one	91
264500_at	At1g09370	At1g09370		misc.invertase/pectin methylesterase inhibitor family protein			34.7151	25.8984	18.3108	26.1532	20.1045	31.8902	870.704	809.381	661.255	1153.1	751.191	1139.46	-0.169257	-0.00443927	0.000427431	0.118986	Plant invertase/pectin methylesterase inhibitor superfamily protein.[Source:TAIR;Acc:AT1G09370]	1	3024896	3025435	AT1G09370.1	AT1G09370	fgenesh2_kg.1__982__AT1G09370.1	1	ortholog_one2one	87
264505_at	At1g09380	At1g09380		development.unspecified			29.1076	23.7022	27.3892	25.9788	26.049	31.482	804.849	779.928	939.273	815.456	860.494	937.672	0.09999	0.168625	0.661879	0.449225	nodulin MtN21 /EamA-like transporter family protein.[Source:TAIR;Acc:AT1G09380]	1	3026135	3029549	AT1G09380.1	AT1G09380	scaffold_100974.1	1	ortholog_one2one	97
264501_at	At1g09390	At1g09390		misc.GDSL-motif lipase			58.7234	45.8251	31.5458	31.1373	35.7024	35.1254	1147.96	1074.47	1121.27	988.493	1208.27	1093.58	-0.121426	-0.0595996	0.05273	0.137914	GDSL-like Lipase/Acylhydrolase superfamily protein.[Source:TAIR;Acc:AT1G09390]	1	3031203	3033582	AT1G09390.1	AT1G09390	fgenesh1_pg.C_scaffold_1000783	1	ortholog_one2one	94
264502_at	At1g09400	At1g09400		hormone metabolism.jasmonate.synthesis-degradation.12-Oxo-PDA-reductase			56.6287	47.6058	26.4222	33.1378	32.7334	33.1162	1109.93	1083.41	958.14	1193.53	1087.92	1009.77	-0.154045	-0.110398	0.001871	0.0824061	FMN-linked oxidoreductases superfamily protein.[Source:TAIR;Acc:AT1G09400]	1	3033512	3035036	AT1G09400.1	AT1G09400	scaffold_100976.1	1	ortholog_one2one	85
264503_at	At1g09410	At1g09410		not assigned.no ontology.pentatricopeptide (PPR) repeat-containing protein			48.602	44.6157	19.7985	22.6541	25.6182	32.1695	1018.12	1043.02	681.85	748.132	864.748	991.798	-0.56369	-0.167781	2.54715e-06	0.0365938	pentatricopeptide (PPR) repeat-containing protein.[Source:TAIR;Acc:AT1G09410]	1	3035443	3037560	AT1G09410.1	AT1G09410	fgenesh2_kg.1__986__AT1G09410.1	1	ortholog_one2one	86
264507_at	At1g09415	At1g09415	NIMIN-3	RNA.regulation of transcription.unclassified			37.6614	33.4826	29.7387	29.6635	35.5346	32.9851	901.913	901.923	1080.06	1012.32	1136.51	965.424	0.119622	0.190934	0.236863	0.481487	NIM1-interacting 3.[Source:TAIR;Acc:AT1G09415]	1	3037754	3038408	AT1G09415.1	NIMIN-3	fgenesh2_kg.1__987__AT1G09415.1	1	ortholog_one2one	95
264513_at	At1g09420	At1g09420	G6PD4	OPP.oxidative PP.G6PD			53.6995	46	47.5641	53.1004	44.9692	45.9863	1075.52	1064.29	1882.45	2197.33	1407.82	1320.09	0.69919	0.263869	0.0141783	0.182258	glucose-6-phosphate dehydrogenase 4.[Source:TAIR;Acc:AT1G09420]	1	3038462	3041873	AT1G09420.2	G6PD4	fgenesh2_kg.1__988__AT1G09420.1	1	ortholog_one2one	93
264504_at	At1g09430	At1g09430	ACLA-3	TCA / org. transformation.other organic acid transformaitons.atp-citrate lyase			44.2841	34.7957	32.9384	38.9267	25.4277	31.4879	974.679	918.711	1199.69	1357.03	843.413	942.905	0.284595	-0.102779	0.775104	0.337542	ATP-citrate lyase A-3.[Source:TAIR;Acc:AT1G09430]	1	3041996	3045402	AT1G09430.1	ACLA-3	fgenesh2_kg.1__990__AT1G09430.1	1	ortholog_one2one	99
264549_at	At1g09440	At1g09440		protein.postranslational modification.kinase.receptor like cytoplasmatic kinase V			42.5585	40.2382	34.6444	40.3137	36.9046	40.5334	957.198	1002.13	1300.1	1430.55	1222.05	1201.19	0.335996	0.228059	0.944564	0.602198	Protein kinase superfamily protein.[Source:TAIR;Acc:AT1G09440]	1	3045513	3047893	AT1G09440.1	AT1G09440	fgenesh1_pm.C_scaffold_1000767	1	ortholog_one2one	93
264550_at	At1g09450	At1g09450		not assigned.no ontology			24.7311	18.6759	17.888	19.1568	20.0179	17.3366	758.221	720.478	582.008	604.222	710.252	621.968	-0.298828	-0.139018	0.00126825	0.104551	Protein kinase superfamily protein.[Source:TAIR;Acc:AT1G09450]	1	3049024	3053112	AT1G09450.1	AT1G09450	fgenesh1_pm.C_scaffold_1000768	1	ortholog_one2one	94
264551_at	At1g09460	At1g09460		misc.beta 1,3 glucan hydrolases			40.5396	38.0722	28.2598	29.6082	29.8452	30.7969	928.062	958.966	988.706	998.898	971.208	916.641	-0.061273	-0.0368007	0.0404047	0.484532	Carbohydrate-binding X8 domain superfamily protein.[Source:TAIR;Acc:AT1G09460]	1	3053901	3055360	AT1G09460.1	AT1G09460	scaffold_102892.1	1	ortholog_one2one	5
264553_s_at	AT1G09480;AT1G09490	AT1G09480		misc.alcohol dehydrogenases			36.2844	33.3075	20.7926	23.8798	22.6197	25.3786	882.05	900.288	718.641	788.831	778.541	803.535	-0.306618	-0.199702	0.000213444	0.0586321															[AT1G09480, NAD(P)-binding Rossmann-fold superfamily protein];[AT1G09490, NAD(P)-binding Rossmann-fold superfamily protein]
264514_at	At1g09500	At1g09500		misc.alcohol dehydrogenases			55.7973	46.896	19.6827	19.683	20.3301	23.7094	1113.09	1086.74	663.057	639.524	724.96	765.273	-0.689398	-0.526707	3.43933e-09	2.50341e-05	NAD(P)-binding Rossmann-fold superfamily protein.[Source:TAIR;Acc:AT1G09500]	1	3066699	3068598	AT1G09500.1	AT1G09500	fgenesh2_kg.1__999__AT1G09500.1	1	ortholog_one2one	89
264554_at	At1g09510	At1g09510		misc.alcohol dehydrogenases			58.5062	53.0248	26.1844	19.8033	29.0147	36.1921	1134.75	1160.65	945.624	720.098	956.982	1064.14	-0.472748	-0.172797	4.67965e-07	0.0565952	NAD(P)-binding Rossmann-fold superfamily protein.[Source:TAIR;Acc:AT1G09510]	1	3069385	3070910	AT1G09510.1	AT1G09510	fgenesh2_kg.1__1000__AT1G09510.1	1	ortholog_one2one	94
264509_at	At1g09520	At1g09520		not assigned.unknown			41.3405	33.7859	18.1549	12.8498	18.4491	17.1464	957.129	926.834	639.883	459.082	699.994	635.127	-0.759529	-0.442752	2.10227e-10	5.97637e-05		1	3070946	3072050	AT1G09520.1	AT1G09520	fgenesh2_kg.1__1001__AT1G09520.1	1	ortholog_one2one	28
264510_at	At1g09530	At1g09530	PIF3;POC1;PAP3	signalling.light			63.3116	52.6161	49.9416	48.2681	57.4219	53.012	1192.75	1153.25	2099.64	1854.88	1824.31	1529.21	0.584375	0.444948	0.231884	0.051082	phytochrome interacting factor 3.[Source:TAIR;Acc:AT1G09530]	1	3076582	3079539	AT1G09530.1	POC1	fgenesh2_kg.1__1002__AT1G09530.2	1	ortholog_one2one	74
264557_at	At1g09550	At1g09550		cell wall.pectin*esterases.acetyl esterase			46.3726	42.6049	27.4984	34.4423	61.528	68.8342	1001.15	1026.81	1106.38	1321.52	3011.4	3082.35	0.0735266	1.96743	0.0996571	0.838612	Pectinacetylesterase family protein.[Source:TAIR;Acc:AT1G09550]	1	3089733	3092327	AT1G09550.1	AT1G09550	fgenesh1_pm.C_scaffold_1000777	1	ortholog_one2one	91
264506_at	At1g09560	At1g09560	GLP5	stress.abiotic.unspecified			39.4172	38.3923	22.4382	27.1395	25.4074	33.9389	908.851	959.16	740.559	851.726	845.332	999.407	-0.228754	-0.0153447	0.00406429	0.32479	germin-like protein 5.[Source:TAIR;Acc:AT1G09560]	1	3093839	3094864	AT1G09560.1	GLP5	Al_scaffold_0001_916;fgenesh1_pg.C_scaffold_1003590;scaffold_101109.1	1	ortholog_one2many	95;78;1
264508_at	At1g09570	At1g09570	PHYA;FHY2;FRE1;HY8	signalling.light			80.0067	69.3731	76.0685	69.8552	63.3261	70.6613	1509.84	1513.37	7504.39	5166.82	2579.44	2869.22	0.765254	0.285064	0.85797	0.424245	phytochrome A.[Source:TAIR;Acc:AT1G09570]	1	3095256	3100357	AT1G09570.1	PHYA	fgenesh2_kg.1__1007__AT1G09570.1	1	ortholog_one2one	99
264512_at	At1g09575	At1g09575		not assigned.unknown			44.2266	39.1729	29.4419	31.291	30.1847	35.4755	966.904	969.641	986.482	984.223	988.681	1063.56	-0.0147299	0.0114945	0.306568	0.40666	Protein of unknown function (DUF607).[Source:TAIR;Acc:AT1G09575]	1	3101671	3102925	AT1G09575.1	AT1G09575	Al_scaffold_0001_918	1	ortholog_one2one	96
264558_at	At1g09600	At1g09600		protein.postranslational modification			62.1013	57.3546	46.9497	58.2973	50.4911	53.1283	1183.45	1223.93	1752.09	2110.21	1622.69	1565.47	0.685362	0.333652	0.00239149	0.239452	Protein kinase superfamily protein.[Source:TAIR;Acc:AT1G09600]	1	3108617	3111318		AT1G09600				NA
264559_at	At1g09610	At1g09610		not assigned.unknown			44.1825	41.4409	35.4017	46.1491	31.0775	40.1953	978.457	1009.57	1300.08	1745.33	998.325	1174.34	0.43389	0.088107	0.325213	0.909888	Protein of unknown function (DUF579).[Source:TAIR;Acc:AT1G09610]	1	3111694	3112873	AT1G09610.1	AT1G09610	scaffold_100999.1	1	ortholog_one2one	95
264705_at	At1g09620	At1g09620		protein.aa activation.leucine-tRNA ligase			52.7785	41.4493	33.1907	38.1901	30.2982	42.1748	1085.44	1014.99	1506.06	1804.55	1160.77	1498.35	0.226322	0.0108218	0.0285226	0.160162	ATP binding;leucine-tRNA ligases;aminoacyl-tRNA ligases;nucleotide binding;ATP binding;aminoacyl-tRNA ligases.[Source:TAIR;Acc:AT1G09620]	1	3112778	3116699	AT1G09620.1	AT1G09620	fgenesh2_kg.1__1014__AT1G09620.1	1	ortholog_one2one	93
264669_at	At1g09630	At1g09630	ATRAB11C;ATRABA2A;ATRAB-A2A;RAB-A2A;RAB11c	signalling.G-proteins			36.4875	36.6929	28.7221	33.7869	31.8076	38.3584	880.565	940.046	952.357	1063.2	1017.03	1140.12	0.181781	0.173677	0.987192	0.623124	RAB GTPase 11C.[Source:TAIR;Acc:AT1G09630]	1	3118203	3119708	AT1G09630.1	RAB-A2A	scaffold_101002.1	1	ortholog_one2one	99
264670_s_at	AT1G09640;AT1G57720	AT1G09640		protein.synthesis.elongation			81.1999	69.4723	67.616	81.1299	64.95	72.076	1438.03	1411.44	3162.72	3614.07	2135	2183.9	0.957693	0.442511	0.000699614	0.043844															[AT1G09640, Translation elongation factor EF1B, gamma chain];[AT1G57720, Translation elongation factor EF1B, gamma chain]
264664_at	At1g09660	At1g09660		RNA.RNA binding			56.4345	54.8757	44.216	50.8297	44.9062	43.0555	1114.14	1191.96	1866.74	1949.5	1498.64	1259.07	0.514195	0.128849	0.423928	0.99296	RNA-binding KH domain-containing protein.[Source:TAIR;Acc:AT1G09660]	1	3127771	3131094	AT1G09660.1	AT1G09660	fgenesh2_kg.1__1021__AT1G09660.1	1	ortholog_one2one	97
264665_at	At1g09660	At1g09660		RNA.RNA binding			51.1732	46.8383	34.2105	41.6034	34.4095	40.9636	1071.55	1105.86	1430.72	1672.43	1149.45	1305.63	0.176548	0.00344168	0.161712	0.481436	RNA-binding KH domain-containing protein.[Source:TAIR;Acc:AT1G09660]	1	3127771	3131094	AT1G09660.1	AT1G09660	fgenesh2_kg.1__1021__AT1G09660.1	1	ortholog_one2one	97
264666_at	At1g09680	At1g09680		not assigned.no ontology.pentatricopeptide (PPR) repeat-containing protein			54.9402	46.2313	23.8439	28.6912	19.0395	20.8598	1091.12	1068.97	814.285	890.434	682.401	693.266	-0.386073	-0.569715	0.000393923	7.69144e-06	Pentatricopeptide repeat (PPR) superfamily protein.[Source:TAIR;Acc:AT1G09680]	1	3134107	3135930	AT1G09680.1	AT1G09680	scaffold_101007.1	1	ortholog_one2one	37
264679_s_at	AT1G09690;AT1G09590	AT1G09690		protein.synthesis.ribosomal protein.eukaryotic.60S subunit.L21			103.316	94.097	88.835	102.381	87.3295	92.484	1702.61	1762.16	4497.08	5290.44	2865.83	2813.57	1.2997	0.635205	9.36657e-07	0.00112236															[AT1G09690, Translation protein SH3-like family protein];[AT1G09590, Translation protein SH3-like family protein]
264677_at	At1g09700	At1g09700	HYL1;DRB1	RNA.RNA binding			85.5074	81.2538	33.3554	25.866	26.7738	35.1166	1556.7	1659.96	1449.52	989.204	950.454	1127.11	-0.653148	-0.595318	2.00068e-08	1.72186e-05	dsRNA-binding domain-like superfamily protein.[Source:TAIR;Acc:AT1G09700]	1	3137767	3140353	AT1G09700.1	HYL1	fgenesh2_kg.1__1025__AT1G09700.1	1	ortholog_one2one	72
264706_at	At1g09720	At1g09720		protein.postranslational modification			56.1133	50.9818	30.0201	32.2683	30.4696	27.7976	1103.17	1130.25	1131.02	1101.75	1031.22	883.583	-0.0861897	-0.261902	0.00515135	0.00547981	Kinase interacting (KIP1-like) family protein.[Source:TAIR;Acc:AT1G09720]	1	3144438	3147303	AT1G09720.1	AT1G09720	fgenesh1_pm.C_scaffold_1000791	1	ortholog_one2one	87
264707_at	At1g09730	At1g09730		protein.degradation.cysteine protease			47.246	41.4894	16.5986	19.6255	22.6785	21.7485	1008.17	1005.91	586.697	630.35	798.397	723.705	-0.668211	-0.349863	1.38228e-08	0.000534667	Cysteine proteinases superfamily protein.[Source:TAIR;Acc:AT1G09730]	1	3147667	3154380	AT1G09730.1	AT1G09730	fgenesh2_kg.1__1028__AT1G09730.1	1	ortholog_one2one	86
264708_at	At1g09740	At1g09740		hormone metabolism.ethylene.induced-regulated-responsive-activated			65.9913	60.1041	63.0282	56.1803	79.2624	85.9977	1245.63	1267.81	3156.94	2163.83	2838.04	2950.15	0.803671	0.95764	0.0230302	0.000183538	Adenine nucleotide alpha hydrolases-like superfamily protein.[Source:TAIR;Acc:AT1G09740]	1	3154532	3156275	AT1G09740.1	AT1G09740	fgenesh2_kg.1__1029__AT1G09740.1	1	ortholog_one2one	16
264672_at	At1g09750	At1g09750		RNA.regulation of transcription.unclassified			64.6427	52.9708	46.2512	57.9733	50.9294	55.63	1206.96	1152.96	1742.17	2309.42	1640.5	1642.13	0.652997	0.384817	0.0352019	0.214406	Eukaryotic aspartyl protease family protein.[Source:TAIR;Acc:AT1G09750]	1	3157501	3159148	AT1G09750.1	AT1G09750	fgenesh2_kg.1__1030__AT1G09750.1	1	ortholog_one2one	97
264678_at	At1g09760	At1g09760	U2A'	RNA.processing			43.0121	34.3846	28.896	31.5473	35.0867	32.2707	960.448	912.762	1116.69	1179.49	1276.04	1034.76	0.115423	0.127186	0.0674308	0.489084	U2 small nuclear ribonucleoprotein A.[Source:TAIR;Acc:AT1G09760]	1	3159125	3161692	AT1G09760.1	U2A'	fgenesh2_kg.1__1031__AT1G09760.1	1	ortholog_one2one	98
264709_at	At1g09770	At1g09770	ATCDC5;CDC5;ATMYBCDC5	RNA.regulation of transcription.MYB-related transcription factor family			57.4916	50.8675	42.0127	35.4709	37.0642	40.4805	1122.94	1128.21	1757.79	1266.16	1233.49	1209.75	0.324587	0.0129451	0.176251	0.322673	cell division cycle 5.[Source:TAIR;Acc:AT1G09770]	1	3161841	3165360	AT1G09770.1	ATCDC5	fgenesh2_kg.1__1032__AT1G09770.1	1	ortholog_one2one	98
264668_at	At1g09780	At1g09780		glycolysis.cytosolic branch.phosphoglycerate mutase			44.9658	45.07	36.8845	39.1098	57.0165	60.0068	983.075	1048.55	1271.09	1270.97	1836.1	1794.15	0.337281	0.863387	0.295623	0.000543999	Phosphoglycerate mutase, 2,3-bisphosphoglycerate-independent.[Source:TAIR;Acc:AT1G09780]	1	3165370	3167869	AT1G09780.1	AT1G09780	fgenesh2_kg.1__1033__AT1G09780.1	1	ortholog_one2one	98
264710_at	At1g09790	At1g09790	COBL6	metal handling			41.3649	34.986	31.436	41.9931	33.7411	40.9503	949.003	931.123	1343.55	1880.23	1172.2	1293.28	0.332895	0.179757	0.384606	0.873493	COBRA-like protein 6 precursor.[Source:TAIR;Acc:AT1G09790]	1	3168482	3170819	AT1G09790.1	COBL6	fgenesh2_kg.1__1034__AT1G09790.1	1	ortholog_one2one	93
264673_at	At1g09795	At1g09795	ATATP-PRT2;HISN1B;ATP-PRT2	amino acid metabolism.synthesis.histidine.ATP phosphoribosyl transferase			45.3301	39.5776	31.069	27.8221	28.1577	28.4844	980.798	977.937	1134.03	926.372	945.529	887.579	0.0153867	-0.123482	0.0493133	0.0881671	ATP phosphoribosyl transferase 2.[Source:TAIR;Acc:AT1G09795]	1	3173534	3176910	AT1G09795.1	ATP-PRT2	fgenesh2_kg.1__1035__AT1G09795.1	1	ortholog_one2one	93
264711_at	At1g09800	At1g09800		protein.aa activation.pseudouridylate synthase			49.886	45.0533	28.9319	40.649	31.3146	35.174	1036.19	1053.81	1014.17	1565.24	1016.91	1044.86	0.227728	-0.0346408	0.196064	0.376731	Pseudouridine synthase family protein.[Source:TAIR;Acc:AT1G09800]	1	3176883	3180421	AT1G09800.1	AT1G09800	fgenesh2_kg.1__1036__AT1G09800.1	1	ortholog_one2one	95
264712_at	At1g09810	At1g09810	ECT11	not assigned.unknown			54.1203	43.9073	42.3217	53.9851	40.7795	47.1295	1079.41	1038.63	1758.27	2324.74	1414.75	1412.61	0.693869	0.269776	0.388489	0.872979	evolutionarily conserved C-terminal region 11.[Source:TAIR;Acc:AT1G09810]	1	3180936	3184224	AT1G09810.1	ECT11	Al_scaffold_0003_1823	3	ortholog_one2one	0
264674_at	At1g09815	At1g09815	POLD4	DNA.synthesis/chromatin structure			65.4428	63.9615	53.5543	71.482	50.8761	62.9574	1230.66	1334.62	2420.85	3440.83	1735.6	1956.78	0.888029	0.30651	0.0816456	0.522259	polymerase delta 4.[Source:TAIR;Acc:AT1G09815]	1	3189369	3190242	AT1G09815.1	POLD4	fgenesh2_kg.1__1039__AT1G09815.1	1	ortholog_one2one	93
264713_at	At1g09820	At1g09820		not assigned.no ontology.pentatricopeptide (PPR) repeat-containing protein			73.4235	61.7649	53.6902	56.3728	59.0383	74.1441	1356.6	1321.03	3143.69	2932.44	2522.33	3140.05	0.527693	0.434789	0.181975	0.670523	Pentatricopeptide repeat (PPR-like) superfamily protein.[Source:TAIR;Acc:AT1G09820]	1	3190288	3192414	AT1G09820.1	AT1G09820	fgenesh2_kg.1__1040__AT1G09820.1	1	ortholog_one2one	44
264675_at	At1g09830	At1g09830		nucleotide metabolism.synthesis.purine.GAR Synthetase			61.2248	56.6289	44.3145	50.2797	50.564	51.753	1171.07	1215.03	1657.02	1708.16	1581.51	1464.8	0.421597	0.284279	0.0265949	0.0631371	Glycinamide ribonucleotide (GAR) synthetase.[Source:TAIR;Acc:AT1G09830]	1	3192681	3195025	AT1G09830.1	AT1G09830	fgenesh2_kg.1__1041__AT1G09830.1	1	ortholog_one2one	94
264686_at	At1g09840	At1g09840	ATSK41;SK41	protein.postranslational modification			51.8888	44.045	33.5237	34.5124	26.1148	32.9289	1070.08	1050.26	1390.57	1389.34	887.096	1018.88	0.0454847	-0.184097	0.0419906	0.0646466	shaggy-like protein kinase 41.[Source:TAIR;Acc:AT1G09840]	1	3195824	3200291	AT1G09840.2	ATSK41	fgenesh2_kg.1__1047__AT1G09840.4	1	ortholog_one2one	100
264687_at	At1g09850	At1g09850	XBCP3	protein.degradation.cysteine protease			55.82	53.2885	28.863	29.0515	28.4381	37.4299	1108.81	1178.84	1011.79	1008.08	937.017	1134.5	-0.178537	-0.190071	0.00105154	0.0453544	xylem bark cysteine peptidase 3.[Source:TAIR;Acc:AT1G09850]	1	3201799	3204150	AT1G09850.1	XBCP3	fgenesh2_kg.1__1050__AT1G09850.1	1	ortholog_one2one	95
264676_at	At1g09870	At1g09870		misc.acid and other phosphatases			27.2838	28.7636	23.9086	22.1282	20.7923	24.7429	782.758	842.594	929.454	708.704	755.098	800.455	-0.113093	-0.112187	0.00721585	0.157984	histidine acid phosphatase family protein.[Source:TAIR;Acc:AT1G09870]	1	3205741	3208598	AT1G09870.1	AT1G09870	fgenesh1_pm.C_scaffold_1000810	1	ortholog_one2one	99
264688_at	At1g09890	At1g09890		cell wall.degradation.pectate lyases and polygalacturonases			33.7714	35.2484	25.6352	22.3889	24.956	22.4266	855.507	925.115	1050.9	825.613	896.463	769.427	-0.18333	-0.208795	0.000201393	0.0257833	Rhamnogalacturonate lyase family protein.[Source:TAIR;Acc:AT1G09890]	1	3214237	3217538	AT1G09890.1	AT1G09890	fgenesh1_pg.C_scaffold_1000836	1	ortholog_one2one	95
264689_at	At1g09900	At1g09900		not assigned.no ontology.pentatricopeptide (PPR) repeat-containing protein			35.3412	28.7604	29.6589	37.3028	30.3715	30.7373	865.27	837.99	1001.39	1262.81	984.732	922.784	0.345584	0.124273	0.469722	0.930928	Pentatricopeptide repeat (PPR-like) superfamily protein.[Source:TAIR;Acc:AT1G09900]	1	3218133	3219929	AT1G09900.1	AT1G09900	fgenesh2_kg.1__1055__AT1G09900.1	1	ortholog_one2one	96
264658_at	At1g09910	At1g09910		cell wall.degradation.pectate lyases and polygalacturonases			39.3701	35.801	36.2665	43.5037	39.947	38.007	911.274	926.177	1351.12	1626.73	1243.52	1082.24	0.61566	0.338847	0.368972	0.223505	Rhamnogalacturonate lyase family protein.[Source:TAIR;Acc:AT1G09910]	1	3220035	3224541	AT1G09910.1	AT1G09910	scaffold_101035.1	1	ortholog_one2one	96
264671_at	At1g09920	At1g09920		RNA.regulation of transcription.unclassified			49.2417	44.6184	48.9455	52.4295	38.0061	34.471	1036.56	1057.44	2848.4	2678.04	1273.38	1028.32	0.769318	0.0324819	0.634776	0.693428	TRAF-type zinc finger-related.[Source:TAIR;Acc:AT1G09920]	1	3224684	3227070		AT1G09920				NA
264659_at	At1g09930	At1g09930	ATOPT2;OPT2	transport.peptides and oligopeptides			52.2507	53.738	41.0304	73.4633	36.2678	48.3241	1063.06	1187.67	1568.71	4761.07	1151.93	1479.39	1.03415	0.101002	0.352118	0.993198	oligopeptide transporter 2.[Source:TAIR;Acc:AT1G09930]	1	3227490	3230043	AT1G09930.1	ATOPT2	fgenesh1_pg.C_scaffold_1000840	1	ortholog_one2one	98
264660_at	At1g09940	At1g09940	HEMA2	tetrapyrrole synthesis.glu-tRNA reductase			42.137	35.0558	27.0589	31.4647	29.9586	25.7651	943.943	923.29	1053.15	1116.15	983.84	814.984	0.0413115	-0.0923924	0.0218681	0.215862	Glutamyl-tRNA reductase family protein.[Source:TAIR;Acc:AT1G09940]	1	3236995	3239554	AT1G09940.1	HEMA2	fgenesh2_kg.1__1059__AT1G09940.1	1	ortholog_one2one	95
264661_at	At1g09950	At1g09950	RAS1	RNA.regulation of transcription.unclassified			63.5996	56.561	48.0295	51.354	49.5096	60.8451	1214.77	1228.27	1885.59	1873.95	1535.19	1765.93	0.502675	0.450134	0.0189458	0.0169222	RESPONSE TO ABA AND SALT 1.[Source:TAIR;Acc:AT1G09950]	1	3240606	3241632	AT1G09950.1	RAS1	fgenesh2_kg.1__1060__AT1G09950.1	1	ortholog_one2one	50
264662_at	At1g09960	At1g09960	SUT4;ATSUT4;SUC4;ATSUC4	transporter.sugars.sucrose			49.0805	47.2747	29.2982	32.4139	34.1382	37.4996	1018.82	1073.39	995.194	1141	1058.82	1075.52	0.0149656	0.0380251	0.0376521	0.761799	sucrose transporter 4.[Source:TAIR;Acc:AT1G09960]	1	3244213	3247200	AT1G09960.1	ATSUT4	fgenesh2_kg.1__1061__AT1G09960.1	1	ortholog_one2one	97
264663_at	At1g09970	At1g09970	LRR XI-23;RLK7	signalling.receptor kinases.leucine rich repeat XI			61.6316	52.4542	53.2613	52.8601	54.0225	52.5086	1175.13	1157.45	2130.16	1886.93	1720.66	1474.53	0.648871	0.380881	0.000178904	0.0184118	Leucine-rich receptor-like protein kinase family protein.[Source:TAIR;Acc:AT1G09970]	1	3252240	3255693	AT1G09970.2	LRR XI-23	scaffold_101044.1;scaffold_101050.1	1	ortholog_one2many	96;94
264518_at	At1g09980	At1g09980		not assigned.unknown			44.3127	39.1822	25.4493	31.9389	24.2552	29.7685	972.496	975.814	968.185	1183.18	842.222	994.013	-0.0594384	-0.190891	0.00379768	0.0186459	Putative serine esterase family protein.[Source:TAIR;Acc:AT1G09980]	1	3256245	3261614	AT1G09980.1	AT1G09980	scaffold_101051.1	1	ortholog_one2one	98
264667_s_at	AT1G09980;AT1G58350	AT1G09980		not assigned.unknown			62.2635	50.9997	43.5603	46.7581	44.7041	52.6579	1171.66	1119.56	1532.32	1558.61	1343.43	1467.69	0.423844	0.286646	0.0474022	0.114657															[AT1G09980, Putative serine esterase family protein];[AT1G58350, Putative serine esterase family protein]
264519_at	At1g10000	At1g10000		not assigned.unknown			39.0487	35.2135	14.1346	17.076	16.6592	20.2735	912.152	920.548	494.365	584.486	643.922	691.803	-0.789056	-0.423598	2.25657e-11	3.12196e-05	Ribonuclease H-like superfamily protein.[Source:TAIR;Acc:AT1G10000]	1	3263877	3264788	AT1G10000.1	AT1G10000	Al_scaffold_0005_1532	5	ortholog_one2many	15
264520_at	At1g10010	At1g10010	AAP8;ATAAP8	transport.amino acids			43.9846	35.8183	30.7709	39.7171	34.5853	37.8658	960.915	926.668	1048.75	1266.64	1058.97	1083.42	0.282776	0.203909	0.474351	0.370235	amino acid permease 8.[Source:TAIR;Acc:AT1G10010]	1	3265976	3268726		AAP8				NA
264521_at	At1g10020	At1g10020		not assigned.unknown			73.8525	62.396	50.5145	50.4447	46.8715	47.8614	1324.93	1293.05	1851.21	1767.6	1446.11	1349.21	0.514581	0.121372	0.0290447	0.968172	Protein of unknown function (DUF1005).[Source:TAIR;Acc:AT1G10020]	1	3269604	3271987	AT1G10020.1	AT1G10020	scaffold_101054.1	1	ortholog_one2one	97
264523_at	At1g10030	At1g10030	ERG28	lipid metabolism.exotics (steroids, squalene etc)			32.4912	31.3105	28.2147	25.9086	23.9501	30.4098	841.266	875.401	976.719	854.779	816.918	910.862	0.0220831	0.000485759	0.144758	0.587371	homolog of yeast ergosterol28.[Source:TAIR;Acc:AT1G10030]	1	3273825	3275837	AT1G10030.1	ERG28	fgenesh2_kg.1__1068__AT1G10030.1	1	ortholog_one2one	98
264522_at	At1g10050	At1g10050		not assigned.no ontology			40.2975	37.0016	25.4871	21.8843	26.0959	24.2269	917.311	945.144	848.842	732.652	861.217	777.186	-0.167094	-0.156525	0.00307468	0.076568	glycosyl hydrolase family 10 protein / carbohydrate-binding domain-containing protein.[Source:TAIR;Acc:AT1G10050]	1	3279270	3283482	AT1G10050.1	AT1G10050	fgenesh2_kg.1__1072__AT1G10050.1	1	ortholog_one2one	94
264525_at	At1g10060	At1g10060	ATBCAT-1;BCAT-1	amino acid metabolism.synthesis.branched chain group.common.branched-chain amino acid aminotransferase			50.8337	48.0204	39.5569	43.5281	33.0557	38.0119	1048.8	1094.15	1590.37	1796.77	1058.51	1144.69	0.489434	-0.0109808	0.808031	0.537498	branched-chain amino acid transaminase 1.[Source:TAIR;Acc:AT1G10060]	1	3284239	3287107	AT1G10060.2	BCAT-1	Al_scaffold_0001_981	1	ortholog_one2one	93
264524_at	At1g10070	At1g10070	ATBCAT-2;BCAT-2	amino acid metabolism.synthesis.branched chain group.common.branched-chain amino acid aminotransferase			40.5848	39.4053	26.4064	37.0469	28.9671	38.5246	931.39	973.962	927.748	1245.12	973.957	1121.59	0.13206	0.0909366	0.278217	0.79872	branched-chain amino acid transaminase 2.[Source:TAIR;Acc:AT1G10070]	1	3288087	3290471	AT1G10070.2	BCAT-2	scaffold_101060.1	1	ortholog_one2one	96
264515_at	At1g10090	At1g10090		not assigned.unknown			33.0691	28.2301	23.5353	29.5743	37.8526	32.6085	857.894	839.255	766.004	972.701	1194.76	973.82	0.11879	0.493012	0.423633	0.146481	Early-responsive to dehydration stress protein (ERD4).[Source:TAIR;Acc:AT1G10090]	1	3290311	3296198	AT1G10090.1	AT1G10090	fgenesh2_kg.1__1078__AT1G10090.1	1	ortholog_one2one	92
264516_at	At1g10090	At1g10090		not assigned.unknown			56.3242	43.5588	38.2304	45.9849	39.4696	39.7253	1111.87	1029.45	1542.01	1785.88	1249.99	1172.96	0.448325	0.11062	0.928371	0.973168	Early-responsive to dehydration stress protein (ERD4).[Source:TAIR;Acc:AT1G10090]	1	3290311	3296198	AT1G10090.1	AT1G10090	fgenesh2_kg.1__1078__AT1G10090.1	1	ortholog_one2one	92
257417_at	At1g10110	At1g10110		protein.degradation.ubiquitin.E3.SCF.FBOX			63.0006	47.4903	35.7807	34.848	48.6504	52.0046	1188.8	1087.27	1441.36	1315.67	1548.09	1476.72	0.187479	0.324233	0.0305687	0.264975	F-box family protein.[Source:TAIR;Acc:AT1G10110]	1	3302742	3304092	AT1G10110.1	AT1G10110	fgenesh1_pg.C_scaffold_1003976	1	ortholog_one2one	0
264517_at	At1g10120	At1g10120		RNA.regulation of transcription.bHLH,Basic Helix-Loop-Helix family			53.2811	45.1083	42.5838	42.67	43.4805	46.9171	1103.09	1067.97	1824.43	1846.71	1499.12	1445.25	0.396984	0.243762	0.908714	0.517349	basic helix-loop-helix (bHLH) DNA-binding superfamily protein.[Source:TAIR;Acc:AT1G10120]	1	3304039	3306824		AT1G10120				NA
264526_at	At1g10130	At1g10130	ECA3;ATECA3	transport.calcium			43.3844	33.9433	30.9899	29.7596	41.0546	42.2126	971.866	926.963	1166.08	1035.92	1422.8	1249.74	0.0327146	0.29905	0.154494	0.152274	endoplasmic reticulum-type calcium-transporting ATPase 3.[Source:TAIR;Acc:AT1G10130]	1	3310930	3322213	AT1G10130.1	ECA3	fgenesh2_kg.1__1082__AT1G10130.1	1	ortholog_one2one	99
264467_at	At1g10140	At1g10140		not assigned.unknown			56.9102	49.0335	55.9712	62.668	59.2163	66.2928	1147.48	1145.21	3304.37	3170.28	2498.32	2563.47	0.953743	0.732118	0.604507	0.336404	Uncharacterised conserved protein UCP031279.[Source:TAIR;Acc:AT1G10140]	1	3322802	3323548	AT1G10140.1	AT1G10140	scaffold_101066.1	1	ortholog_one2one	93
264463_at	At1g10150	At1g10150		not assigned.unknown			49.7429	43.0279	30.8282	35.5174	33.0307	36.8432	1037.73	1033.49	1219.79	1348.6	1116.58	1190.04	0.0734675	0.0246199	0.0441774	0.218941	Carbohydrate-binding protein.[Source:TAIR;Acc:AT1G10150]	1	3325824	3327614	AT1G10150.1	AT1G10150	fgenesh2_kg.1__1084__AT1G10150.1	1	ortholog_one2one	91
264459_at	At1g10160	At1g10160		DNA.synthesis/chromatin structure.retrotransposon/transposase.non-LTR retrotransposon			40.9321	35.0699	12.1996	13.9188	13.4411	16.8475	929.392	920.024	441.909	473.279	573.508	619.685	-1.06543	-0.670406	4.92223e-17	1.60035e-09	transposable element gene.[Source:TAIR;Acc:AT1G10160]	1	3328971	3333470		AT1G10160				NA
264460_at	At1g10170	At1g10170	ATNFXL1;NFXL1	RNA.regulation of transcription.putative transcription regulator			49.2019	41.7703	28.9318	33.6769	37.2828	32.1226	1027.52	1013.01	1071.13	1261.62	1226.27	1022.29	0.0471003	0.0184618	0.0275878	0.348939	NF-X-like 1.[Source:TAIR;Acc:AT1G10170]	1	3333595	3337491	AT1G10170.1	ATNFXL1	fgenesh2_kg.1__1086__AT1G10170.1	1	ortholog_one2one	95
264407_at	At1g10180	At1g10180		not assigned.unknown			47.3603	42.1054	38.8588	38.1797	55.6942	50.9469	1028.62	1021.69	2096.04	1761.8	2199.94	1827.44	0.347845	0.555742	0.0835133	0.275901		1	3338303	3341608	AT1G10180.1	AT1G10180	fgenesh2_kg.1__1087__AT1G10180.1	1	ortholog_one2one	97
264461_s_at	AT1G10190;AT4G15050	AT1G10190		not assigned.unknown			89.7048	79.3055	30.4037	35.9349	26.4891	25.6471	1538.58	1554.16	1095.24	1355.24	867.818	811.199	-0.0572416	-0.70317	8.22529e-05	8.6977e-06															[AT1G10190, Protein of Unknown Function (DUF239)];[AT4G15050, Protein of Unknown Function (DUF239)]
264462_at	At1g10200	At1g10200	WLIM1	RNA.regulation of transcription.putative transcription regulator			53.3607	47.1031	42.4068	32.4055	40.9752	47.7277	1092.4	1081.88	1674.65	1128.34	1319.96	1392.59	0.259638	0.239839	0.543626	0.416163	GATA type zinc finger transcription factor family protein.[Source:TAIR;Acc:AT1G10200]	1	3346390	3347885	AT1G10200.1	WLIM1	fgenesh2_kg.1__1088__AT1G10200.1	1	ortholog_one2one	99
264405_at	At1g10210	At1g10210	ATMPK1;MPK1	signalling.MAP kinases			53.6622	48.0005	28.2595	29.109	35.4277	29.2491	1106.39	1121.74	1072.17	1082.87	1211.72	913.286	-0.303047	-0.15481	0.00033642	0.0826744	mitogen-activated protein kinase 1.[Source:TAIR;Acc:AT1G10210]	1	3349219	3351180	AT1G10210.1	ATMPK1	fgenesh2_kg.1__1089__AT1G10210.1	1	ortholog_one2one	98
264465_at	At1g10230	At1g10230	ASK18;SK18	protein.degradation.ubiquitin.E3.SCF.SKP			57.1077	54.7661	36.2879	45.3504	41.3364	51.0517	1119.37	1193.83	1268.7	1566.53	1271.53	1493.18	0.35527	0.297517	0.639663	0.372387	SKP1-like 18.[Source:TAIR;Acc:AT1G10230]	1	3355571	3356359	AT1G10230.1	ASK18	fgenesh2_kg.1__1090__AT1G10230.1	1	ortholog_one2one	89
264408_at	At1g10240	At1g10240	FRS11	signalling.light			47.48	39.9773	44.6549	51.3018	44.0356	49.3083	1019.5	992.546	1800.28	2077.98	1426.92	1464.66	0.707561	0.383359	0.0908893	0.130732	FAR1-related sequence 11.[Source:TAIR;Acc:AT1G10240]	1	3356680	3359838		FRS11				NA
264452_at	At1g10270	At1g10270	GRP23	not assigned.no ontology.pentatricopeptide (PPR) repeat-containing protein			89.7293	74.8772	45.3202	45.4964	65.7231	75.2675	1595.93	1544.16	1827.94	1614.42	2425.14	2477.5	0.141084	0.377613	0.371582	0.109212	glutamine-rich protein 23.[Source:TAIR;Acc:AT1G10270]	1	3363504	3366488	AT1G10270.1	GRP23	fgenesh2_kg.1__1092__AT1G10270.1	1	ortholog_one2one	62
264406_at	At1g10290	At1g10290	ADL6;DRP2A	misc.dynamin			41.4645	39.8293	43.4686	42.1404	40.0936	37.2501	938.477	980.435	1739.39	1492.61	1268.77	1107.52	0.588802	0.238154	0.179235	0.54521	dynamin-like protein 6.[Source:TAIR;Acc:AT1G10290]	1	3370558	3377463	AT1G10290.1	ADL6	fgenesh2_kg.1__1094__AT1G10290.1	1	ortholog_one2one	99
264453_at	At1g10300	At1g10300		signalling.G-proteins			41.732	37.1902	36.7282	36.5599	34.3554	35.4392	947.294	956.929	1460.73	1235.9	1130.75	1059.12	0.322725	0.106062	0.909979	0.963202	Nucleolar GTP-binding protein.[Source:TAIR;Acc:AT1G10300]	1	3378142	3380226	AT1G10300.1	AT1G10300	scaffold_101086.1	1	ortholog_one2one	92
264468_at	At1g10310	At1g10310		misc.short chain dehydrogenase/reductase (SDR)			53.5771	48.7566	50.907	54.7164	45.558	57.5548	1115.77	1141.73	2334.28	2344.07	1484.08	1760.49	0.629441	0.379547	0.00552975	0.0215615	NAD(P)-binding Rossmann-fold superfamily protein.[Source:TAIR;Acc:AT1G10310]	1	3381601	3383914	AT1G10310.1	AT1G10310	fgenesh2_kg.1__1096__AT1G10310.1	1	ortholog_one2one	92
264454_at	At1g10320	At1g10320		RNA.processing.splicing			72.764	67.1391	42.2265	34.4468	48.188	39.7975	1325.42	1368.95	1775.48	1276.63	1603.8	1190.87	-0.0432322	-0.0463093	0.00423903	0.223932	Zinc finger C-x8-C-x5-C-x3-H type family protein.[Source:TAIR;Acc:AT1G10320]	1	3384164	3388373	AT1G10320.1	AT1G10320	fgenesh2_kg.1__1097__AT1G10320.1	1	ortholog_one2one	87
264455_at	At1g10330	At1g10330		not assigned.no ontology.pentatricopeptide (PPR) repeat-containing protein			36.1846	34.6266	31.5167	38.6886	28.8363	34.3394	879.043	910.99	1139.52	1289.46	930.568	1011.01	0.331639	0.0761602	0.508231	0.94611	Tetratricopeptide repeat (TPR)-like superfamily protein.[Source:TAIR;Acc:AT1G10330]	1	3388747	3390150	AT1G10330.1	AT1G10330	scaffold_101089.1	1	ortholog_one2one	91
264434_at	At1g10340	At1g10340		cell.organisation			48.6885	43.5178	33.2493	46.8433	41.1554	43.7497	1023.11	1034.12	1200.56	1746.26	1334.22	1321.67	0.443974	0.253265	0.846909	0.626637	Ankyrin repeat family protein.[Source:TAIR;Acc:AT1G10340]	1	3390322	3392571	AT1G10340.1	AT1G10340	fgenesh2_kg.1__1099__AT1G10340.2	1	ortholog_one2one	87
264464_at	At1g10350	At1g10350		stress.abiotic.heat			84.4651	72.9988	71.4946	66.6754	76.086	77.869	1688.24	1647.27	7374.02	4976.3	4578.1	3786.93	0.462059	0.254277	0.600065	0.934206	DNAJ heat shock family protein.[Source:TAIR;Acc:AT1G10350]	1	3393407	3395055	AT1G10350.1	AT1G10350	fgenesh2_kg.1__1101__AT1G10350.1	1	ortholog_one2one	98
264435_at	At1g10360	At1g10360	ATGSTU18;GST29;GSTU18	misc.glutathione S transferases			54.2287	47.4289	37.664	38.3669	36.5499	39.0565	1088.91	1089.07	1456.04	1314.43	1156.75	1160.22	0.211395	0.0482062	0.559752	0.662771	glutathione S-transferase TAU 18.[Source:TAIR;Acc:AT1G10360]	1	3395558	3396849	AT1G10360.1	ATGSTU18	fgenesh2_kg.1__1102__AT1G10360.1	1	ortholog_one2one	95
264436_at	At1g10370	At1g10370	GST30;ATGSTU17;GST30B;ERD9	misc.glutathione S transferases			46.1367	39.445	38.0656	33.8459	41.538	46.3684	1006.28	990.632	1703.75	1338.12	1417.43	1405	0.216299	0.315518	0.296281	0.208497	Glutathione S-transferase family protein.[Source:TAIR;Acc:AT1G10370]	1	3397081	3398358	AT1G10370.1	GST30B	scaffold_101093.1	1	ortholog_one2one	97
264466_at	At1g10380	At1g10380		not assigned.unknown			45.5545	41.4956	26.1364	35.8036	26.2171	33.2117	988.443	1007.63	911.714	1232.83	899.2	1010.57	0.0111681	-0.156971	0.0852096	0.0712324	Putative membrane lipoprotein.[Source:TAIR;Acc:AT1G10380]	1	3400606	3402324	AT1G10380.1	AT1G10380	scaffold_101094.1	1	ortholog_one2one	16
264456_at	At1g10390	At1g10390		protein.targeting.nucleus			75.7649	66.7391	62.6837	72.7244	65.581	62.8616	1340.16	1346.76	2893.32	3039.96	2141.81	1897.42	0.960875	0.4604	0.00480128	0.146743	Nucleoporin autopeptidase.[Source:TAIR;Acc:AT1G10390]	1	3407024	3412843		AT1G10390				NA
264457_at	At1g10400	At1g10400		misc.UDP glucosyl and glucoronyl transferases			74.3373	64.8179	88.6372	91.3745	72.1118	77.6577	1388.76	1377.83	7047.94	5395.63	3125.96	2732.28	1.37604	0.567713	9.58187e-05	0.0944544	UDP-Glycosyltransferase superfamily protein.[Source:TAIR;Acc:AT1G10400]	1	3414852	3416358	AT1G10400.1	AT1G10400	fgenesh2_kg.1__1108__AT1G10400.1	1	ortholog_one2one	93
264458_at	At1g10410	At1g10410		not assigned.unknown			42.9539	36.7355	28.353	29.2264	27.4407	33.8586	963.543	948.684	1055.76	988.051	901.029	1043.6	-0.016054	-0.00799583	0.0319712	0.405007	Protein of unknown function (DUF1336).[Source:TAIR;Acc:AT1G10410]	1	3416680	3419639	AT1G10410.1	AT1G10410	fgenesh2_kg.1__1109__AT1G10410.1	1	ortholog_one2one	93
263234_at	At1g10417	At1g10417		not assigned.unknown			45.7001	39.8656	39.9889	46.8988	37.2553	43.7903	994.933	986.645	1638.19	1931.98	1196.07	1300.2	0.559012	0.247245	0.639256	0.477033	Encodes protein with unknown function whose expression is repressed by inoculation with Agrobacterium tumerifaciens..[Source:TAIR;Acc:AT1G10417]	1	3424186	3427457	AT1G10417.1	AT1G10417	fgenesh2_kg.1__1110__AT1G10417.1	1	ortholog_one2one	77
263235_at	At1g10430	At1g10430	PP2A-2	protein.postranslational modification			39.8873	41.2582	35.8846	41.3053	29.5756	33.6776	921.287	1009.82	1356.89	1445.42	964.074	995.565	0.429459	0.0103652	0.463333	0.641057	protein phosphatase 2A-2.[Source:TAIR;Acc:AT1G10430]	1	3428478	3430633	AT1G10430.1	PP2A-2	scaffold_101106.1	1	ortholog_one2one	100
264450_s_at	AT1G10450;AT1G10250	AT1G10450		RNA.regulation of transcription.unclassified			59.2052	57.5273	58.008	68.6663	51.1821	63.4787	1167.31	1259.77	2733.67	3021.49	1723.67	2035.6	0.908301	0.399244	0.00123459	0.182727															[AT1G10450, SIN3-like 6];[AT1G10250, BEST Arabidopsis thaliana protein match is: SIN3-like 6 (TAIR:AT1G10450.1); Has 310 Blast hits to 310 proteins in 86 species: Archae - 0; Bacteria - 0; Metazoa - 174; Fungi - 23; Plants - 97; Viruses - 0; Other Eukaryotes - 16 (source: NCBI BLink).]
263211_at	At1g10460	At1g10460	GLP7	stress.abiotic.unspecified			51.1024	41.6009	48.5897	47.5578	47.679	42.7769	1048.76	1012.76	2285.01	1835.32	1626.9	1364.77	0.804624	0.344753	0.334347	0.771045	germin-like protein 7.[Source:TAIR;Acc:AT1G10460]	1	3439322	3440320	AT1G10460.1	GLP7	scaffold_602161.1;fgenesh2_kg.2__1523__AT1G72610.1	6;2	ortholog_one2many	0
263236_at	At1g10470	At1g10470	ARR4;MEE7;ATRR1;IBC7	RNA.regulation of transcription.ARR			42.2992	32.5449	57.4442	45.3268	39.2016	41.646	966.419	897.558	2690.92	1864.22	1292.66	1295.41	1.12562	0.339063	0.00975447	0.323111	response regulator 4.[Source:TAIR;Acc:AT1G10470]	1	3442327	3443957	AT1G10470.1	ATRR1	scaffold_101110.1	1	ortholog_one2one	87
263208_at	At1g10480	At1g10480	ZFP5	RNA.regulation of transcription.C2H2 zinc finger family			62.6359	51.714	50.1031	49.698	50.5409	53.8527	1188.98	1139.22	2467.77	2120.44	1816.09	1852.74	0.644096	0.388444	0.952591	0.974358	zinc finger protein 5.[Source:TAIR;Acc:AT1G10480]	1	3449691	3451226		ZFP5				NA
263255_at	At1g10490	At1g10490		not assigned.unknown			56.2837	51.2168	26.6633	32.3763	30.767	35.0385	1115.57	1140.92	920.687	1157.78	995.276	1124.71	-0.206434	-0.172386	0.00245156	0.0482171	Domain of unknown function (DUF1726) ;Putative ATPase (DUF699).[Source:TAIR;Acc:AT1G10490]	1	3453228	3460620	AT1G10490.1	AT1G10490	fgenesh1_pm.C_scaffold_1000868	1	ortholog_one2one	95
263256_at	At1g10500	At1g10500	ATCPISCA;CPISCA	secondary metabolism.sulfur-containing			45.4355	39.192	29.8281	31.7472	23.3473	24.9974	987.717	979.393	1175.17	1080.04	813.463	796.136	-0.00588517	-0.318043	0.0626942	0.0132665	chloroplast-localized ISCA-like protein.[Source:TAIR;Acc:AT1G10500]	1	3460000	3461485	AT1G10500.1	ATCPISCA	fgenesh2_kg.1__1117__AT1G10500.1	1	ortholog_one2one	94
263212_at	At1g10510	At1g10510	emb2004	development.unspecified			46.9336	39.0026	37.3218	44.254	39.8173	52.427	1002.48	976.624	1426.71	1590.46	1227.85	1555.36	0.494811	0.445738	0.31222	0.0507829	RNI-like superfamily protein.[Source:TAIR;Acc:AT1G10510]	1	3461635	3465786	AT1G10510.1	emb2004	fgenesh2_kg.1__1118__AT1G10510.1;scaffold_101404.1	1	ortholog_one2many	98;83
263257_at	At1g10520	At1g10520		DNA.synthesis/chromatin structure			47.4611	46.1279	54.7731	58.7608	51.0128	54.8987	1009.45	1068.06	2459.58	2364.2	1618.75	1580.75	0.970136	0.528923	0.000778432	0.0128757	DNA polymerase lambda (POLL).[Source:TAIR;Acc:AT1G10520]	1	3465964	3469248	AT1G10520.1	AT1G10520	fgenesh1_pm.C_scaffold_1000871;Al_scaffold_0001_1304	1	ortholog_one2many	94
263209_at	At1g10522	At1g10522		not assigned.unknown			50.409	44.9603	35.4062	41.4171	35.806	36.3613	1050.47	1056.01	1351.58	1470.02	1158.86	1084.33	0.262799	-0.0118278	0.601593	0.624862	unknown protein.[Source:TAIR;Acc:AT1G10522]	1	3469580	3471488	AT1G10522.2	AT1G10522	fgenesh2_kg.1__1120__AT1G10522.1	1	ortholog_one2one	92
257450_at	At1g10530	At1g10530		not assigned.unknown			42.4223	42.8207	27.9599	35.3333	28.7261	27.3692	964.24	1039.59	1072.45	1315.73	1011.86	945.548	-0.0278991	-0.224898	0.0471766	0.0214214	unknown protein.[Source:TAIR;Acc:AT1G10530]	1	3471456	3472672	AT1G10530.1	AT1G10530	fgenesh2_kg.1__1122__AT1G10530.1	1	ortholog_one2one	92
263258_at	At1g10540	At1g10540	ATNAT8;NAT8	transport.misc			40.5383	37.8195	23.3835	21.0413	25.7322	22.2096	939.264	967.737	776.003	697.724	872.051	723.654	-0.371287	-0.18925	0.000245264	0.0303437	nucleobase-ascorbate transporter 8.[Source:TAIR;Acc:AT1G10540]	1	3474864	3477927	AT1G10540.1	ATNAT8	Al_scaffold_0001_1039	1	ortholog_one2one	94
263207_at	At1g10550	At1g10550	XTH33;XET	cell wall.modification			53.2291	47.5484	48.3371	57.347	41.4474	48.2613	1079.93	1097.51	1975.12	2230.9	1378.13	1445.75	0.777389	0.232202	0.00174222	0.674428	xyloglucan:xyloglucosyl transferase 33.[Source:TAIR;Acc:AT1G10550]	1	3479153	3480988	AT1G10550.1	XTH33	fgenesh2_kg.1__1124__AT1G10550.1	1	ortholog_one2one	97
263259_at	At1g10560	At1g10560	PUB18;ATPUB18	protein.degradation.ubiquitin.E3.RING			61.1204	55.9911	58.6063	57.0247	55.7655	60.6526	1170.43	1203.77	2603.31	2389.29	1817.35	1780.04	0.818428	0.480763	0.0149942	0.039168	plant U-box 18.[Source:TAIR;Acc:AT1G10560]	1	3484580	3486965		PUB18				NA
263260_at	At1g10570	At1g10570	OTS2;ULP1C	protein.degradation			28.7648	28.5223	20.0717	18.9605	25.8681	28.2371	804.735	839.613	725.406	637.217	884.81	878.914	-0.361233	0.0469478	6.19933e-05	0.659004	Cysteine proteinases superfamily protein.[Source:TAIR;Acc:AT1G10570]	1	3487584	3491277	AT1G10570.1	OTS2	fgenesh2_kg.1__1127__AT1G10570.1	1	ortholog_one2one	91
263210_at	At1g10585	At1g10585		RNA.regulation of transcription.bHLH,Basic Helix-Loop-Helix family			40.7781	36.382	20.0088	22.8993	28.6217	31.3426	942.968	952.716	770.525	870.615	1028.63	1006.75	-0.355627	-0.0535348	3.72894e-05	0.248026	basic helix-loop-helix (bHLH) DNA-binding superfamily protein.[Source:TAIR;Acc:AT1G10585]	1	3493940	3495144	AT1G10585.1	AT1G10585	fgenesh1_pm.C_scaffold_1000879	1	ortholog_one2one	8
263206_at	At1g10590	At1g10590		not assigned.no ontology			73.4647	58.9221	53.8263	41.0104	44.0674	46.9885	1324.79	1242.85	2195.98	1375.84	1350.12	1322.16	0.46909	0.119788	0.35845	0.973965	Nucleic acid-binding, OB-fold-like protein.[Source:TAIR;Acc:AT1G10590]	1	3502004	3503457	AT1G10590.3	AT1G10590	Al_scaffold_0001_1048	1	ortholog_one2one	93
263237_at	At1g10610	At1g10610		RNA.regulation of transcription.bHLH,Basic Helix-Loop-Helix family			57.0466	47.6722	49.7581	48.7756	30.7801	35.4679	1120.66	1089.34	2042.62	1808.98	1035.24	1089.48	0.642224	-0.184147	0.157151	0.124916	basic helix-loop-helix (bHLH) DNA-binding superfamily protein.[Source:TAIR;Acc:AT1G10610]	1	3506186	3509006	AT1G10610.1	AT1G10610	fgenesh2_kg.1__1138__AT1G10610.1	1	ortholog_one2one	54
261830_at	At1g10620	At1g10620		signalling.receptor kinases.proline extensin like			42.5333	40.9172	30.7443	32.0794	33.2865	38.8575	951.924	992.656	1072.25	1040.45	1069.11	1115.99	0.0960308	0.163614	0.317345	0.804647	Protein kinase superfamily protein.[Source:TAIR;Acc:AT1G10620]	1	3509001	3511975	AT1G10620.1	AT1G10620	scaffold_101132.1	1	ortholog_one2one	79
261831_at	At1g10630	At1g10630	ATARFA1F;ARFA1F	protein.postranslational modification			45.3103	43.8288	41.6233	42.6856	39.0523	44.9159	987.486	1040.81	1728.72	1567.93	1248.65	1327.78	0.493967	0.269157	0.464252	0.343571	ADP-ribosylation factor A1F.[Source:TAIR;Acc:AT1G10630]	1	3512795	3514729	AT1G10630.1	ARFA1F	scaffold_101133.1	1	ortholog_one2one	94
261834_at	At1g10640	At1g10640		cell wall.degradation.pectate lyases and polygalacturonases			44.8034	46.6507	34.1521	40.0416	35.6953	36.8393	980.773	1079.66	1390.8	1594.76	1166.41	1106.78	0.255744	0.0520656	0.237745	0.699375	Pectin lyase-like superfamily protein.[Source:TAIR;Acc:AT1G10640]	1	3515365	3517888	AT1G10640.1	AT1G10640	fgenesh2_kg.1__1140__AT1G10640.1	1	ortholog_one2one	95
261832_at	At1g10650	At1g10650		protein.degradation.ubiquitin.E3.RING			65.644	57.8661	47.044	56.7993	44.1969	45.2802	1237.32	1245.5	2150.35	2748.08	1485.7	1433.37	0.666198	0.0485266	0.929192	0.532422	SBP (S-ribonuclease binding protein) family protein.[Source:TAIR;Acc:AT1G10650]	1	3524018	3526346	AT1G10650.1	AT1G10650	fgenesh2_kg.1__1141__AT1G10650.2	1	ortholog_one2many	27
257477_at	At1g10660	At1g10660		not assigned.unknown			39.5449	33.1781	25.4866	22.164	25.8233	24.508	919.418	898.861	950.562	725.346	866.687	790.381	-0.205916	-0.178076	0.000444909	0.0704061	unknown protein.[Source:TAIR;Acc:AT1G10660]	1	3532424	3535131	AT1G10660.2	AT1G10660	scaffold_101138.1	1	ortholog_one2one	94
261833_at	At1g10670	At1g10670	ACLA-1	TCA / org. transformation.other organic acid transformaitons.atp-citrate lyase			51.0186	45.2207	27.0722	25.3728	33.0299	48.0888	1045.21	1047.84	960.596	804.766	1042.92	1373.58	-0.291682	0.176653	0.000548532	0.717574	ATP-citrate lyase A-1.[Source:TAIR;Acc:AT1G10670]	1	3535383	3538439	AT1G10670.3	ACLA-1	fgenesh2_kg.1__1149__AT1G10670.1;scaffold_101151.1	1	ortholog_one2many	98;88
261829_at	At1g10680	At1g10680	PGP10	transport.ABC transporters and multidrug resistance systems			54.351	46.9382	27.3965	30.9448	25.4013	25.4287	1092.14	1081.3	953.088	1066.67	881.953	814.788	-0.175578	-0.387264	0.00214325	0.000436828	P-glycoprotein 10.[Source:TAIR;Acc:AT1G10680]	1	3538470	3543782	AT1G10680.1	PGP10	scaffold_101140.1	1	ortholog_one2one	95
262788_at	At1g10690	At1g10690		not assigned.unknown			61.9927	54.0608	39.1296	46.4899	44.7796	49.5656	1187.62	1180.33	1572.51	1899.42	1408.57	1521.93	0.319894	0.306267	0.624164	0.733442	unknown protein.[Source:TAIR;Acc:AT1G10690]	1	3549992	3550632	AT1G10690.1	AT1G10690	scaffold_101141.1	1	ortholog_one2one	92
262762_at	At1g10700	At1g10700	PRS3	nucleotide metabolism.synthesis.PRS-PP			42.3899	41.7091	31.3977	35.6752	32.8033	32.5335	954.931	1016.79	1276.15	1229.53	1061.61	982.23	0.144941	0.0097534	0.200831	0.590672	phosphoribosyl pyrophosphate (PRPP) synthase 3.[Source:TAIR;Acc:AT1G10700]	1	3554104	3556503	AT1G10700.1	PRS3	fgenesh1_pm.C_scaffold_1000893	1	ortholog_one2one	86
262792_at	At1g10710	At1g10710	PHS1	not assigned.unknown			56.4569	48.4458	20.2968	25.4866	22.2336	18.3323	1118.47	1108.18	716.811	862.955	776.642	659.904	-0.455771	-0.560044	2.22278e-06	2.14711e-05	poor homologous synapsis 1.[Source:TAIR;Acc:AT1G10710]	1	3558358	3561634	AT1G10710.1	PHS1	Al_scaffold_0001_1062	1	ortholog_one2one	85
262761_at	At1g10720	At1g10720		not assigned.no ontology.BSD domain-containing protein			34.9632	27.2826	25.2901	23.3083	23.1884	24.2542	863.331	822.73	839.816	713.33	785.177	758.34	-0.099848	-0.119456	0.0672571	0.19093	BSD domain-containing protein.[Source:TAIR;Acc:AT1G10720]	1	3562952	3564759	AT1G10720.1	AT1G10720	fgenesh2_kg.1__1156__AT1G10720.1	1	ortholog_one2one	87
262787_at	At1g10730	At1g10730		protein.targeting.secretory pathway.unspecified			69.5476	56.3511	37.6911	47.2272	43.5872	43.8889	1268.74	1204.17	1721.76	2006.85	1537.32	1358.45	0.374862	0.103526	0.0289719	0.224343	Clathrin adaptor complexes medium subunit family protein.[Source:TAIR;Acc:AT1G10730]	1	3565463	3567779	AT1G10730.1	AT1G10730	scaffold_101153.1	1	ortholog_one2one	95
262786_at	At1g10740	At1g10740		not assigned.unknown			63.8942	59.0216	47.7998	52.5208	45.7041	53.0819	1204.1	1248.47	2179.63	2473.41	1603.09	1775.39	0.681754	0.262637	0.820015	0.691931	alpha/beta-Hydrolases superfamily protein.[Source:TAIR;Acc:AT1G10740]	1	3567905	3570838	AT1G10740.3	AT1G10740	fgenesh2_kg.1__1160__AT1G10740.1	1	ortholog_one2one	96
262785_at	At1g10750	At1g10750		protein.degradation			24.6576	28.6314	20.6885	23.5257	26.2217	27.8744	753.646	839.46	706.483	753.883	877.408	852.96	-0.191306	0.0844377	0.00636478	0.983409	Protein of Unknown Function (DUF239).[Source:TAIR;Acc:AT1G10750]	1	3574807	3578474	AT1G10750.1	AT1G10750	scaffold_101161.1	1	ortholog_one2one	98
262784_at	At1g10760	At1g10760	SEX1;SOP1;SOP;GWD1;GWD	major CHO metabolism.degradation.starch.glucan water dikinase			44.7486	43.1339	28.3585	32.7528	22.8484	27.7089	978.336	1029.07	961.346	1074.13	794.515	855.854	-0.0466173	-0.266439	0.126543	0.0113921	Pyruvate phosphate dikinase, PEP/pyruvate binding domain.[Source:TAIR;Acc:AT1G10760]	1	3581034	3590928	AT1G10760.1	GWD	scaffold_101162.1	1	ortholog_one2one	97
262760_at	At1g10770	At1g10770		misc.invertase/pectin methylesterase inhibitor family protein			72.4915	68.2472	66.411	66.2813	64.1025	61.916	1308.18	1387.82	3116.04	2559.58	2121.22	1792.94	0.911085	0.427695	0.000628192	0.0755749	Plant invertase/pectin methylesterase inhibitor superfamily protein.[Source:TAIR;Acc:AT1G10770]	1	3591633	3592411	AT1G10770.1	AT1G10770	fgenesh2_kg.1__1166__AT1G10770.1	1	ortholog_one2one	96
262758_at	At1g10780	At1g10780		protein.degradation.ubiquitin.E3.SCF.FBOX			62.9258	58.7774	45.8816	46.1092	48.481	49.3272	1188.23	1238.3	1848.58	1713.8	1560.39	1464.78	0.409578	0.205322	0.775899	0.72209	F-box/RNI-like superfamily protein.[Source:TAIR;Acc:AT1G10780]	1	3592746	3595077	AT1G10780.1	AT1G10780	fgenesh2_kg.1__1167__AT1G10780.1	1	ortholog_one2one	93
262759_at	At1g10800	At1g10800		not assigned.unknown			56.1887	46.2451	49.2084	51.8887	40.3301	39.2358	1109.02	1071.5	2191.93	2076.17	1331.36	1158.05	0.697841	0.0597849	0.236277	0.694998	unknown protein.[Source:TAIR;Acc:AT1G10800]	1	3598158	3598591	AT1G10800.1	AT1G10800	scaffold_101166.1	1	ortholog_one2one	90
262789_at	At1g10810	At1g10810		hormone metabolism.auxin.induced-regulated-responsive-activated			54.8537	47.966	53.5142	58.7218	52.5946	52.6615	1111.06	1096.95	2356.74	2383.13	1813.48	1675.1	0.852556	0.403282	0.03496	0.38886	NAD(P)-linked oxidoreductase superfamily protein.[Source:TAIR;Acc:AT1G10810]	1	3599271	3600877	AT1G10810.1	AT1G10810	scaffold_101167.1	1	ortholog_one2one	94
262791_at	At1g10830	At1g10830	Z-ISO;Z-ISO1.1	transport.unspecified cations			51.102	47.719	46.2778	57.0383	38.1396	44.1861	1051.54	1087.35	1798.3	2070.95	1204.27	1253.87	0.756583	0.182464	0.000348991	0.541847	15-cis-zeta-carotene isomerase.[Source:TAIR;Acc:AT1G10830]	1	3605576	3607493	AT1G10830.1	Z-ISO	fgenesh2_kg.1__1173__AT1G10830.1	1	ortholog_one2one	98
262790_at	At1g10840	At1g10840	TIF3H1	protein.synthesis.initiation			43.3689	36.1297	31.0579	34.7076	37.7731	37.4111	959.797	937.132	1120.93	1205.59	1198.31	1105.13	0.146521	0.215158	0.405049	0.452483	translation initiation factor 3 subunit H1.[Source:TAIR;Acc:AT1G10840]	1	3607631	3610520	AT1G10840.1	TIF3H1	scaffold_101171.1	1	ortholog_one2one	99
262783_at	At1g10850	At1g10850		signalling.receptor kinases.leucine rich repeat III			49.4018	43.6048	31.3712	29.4375	36.4864	35.0096	1025.95	1027.61	1125.34	936.072	1156.31	1040.78	-0.0440264	0.073441	0.045197	0.629083	Leucine-rich repeat protein kinase family protein.[Source:TAIR;Acc:AT1G10850]	1	3611747	3614613	AT1G10850.1	AT1G10850	fgenesh2_kg.1__1177__AT1G10850.1	1	ortholog_one2one	96
260469_at	At1g10870	At1g10870	AGD4	signalling.G-proteins			45.6954	35.6938	28.1911	32.9259	31.4219	31.6022	993.029	939.497	971.716	1151.75	1014.95	974.186	0.113996	-0.0150236	0.19438	0.503719	ARF-GAP domain 4.[Source:TAIR;Acc:AT1G10870]	1	3616610	3623758	AT1G10870.1	AGD4	scaffold_101174.1	1	ortholog_one2one	97
260473_at	At1g10880	At1g10880		not assigned.unknown			47.853	43.2955	17.1003	19.7709	21.0917	25.5147	1014.06	1035.34	602.776	650.164	746.82	819.195	-0.73861	-0.434377	4.08328e-10	0.000289433	Core-2/I-branching beta-1,6-N-acetylglucosaminyltransferase family protein.[Source:TAIR;Acc:AT1G10880]	1	3624035	3627082	AT1G10880.1	AT1G10880	fgenesh1_pm.C_scaffold_1000913	1	ortholog_one2one	68
260466_at	At1g10900	At1g10900		signalling.phosphinositides.phosphatidylinositol-4-phosphate 5-kinase			57.9847	43.246	40.5197	31.6946	33.0358	33.028	1133.35	1025.61	1531.77	1016.1	1045.84	993.517	0.171949	-0.102145	0.601775	0.17667	Phosphatidylinositol-4-phosphate 5-kinase family protein.[Source:TAIR;Acc:AT1G10900]	1	3632234	3637141	AT1G10900.1	AT1G10900	fgenesh2_kg.1__1183__AT1G10900.1	1	ortholog_one2one	96
260465_at	At1g10910	At1g10910		not assigned.no ontology.pentatricopeptide (PPR) repeat-containing protein			60.4066	59.0379	35.5087	46.069	50.7161	46.5903	1158.27	1241.29	1376.91	1800.23	1546.73	1301.55	0.320707	0.238699	0.277201	0.360371	Pentatricopeptide repeat (PPR) superfamily protein.[Source:TAIR;Acc:AT1G10910]	1	3639878	3644162	AT1G10910.1	AT1G10910	scaffold_101182.1	1	ortholog_one2one	95
260464_at	At1g10920	At1g10920	LOV1	stress.biotic.PR-proteins			30.228	31.5146	11.3197	12.2588	13.1984	15.5831	811.953	873.856	416.672	428.265	562.956	597.979	-0.998598	-0.524064	2.52478e-13	3.20349e-06	NB-ARC domain-containing disease resistance protein.[Source:TAIR;Acc:AT1G10920]	1	3644420	3647768	AT1G10920.2	LOV1	Al_scaffold_0001_1095	1	ortholog_one2one	58
260480_at	At1g10940	At1g10940	ASK1;SNRK2-4;SNRK2.4;SRK2A	protein.postranslational modification			31.6385	25.5688	31.3015	32.8629	30.8771	32.8303	831.582	802.473	1300.99	1161.72	1068.2	1027.25	0.353396	0.195301	0.653222	0.829677	Protein kinase superfamily protein.[Source:TAIR;Acc:AT1G10940]	1	3655777	3658608	AT1G10940.2	SNRK2.4	scaffold_101184.1	1	ortholog_one2one	99
260482_at	At1g10950	At1g10950	TMN1;AtTMN1	not assigned.no ontology			30.3488	25.3518	17.1813	16.8872	17.901	21.1183	815.223	799.211	567.486	561.971	659.675	698.95	-0.551401	-0.238561	1.37693e-07	0.0104682	transmembrane nine 1.[Source:TAIR;Acc:AT1G10950]	1	3659209	3663984	AT1G10950.1	TMN1	fgenesh2_kg.1__1187__AT1G10950.1	1	ortholog_one2one	99
260481_at	At1g10960	At1g10960	ATFD1;FD1	PS.lightreaction.other electron carrier (ox/red).ferredoxin			63.6229	57.8282	53.1827	66.3162	54.2052	56.1806	1211.37	1238.55	2329.16	2612.94	1786.25	1698.89	0.836981	0.343358	0.00630171	0.287826	ferredoxin 1.[Source:TAIR;Acc:AT1G10960]	1	3664386	3665039	AT1G10960.1	ATFD1	fgenesh2_kg.1__1188__AT1G10960.1	1	ortholog_one2one	96
260462_at	At1g10970	At1g10970	ZIP4;ATZIP4	transport.metal			36.7914	33.4314	34.2064	37.1007	26.7841	30.1669	880.878	895.49	1187.64	1188.54	864.708	898.815	0.350806	-0.0371881	0.0907108	0.557881	zinc transporter 4 precursor.[Source:TAIR;Acc:AT1G10970]	1	3665087	3667139	AT1G10970.1	ZIP4	scaffold_101187.1	1	ortholog_one2one	94
260461_at	At1g10980	At1g10980		not assigned.unknown			40.476	34.0672	17.1635	17.8647	17.9449	17.6445	942.433	912.303	581.426	579.064	658.236	631.397	-0.647532	-0.438632	2.19331e-08	0.000105237	Lung seven transmembrane receptor family protein.[Source:TAIR;Acc:AT1G10980]	1	3667248	3669902	AT1G10980.1	AT1G10980	fgenesh2_kg.1__1190__AT1G10980.1	1	ortholog_one2one	77
260472_at	At1g10990	At1g10990		not assigned.unknown			69.9101	59.5509	20.1706	20.3343	26.2814	27.6849	1291.59	1261.16	661.501	641.925	851.112	850.164	-0.84239	-0.472825	7.15024e-11	4.84387e-05	unknown protein.[Source:TAIR;Acc:AT1G10990]	1	3670278	3671187		AT1G10990				NA
260483_at	At1g11000	At1g11000	MLO4;ATMLO4	stress.biotic.signalling.MLO-like			42.1514	32.8751	22.6938	27.1186	26.8911	28.4713	941.09	888.957	804.607	935.95	875.695	898.887	-0.192145	-0.0840631	0.0010599	0.197156	Seven transmembrane MLO family protein.[Source:TAIR;Acc:AT1G11000]	1	3671756	3675979	AT1G11000.1	MLO4	scaffold_101189.1	1	ortholog_one2one	98
260479_at	At1g11020	At1g11020		protein.degradation.ubiquitin.E3.RING			58.665	51.1799	38.6395	38.6297	44.6857	46.2133	1130.18	1134.37	1654.02	1524.38	1475.9	1366.37	0.393375	0.271075	0.124874	0.908157	RING/FYVE/PHD zinc finger superfamily protein.[Source:TAIR;Acc:AT1G11020]	1	3676691	3678524	AT1G11020.1	AT1G11020	fgenesh2_kg.1__1191__AT1G11020.1	1	ortholog_one2one	97
260478_at	At1g11040	At1g11040		stress.abiotic.heat			100.101	76.9664	64.0181	63.382	74.2585	88.7158	1795.92	1584.95	3903.8	3170.22	3248.92	3906	0.557519	0.420798	0.989533	0.466848	HSP40/DnaJ peptide-binding protein.[Source:TAIR;Acc:AT1G11040]	1	3679225	3680924	AT1G11040.1	AT1G11040	Al_scaffold_0001_1104	1	ortholog_one2one	93
260477_at	At1g11050	At1g11050		signalling.receptor kinases.RKF3 like			36.5876	27.6042	17.3723	19.4968	16.2606	21.1547	891.2	827.756	607.364	647.293	628.756	701.798	-0.473492	-0.332664	1.99444e-06	0.0037909	Protein kinase superfamily protein.[Source:TAIR;Acc:AT1G11050]	1	3681888	3684169	AT1G11050.1	AT1G11050	fgenesh2_kg.1__1193__AT1G11050.1	1	ortholog_one2one	96
260476_at	At1g11060	At1g11060		not assigned.unknown			38.7678	31.8855	25.9584	27.2655	28.897	33.0547	908.395	883.182	928.107	891.845	948.935	997.303	-0.0272344	0.0814768	0.0392143	0.869738	WAPL (Wings apart-like protein regulation of heterochromatin) protein.[Source:TAIR;Acc:AT1G11060]	1	3684568	3689847	AT1G11060.1	AT1G11060	Al_scaffold_0001_1106	1	ortholog_one2one	95
260471_at	At1g11070	At1g11070		not assigned.no ontology.hydroxyproline rich proteins			64.949	59.7731	34.8281	35.5389	31.3131	38.408	1227.3	1266.23	1244.4	1236.1	1042.32	1161.92	0.0480438	-0.2465	0.045178	0.0346677		1	3690212	3693648	AT1G11070.1	AT1G11070	fgenesh2_kg.1__1195__AT1G11070.1	1	ortholog_one2one	77
260475_at	At1g11080	At1g11080	scpl31	protein.degradation.serine protease			60.6294	51.6074	61.4483	71.1371	56.6052	67.5607	1179.55	1156.49	2849.55	3201.82	1909.57	2107.37	1.08319	0.580068	0.000602907	0.0344135	serine carboxypeptidase-like 31.[Source:TAIR;Acc:AT1G11080]	1	3694672	3698013	AT1G11080.2	scpl31	fgenesh2_kg.1__1196__AT1G11080.1	1	ortholog_one2one	97
260474_at	At1g11090	At1g11090		not assigned.no ontology			50.1804	43.0701	44.4232	47.337	41.7103	55.3551	1041.83	1026.4	1769.21	1760.18	1370.51	1687.89	0.565507	0.380444	0.156516	0.21916	alpha/beta-Hydrolases superfamily protein.[Source:TAIR;Acc:AT1G11090]	1	3702608	3703779	AT1G11090.1	AT1G11090	scaffold_101196.1	1	ortholog_one2one	95
260468_at	At1g11100	At1g11100		RNA.regulation of transcription.Chromatin Remodeling Factors			70.0727	62.9523	49.0095	48.5424	45.3387	49.0747	1275.13	1299.73	1863.01	1849.78	1402.26	1405.78	0.418563	0.0624973	0.550706	0.924182	SNF2 domain-containing protein / helicase domain-containing protein / zinc finger protein-related.[Source:TAIR;Acc:AT1G11100]	1	3703672	3709302	AT1G11100.2	AT1G11100	fgenesh2_kg.1__1198__AT1G11100.1	1	ortholog_one2one	88
260470_at	At1g11120	At1g11120		not assigned.unknown			54.5517	51.1289	97.376	75.689	57.0209	57.6289	1084.16	1132.65	8312.77	3463.81	1961.5	1804.55	2.38366	0.686477	0.000273449	0.253269	unknown protein.[Source:TAIR;Acc:AT1G11120]	1	3715184	3717320		AT1G11120				NA
262451_at	At1g11130	At1g11130	SUB;SCM;SRF9	signalling.receptor kinases.leucine rich repeat V			65.0459	62.6045	69.1793	75.0333	69.7847	72.6703	1216.51	1296.6	3559.8	3569.21	2631.97	2616.17	1.20701	0.704856	0.000885679	0.054296	Leucine-rich repeat protein kinase family protein.[Source:TAIR;Acc:AT1G11130]	1	3722857	3727450	AT1G11130.1	SRF9	scaffold_101201.1	1	ortholog_one2one	93
262479_at	At1g11130	At1g11130	SUB;SCM;SRF9	signalling.receptor kinases.leucine rich repeat V			44.6426	36.6592	27.455	37.6288	38.8784	33.5323	978.801	943.716	1001.51	1312.95	1227.3	1012.04	0.10068	0.13147	0.284795	0.708098	Leucine-rich repeat protein kinase family protein.[Source:TAIR;Acc:AT1G11130]	1	3722857	3727450	AT1G11130.1	SRF9	scaffold_101201.1	1	ortholog_one2one	93
262449_at	At1g11160	At1g11160		cell.organisation			35.7016	38.0256	21.7568	22.5355	19.4701	22.048	875.12	960.951	725.036	712.43	696.223	732.988	-0.309355	-0.298751	0.000436018	0.0030956	Transducin/WD40 repeat-like superfamily protein.[Source:TAIR;Acc:AT1G11160]	1	3733139	3739842	AT1G11160.1	AT1G11160	fgenesh2_kg.1__1204__AT1G11160.1	1	ortholog_one2one	90
262478_at	At1g11170	At1g11170		not assigned.unknown			43.7484	38.8983	43.2339	44.2687	44.6569	45.2548	969.437	976.682	1667.62	1615.08	1436.07	1331.31	0.64444	0.454946	0.103508	0.0939083	Protein of unknown function (DUF707).[Source:TAIR;Acc:AT1G11170]	1	3740765	3744675	AT1G11170.1	AT1G11170	Al_scaffold_0001_1120	1	ortholog_one2one	94
262454_at	At1g11190	At1g11190	BFN1;ENDO1	DNA.synthesis/chromatin structure			52.2006	48.9974	37.5956	48.1195	39.3062	42.3031	1061.7	1105.28	1358.35	1726.63	1274.71	1266.44	0.364273	0.189967	0.453645	0.912917	bifunctional nuclease i.[Source:TAIR;Acc:AT1G11190]	1	3750066	3752780	AT1G11190.1	BFN1	fgenesh2_kg.1__1208__AT1G11190.1	1	ortholog_one2one	99
262457_at	At1g11200	At1g11200		not assigned.unknown			35.8981	31.8429	17.5365	20.7581	21.2784	26.7806	878.077	879.958	594.352	656.603	752.773	855.549	-0.529499	-0.186221	1.22491e-06	0.0334307	Protein of unknown function (DUF300).[Source:TAIR;Acc:AT1G11200]	1	3753365	3755641	AT1G11200.1	AT1G11200	fgenesh2_kg.1__1209__AT1G11200.1	1	ortholog_one2one	97
262452_at	At1g11210	At1g11210		not assigned.unknown			57.0236	50.9722	64.5158	68.3407	54.4144	65.5085	1126.17	1130.02	3043.44	3084	1709.64	2057.12	1.19069	0.615341	0.000702437	0.0317757	Protein of unknown function (DUF761).[Source:TAIR;Acc:AT1G11210]	1	3755677	3756998	AT1G11210.1	AT1G11210	Al_scaffold_0001_1125	1	ortholog_one2one	91
262477_at	At1g11220	At1g11220		not assigned.unknown			59.1463	51.4859	54.5059	52.1894	52.2316	62.5834	1157.53	1158.18	2466.85	2088.7	1781.17	2094.67	0.674401	0.499971	0.0495371	0.155187	Protein of unknown function (DUF761).[Source:TAIR;Acc:AT1G11220]	1	3759862	3761165	AT1G11220.1	AT1G11220	fgenesh2_kg.1__1211__AT1G11220.1	1	ortholog_one2one	81
262453_at	At1g11240	At1g11240		not assigned.unknown			67.4752	56.5949	39.4584	37.0744	42.529	38.9618	1260.3	1217.24	1420.6	1255.78	1330.73	1136.98	0.0341678	-0.0234716	0.305935	0.440476		1	3766754	3768294	AT1G11240.1	AT1G11240	fgenesh2_kg.1__1212__AT1G11240.1	1	ortholog_one2one	93
262511_at	At1g11250	At1g11250	SYP125;ATSYP125	cell.vesicle transport			59.2789	49.6204	40.9835	44.3044	44.4685	44.1246	1137.68	1105.66	1419.76	1415.18	1369.48	1271.19	0.361834	0.201868	0.0947255	0.540823	syntaxin of plants 125.[Source:TAIR;Acc:AT1G11250]	1	3768724	3769706	AT1G11250.1	SYP125	fgenesh1_pm.C_scaffold_1000945	1	ortholog_one2one	99
262456_at	At1g11260	At1g11260	STP1;ATSTP1	transporter.sugars			50.7059	43.4637	31.1557	40.5828	30.6609	30.6197	1055.31	1047.43	1242.08	1707.52	1080.87	1059.24	0.127347	-0.19383	0.141062	0.0193998	sugar transporter 1.[Source:TAIR;Acc:AT1G11260]	1	3777328	3780337	AT1G11260.1	STP1	scaffold_101218.1	1	ortholog_one2one	99
262510_at	At1g11270	At1g11270		protein.degradation.ubiquitin.E3.SCF.FBOX			49.5606	45.3145	32.8145	35.6497	40.7575	40.4977	1031.4	1050.84	1382.17	1373.65	1393.03	1223.44	0.362739	0.301899	0.0463097	0.7556	F-box and associated interaction domains-containing protein.[Source:TAIR;Acc:AT1G11270]	1	3780429	3786990	AT1G11270.2	AT1G11270	fgenesh2_kg.1__1216__AT1G11270.2	1	ortholog_one2one	81
262458_at	At1g11280	At1g11280		signalling.receptor kinases.S-locus glycoprotein like			67.2026	52.7829	38.5839	39.8569	28.7807	33.9652	1238.47	1149.91	1507.51	1614.15	961.108	1034.03	0.224632	-0.323038	0.0619106	0.016111	S-locus lectin protein kinase family protein.[Source:TAIR;Acc:AT1G11280]	1	3787334	3790876	AT1G11280.1	AT1G11280	fgenesh2_kg.1__1218__AT1G11280.2	1	ortholog_one2one	93
262509_at	At1g11290	At1g11290	CRR22	not assigned.no ontology.pentatricopeptide (PPR) repeat-containing protein			63.0288	51.2791	76.8703	88.095	52.5968	56.6554	1187.75	1132.28	4170.81	4381.12	1686.22	1730.26	1.73428	0.505838	6.87265e-05	0.350705	Pentatricopeptide repeat (PPR) superfamily protein.[Source:TAIR;Acc:AT1G11290]	1	3791454	3793883		CRR22				NA
262508_at	At1g11300	At1g11300		signalling.receptor kinases.S-locus glycoprotein like			47.271	42.0509	35.1402	29.6021	32.7822	33.5923	1027.65	1035.65	2194.46	1416.59	1363.22	1339.94	0.0192289	-0.136042	0.000118203	0.00944834	protein serine/threonine kinases;protein kinases;ATP binding;sugar binding;kinases;carbohydrate binding.[Source:TAIR;Acc:AT1G11300]	1	3794238	3800719	AT1G11300.1	AT1G11300	Al_scaffold_0001_1139	1	ortholog_one2one	97
262455_at	At1g11310	At1g11310	MLO2;ATMLO2;PMR2	stress.biotic.signalling.MLO-like			39.4869	35.5896	33.0664	38.6864	34.2291	31.999	930.984	942.266	1297.72	1363.91	1168.5	1028.08	0.327584	0.0606988	0.956405	0.596219	Seven transmembrane MLO family protein.[Source:TAIR;Acc:AT1G11310]	1	3800738	3804185	AT1G11310.1	PMR2	fgenesh2_kg.1__1220__AT1G11310.1	1	ortholog_one2one	93
262450_at	At1g11320	At1g11320		not assigned.unknown			46.6015	43.9712	23.3016	30.8957	38.2709	39.9848	990.864	1031.81	806.453	1054.03	1209.68	1185.79	-0.203571	0.218828	0.00260108	0.896975	unknown protein.[Source:TAIR;Acc:AT1G11320]	1	3807128	3808875	AT1G11320.1	AT1G11320	fgenesh2_kg.1__1222__AT1G11320.1	1	ortholog_one2one	54
262507_at	At1g11330	At1g11330		protein.postranslational modification			54.6585	46.8959	46.8225	59.986	58.9442	65.621	1090.94	1089.57	2037.13	2799.91	1972.03	2102.39	0.813677	0.675677	0.0373262	0.00638774	S-locus lectin protein kinase family protein.[Source:TAIR;Acc:AT1G11330]	1	3810093	3813607	AT1G11330.2	AT1G11330	fgenesh2_kg.1__1223__AT1G11330.1	1	ortholog_one2one	97
262480_at	At1g11340	At1g11340		protein.postranslational modification			58.0904	54.7768	32.062	27.5596	46.0971	56.3017	1133.81	1183.69	1180.45	924.895	1466.27	1686.64	-0.216944	0.341559	0.000746123	0.325809	S-locus lectin protein kinase family protein.[Source:TAIR;Acc:AT1G11340]	1	3814116	3817420	AT1G11340.1	AT1G11340	fgenesh2_kg.1__1224__AT1G11340.1	1	ortholog_one2one	92
261873_at	At1g11350	At1g11350	CBRLK1;SD1-13;RKS2	signalling.receptor kinases.S-locus glycoprotein like			61.5822	47.652	28.9893	22.2011	42.8501	44.5805	1198.76	1099.91	1070.28	689.045	1408.44	1327.94	-0.46235	0.124605	3.86556e-05	0.859477	S-domain-1 13.[Source:TAIR;Acc:AT1G11350]	1	3817591	3820805	AT1G11350.1	CBRLK1	fgenesh2_kg.1__1225__AT1G11350.1	1	ortholog_one2one	94
261828_at	At1g11360	At1g11360		stress.abiotic.unspecified			59.5641	52.257	48.6071	55.472	53.8031	56.1004	1143.68	1142.35	1754.74	1966.04	1746.77	1609.98	0.665279	0.442809	0.000339311	0.040904	Adenine nucleotide alpha hydrolases-like superfamily protein.[Source:TAIR;Acc:AT1G11360]	1	3821443	3823088	AT1G11360.2	AT1G11360	Al_scaffold_0001_1146	1	ortholog_one2one	86
261849_at	At1g11370	At1g11370		cell wall.pectin*esterases.PME			62.4655	58.2364	27.0421	27.6925	28.4823	27.7229	1191.37	1234.77	965.695	919.196	935.83	864.657	-0.438931	-0.43279	5.24263e-06	0.000308499	Pectin lyase-like superfamily protein.[Source:TAIR;Acc:AT1G11370]	1	3828098	3830945		AT1G11370				NA
261822_at	At1g11380	At1g11380		not assigned.unknown			40.6294	35.0481	32.443	33.2389	29.7881	36.3014	940.51	929.273	1380.36	1225.42	1038.57	1181	0.15765	0.0403983	0.200662	0.473945	PLAC8 family protein.[Source:TAIR;Acc:AT1G11380]	1	3832623	3834191	AT1G11380.1	AT1G11380	fgenesh2_kg.1__1228__AT1G11380.1	1	ortholog_one2one	96
261818_at	At1g11390	At1g11390		not assigned.no ontology.ABC1 family protein			60.4149	50.6177	51.8529	63.9514	44.9088	45.8967	1196.86	1150.08	2326.22	2714.87	1451.4	1361.19	0.811415	0.199033	0.00326732	0.515864	Protein kinase superfamily protein.[Source:TAIR;Acc:AT1G11390]	1	3834459	3837629	AT1G11390.1	AT1G11390	scaffold_101236.1	1	ortholog_one2one	96
261823_at	At1g11400	At1g11400	PYM	not assigned.unknown			74.9078	66.2961	51.0615	54.3214	57.8608	64.2134	1353.75	1364.72	2226.77	2196.33	1839.77	1960.78	0.533456	0.409222	0.237697	0.0725083	partner of Y14-MAGO.[Source:TAIR;Acc:AT1G11400]	1	3837821	3840207	AT1G11400.2	PYM	fgenesh2_kg.1__1230__AT1G11400.2	1	ortholog_one2one	92
261819_at	At1g11410	At1g11410		signalling.receptor kinases.S-locus glycoprotein like			64.2867	52.0665	45.7849	43.5335	46.3737	48.3018	1229.87	1163.67	1842.08	1492.77	1503.7	1434.86	0.348288	0.27204	0.381428	0.685167	S-locus lectin protein kinase family protein.[Source:TAIR;Acc:AT1G11410]	1	3841286	3844432	AT1G11410.1	AT1G11410	fgenesh2_kg.1__1233__AT1G11410.1	1	ortholog_one2one	95
261820_at	At1g11420	At1g11420	ATDUF2;DUF2	not assigned.no ontology.agenet domain-containing protein			53.2986	49.7858	22.5905	21.1189	21.1322	20.9635	1074.39	1113.67	778.293	677.176	745.068	709.007	-0.65949	-0.601592	1.03161e-08	9.92981e-07	DOMAIN OF UNKNOWN FUNCTION 724 2.[Source:TAIR;Acc:AT1G11420]	1	3844581	3846872	AT1G11420.1	ATDUF2	Al_scaffold_0001_1151	1	ortholog_one2one	73
261824_at	At1g11430	At1g11430		development.unspecified			87.6201	77.3712	66.8914	78.9818	68.7603	77.0987	1508.32	1527.81	3203.95	3472.52	2376.12	2436.56	0.889154	0.47952	0.0025245	0.0931831	plastid developmental protein DAG, putative.[Source:TAIR;Acc:AT1G11430]	1	3847243	3849162	AT1G11430.1	AT1G11430	fgenesh2_kg.1__1234__AT1G11430.1	1	ortholog_one2one	72
261871_at	At1g11440	At1g11440		not assigned.unknown			38.7102	34.7365	27.0611	26.9277	27.7661	29.1412	914.598	922.295	973.733	909.927	917.764	902.06	-0.0619	-0.0076847	0.0369186	0.363697		1	3849360	3850662	AT1G11440.1	AT1G11440	fgenesh2_kg.1__1235__AT1G11440.1	1	ortholog_one2one	89
261868_s_at	AT1G11450;AT1G11460	AT1G11450		development.unspecified			49.9598	43.0165	26.5878	15.9719	37.7622	44.0076	1045.07	1034.4	940.468	520.397	1205.97	1271.4	-0.540689	0.165224	3.34935e-06	0.422791															[AT1G11450, nodulin MtN21 /EamA-like transporter family protein];[AT1G11460, nodulin MtN21 /EamA-like transporter family protein]
261869_at	At1g11470	At1g11470		not assigned.unknown			50.6453	49.2536	21.8957	28.1793	23.9505	26.7038	1074.61	1146.22	779.607	1042.6	829.259	878.925	-0.205362	-0.26508	8.25161e-05	0.00809053	Pentatricopeptide repeat (PPR) superfamily protein.[Source:TAIR;Acc:AT1G11470]	1	3859662	3860604	AT1G11470.1	AT1G11470	fgenesh1_pg.C_scaffold_1001005;scaffold_101244.1;scaffold_101388.1;scaffold_101452.1;scaffold_101385.1;fgenesh1_pg.C_scaffold_1001116;Al_scaffold_0001_1015;fgenesh1_pg.C_scaffold_1002601;Al_scaffold_0001_2990	1	ortholog_one2many	2;1;0
261827_at	At1g11480	At1g11480		protein.synthesis.initiation			66.1548	66.1784	58.0294	69.3756	57.9678	53.4152	1276.96	1413.28	3721.25	5348.54	2416.35	2015.95	0.970642	0.283061	0.836418	0.727252	eukaryotic translation initiation factor-related.[Source:TAIR;Acc:AT1G11480]	1	3864153	3866969	AT1G11480.1	AT1G11480	fgenesh1_pm.C_scaffold_1000960	1	ortholog_one2one	20
261872_s_at	AT1G11520;AT4G21660	AT1G11520		RNA.processing.splicing			58.2488	61.6141	18.3696	13.9309	18.0314	18.6596	1155	1313.45	655.127	470.136	662.445	649.941	-0.992014	-0.723913	7.30694e-13	1.34692e-07															[AT1G11520, pliceosome associated protein-related];[AT4G21660, proline-rich spliceosome-associated (PSP) family protein]
261821_at	At1g11530	At1g11530	ATCXXS1;CXXS1	redox.thioredoxin			42.9154	38.7804	39.0059	38.0687	42.3832	43.0877	985.292	1000.85	1652.39	1527.01	1501.37	1356.22	0.364852	0.261127	0.814898	0.49675	C-terminal cysteine residue is changed to a serine 1.[Source:TAIR;Acc:AT1G11530]	1	3874437	3875484	AT1G11530.1	ATCXXS1	fgenesh2_kg.1__1243__AT1G11530.1	1	ortholog_one2one	96
261846_at	At1g11540	At1g11540		not assigned.unknown			58.9662	49.7679	35.6737	43.4159	27.7251	34.069	1150.48	1117.66	1367.37	1576.65	906.816	998.202	0.257537	-0.178552	0.705023	0.0578503	Sulfite exporter TauE/SafE family protein.[Source:TAIR;Acc:AT1G11540]	1	3875442	3877155	AT1G11540.1	AT1G11540	fgenesh1_pg.C_scaffold_1001011	1	ortholog_one2one	69
261825_at	At1g11545	At1g11545	XTH8	cell wall.modification			53.8156	43.1626	36.774	38.9969	41.1777	46.3831	1110.07	1069.7	1438.87	1429.74	1325.25	1485.97	0.186286	0.208953	0.849664	0.378139	xyloglucan endotransglucosylase/hydrolase 8.[Source:TAIR;Acc:AT1G11545]	1	3878550	3880361	AT1G11545.1	XTH8	fgenesh2_kg.1__1244__AT1G11545.1	1	ortholog_one2one	92
261847_at	At1g11560	At1g11560		transport.amino acids			45.6197	42.9625	22.7549	21.4703	22.5072	24.5509	1001.03	1035.68	751.851	718.346	787.407	782.682	-0.375203	-0.282436	2.1923e-05	0.00343344	Oligosaccharyltransferase complex/magnesium transporter family protein.[Source:TAIR;Acc:AT1G11560]	1	3881788	3882819	AT1G11560.1	AT1G11560	fgenesh1_pg.C_scaffold_1001013	1	ortholog_one2one	65
261870_at	At1g11570	At1g11570	NTL	protein.targeting.nucleus			47.2646	39.568	28.0152	32.6226	29.4598	32.6337	1004.72	982.388	953.753	1170.06	966.235	972.594	0.0225856	-0.0525977	0.0864358	0.308981	NTF2-like.[Source:TAIR;Acc:AT1G11570]	1	3883280	3883956		NTL				NA
261826_at	At1g11580	At1g11580	ATPMEPCRA;PMEPCRA	cell wall.pectin*esterases.PME			75.9111	67.4496	25.3805	29.2033	29.1462	33.5276	1361.28	1382.66	880.773	1015.95	972.903	1025.04	-0.600482	-0.451859	1.0231e-07	7.84536e-05	methylesterase PCR A.[Source:TAIR;Acc:AT1G11580]	1	3888690	3890811	AT1G11580.1	ATPMEPCRA	fgenesh2_kg.1__1247__AT1G11580.1	1	ortholog_one2one	96
261848_at	At1g11590	At1g11590		cell wall.pectin*esterases.PME			64.9155	55.4311	28.7874	27.5685	53.6231	54.7419	1208.54	1184.89	1157.29	941.199	2050.34	1926.55	-0.194944	0.74401	0.000650649	0.428468	Plant invertase/pectin methylesterase inhibitor superfamily.[Source:TAIR;Acc:AT1G11590]	1	3892580	3894677	AT1G11590.1	AT1G11590	Al_scaffold_0001_4397	1	ortholog_one2many	0
262819_at	At1g11600	At1g11600	CYP77B1	misc.cytochrome P450			62.1162	49.462	55.7402	62.7883	72.7235	61.3708	1182.17	1113.55	2407.83	2594.66	2518.47	1800.28	0.871639	0.764335	0.00278731	0.00175906	cytochrome P450, family 77, subfamily B, polypeptide 1.[Source:TAIR;Acc:AT1G11600]	1	3902012	3903782	AT1G11600.1	CYP77B1	fgenesh2_kg.1__1252__AT1G11600.1	1	ortholog_one2one	45
262815_at	At1g11610	At1g11610	CYP71A18	misc.cytochrome P450			37.6297	33.531	13.591	16.0663	17.2131	20.2787	898.564	901.43	483.315	539.777	658.019	694.455	-0.857387	-0.440017	2.42085e-12	5.40957e-05	cytochrome P450, family 71, subfamily A, polypeptide 18.[Source:TAIR;Acc:AT1G11610]	1	3906862	3909338		CYP71A18				NA
262822_at	At1g11630	At1g11630		not assigned.no ontology.pentatricopeptide (PPR) repeat-containing protein			39.9921	33.8139	18.5559	22.2875	26.2697	28.0912	921.345	902.625	629.884	743.778	869.173	874.429	-0.443588	-0.104201	1.28532e-05	0.186281	Tetratricopeptide repeat (TPR)-like superfamily protein.[Source:TAIR;Acc:AT1G11630]	1	3912902	3914407	AT1G11630.1	AT1G11630	scaffold_301502.1;fgenesh2_kg.1__4612__AT1G55890.1	3;1	ortholog_many2many	5;1
262824_at	At1g11650	At1g11650	ATRBP45B;RBP45B	RNA.regulation of transcription.unclassified			59.8575	50.1873	38.5615	39.5234	33.7055	36.6595	1147.85	1121.25	1384.89	1333.93	1096.11	1072.48	0.208014	-0.0880037	0.978724	0.103466	RNA-binding (RRM/RBD/RNP motifs) family protein.[Source:TAIR;Acc:AT1G11650]	1	3914774	3918176	AT1G11650.2	ATRBP45B	fgenesh2_kg.1__1255__AT1G11650.2	1	ortholog_one2one	97
262814_at	At1g11660	At1g11660		stress.abiotic.heat			62.5032	53.7892	42.9314	49.7908	49.0504	55.698	1205.01	1186.63	1864.05	1863.32	1626.12	1758.21	0.423868	0.289943	0.62728	0.497129	heat shock protein 70 (Hsp 70) family protein.[Source:TAIR;Acc:AT1G11660]	1	3920543	3924555	AT1G11660.1	AT1G11660	scaffold_101272.1	1	ortholog_one2one	96
262813_at	At1g11670	At1g11670		transport.misc			58.6455	45.3654	51.2436	88.7284	57.9459	66.2738	1145.64	1062.15	2955.23	9075.96	2195.97	2821.62	2.41023	1.18766	0.625117	0.455028	MATE efflux family protein.[Source:TAIR;Acc:AT1G11670]	1	3928162	3931576	AT1G11670.1	AT1G11670	fgenesh2_kg.1__1260__AT1G11670.1	1	ortholog_one2one	99
262820_at	At1g11680	At1g11680	CYP51G1;EMB1738;CYP51A2;CYP51	hormone metabolism.brassinosteroid.synthesis-degradation.sterols.CYP51			39.4494	35.6939	18.1858	24.1114	20.6087	24.8119	910.296	926.953	639.115	832.675	745.084	794.145	-0.350589	-0.234978	2.03529e-05	0.011816	CYTOCHROME P450 51G1.[Source:TAIR;Acc:AT1G11680]	1	3938501	3940754	AT1G11680.1	CYP51G1	fgenesh2_kg.1__1261__AT1G11680.1	1	ortholog_one2one	98
262812_at	At1g11690	At1g11690		not assigned.unknown			64.8807	49.3209	61.4484	73.6302	45.0547	50.388	1219.5	1115.45	2824.16	3908.76	1450.06	1486.09	1.23399	0.203515	0.0110209	0.675889	unknown protein.[Source:TAIR;Acc:AT1G11690]	1	3941469	3942212	AT1G11690.1	AT1G11690	scaffold_101275.1	1	ortholog_one2one	43
262811_at	At1g11700	At1g11700		not assigned.unknown			59.8564	57.1276	66.9998	71.1325	64.4269	65.7845	1155.88	1226.84	3055.04	2908.94	2076.6	1963.35	1.20019	0.647241	1.73472e-07	0.000869151	Protein of unknown function, DUF584.[Source:TAIR;Acc:AT1G11700]	1	3945737	3946613	AT1G11700.1	AT1G11700	scaffold_301744.1;fgenesh2_kg.8__2033__AT5G60680.1	3;8	ortholog_one2many	0;3
262810_at	At1g11710	At1g11710		not assigned.no ontology.pentatricopeptide (PPR) repeat-containing protein			46.411	38.5345	22.3798	21.7576	18.3256	20.865	997.67	970.735	741.9	674.446	678.494	706.778	-0.468083	-0.454305	4.65359e-05	4.98407e-05	Pentatricopeptide repeat (PPR) superfamily protein.[Source:TAIR;Acc:AT1G11710]	1	3948714	3951359	AT1G11710.1	AT1G11710	fgenesh2_kg.1__1264__AT1G11710.1	1	ortholog_one2one	92
262809_at	At1g11720	At1g11720	ATSS3;SS3	major CHO metabolism.synthesis.starch.starch synthase			32.5649	28.59	21.6782	22.3167	26.3188	31.5677	838.027	835.46	720.513	701.492	864.401	929.941	-0.226499	0.123251	0.00816898	0.873226	starch synthase 3.[Source:TAIR;Acc:AT1G11720]	1	3951553	3957044	AT1G11720.2	ATSS3	fgenesh1_pm.C_scaffold_1000980	1	ortholog_one2one	95
262808_at	At1g11730	At1g11730		misc.UDP glucosyl and glucoronyl transferases			57.8401	56.8172	41.181	36.1272	39.869	44.5214	1137.81	1221.16	1573.52	1181.31	1320.69	1278.54	0.13405	0.0566136	0.480981	0.728029	Galactosyltransferase family protein.[Source:TAIR;Acc:AT1G11730]	1	3957473	3960113	AT1G11730.1	AT1G11730	Al_scaffold_0001_1186	1	ortholog_one2one	91
262807_at	At1g11740	At1g11740		cell.organisation			72.3124	68.2882	64.8877	64.8175	56.5477	54.5383	1296.94	1366.21	3053.26	2750.82	1884.96	1672.03	0.906583	0.266185	0.0431862	0.920842	ankyrin repeat family protein.[Source:TAIR;Acc:AT1G11740]	1	3963054	3966824	AT1G11740.1	AT1G11740	fgenesh1_pm.C_scaffold_1000982	1	ortholog_one2one	90
262823_at	At1g11750	At1g11750	NCLPP1;CLPP6;NCLPP6	protein.degradation.serine protease			49.4265	41.8508	38.4801	41.9766	29	31.98	1031.73	1011.66	1389.55	1381.87	953.698	979.145	0.377349	-0.134606	0.209926	0.128377	CLP protease proteolytic subunit 6.[Source:TAIR;Acc:AT1G11750]	1	3967476	3969877	AT1G11750.2	NCLPP1	fgenesh2_kg.1__1268__AT1G11750.1	1	ortholog_one2one	98
262818_at	At1g11755	At1g11755	LEW1	protein.glycosylation			56.9232	51.2665	32.3663	34.9811	36.438	37.2454	1121.62	1142.93	1238.64	1237.84	1187.93	1120.41	0.0338814	-0.00200846	0.0264961	0.25917	Undecaprenyl pyrophosphate synthetase family protein.[Source:TAIR;Acc:AT1G11755]	1	3969681	3971840	AT1G11755.1	LEW1	Al_scaffold_0001_1189	1	ortholog_one2one	58
262817_at	At1g11770	At1g11770		secondary metabolism.N misc.alkaloid-like			41.5502	31.3981	22.7539	16.4296	23.4023	24.0673	941.928	874.995	778.971	562.981	788.557	777.346	-0.426938	-0.194245	6.09734e-06	0.0554992	FAD-binding Berberine family protein.[Source:TAIR;Acc:AT1G11770]	1	3975679	3977379	AT1G11770.1	AT1G11770	fgenesh2_kg.1__1272__AT1G11770.1	1	ortholog_one2one	96
262816_at	At1g11780	At1g11780		DNA.unspecified			37.766	35.4711	37.1541	33.5704	27.3214	32.531	901.676	932.631	1597.18	1182.38	935.366	975.311	0.356775	-0.0156754	0.766967	0.597829	oxidoreductase, 2OG-Fe(II) oxygenase family protein.[Source:TAIR;Acc:AT1G11780]	1	3976839	3979195	AT1G11780.1	AT1G11780	scaffold_101287.1	1	ortholog_one2one	94
262825_at	At1g11790	At1g11790	ADT1	amino acid metabolism.synthesis.aromatic aa.phenylalanine.arogenate dehydratase / prephenate dehydratase			54.614	50.9161	48.6139	55.2128	49.6302	46.9721	1099.16	1143.67	2028.76	2183.06	1594.64	1366.54	0.659929	0.292364	0.0179711	0.138621	arogenate dehydratase 1.[Source:TAIR;Acc:AT1G11790]	1	3981248	3985215	AT1G11790.1	ADT1	scaffold_101288.1	1	ortholog_one2one	97
262821_at	At1g11800	At1g11800		DNA.synthesis/chromatin structure			48.9497	46.3296	29.5819	42.0511	33.4828	38.2844	1021.57	1065.67	1145.03	1736.53	1081.71	1183.57	0.268974	0.0381636	0.131882	0.467351	endonuclease/exonuclease/phosphatase family protein.[Source:TAIR;Acc:AT1G11800]	1	3985225	3987290	AT1G11800.1	AT1G11800	scaffold_101289.1	1	ortholog_one2one	93
264397_at	AT1G11820	AT1G11820		not assigned.unknown			53.0835	50.2988	40.0337	47.3954	29.9011	36.1034	1065.16	1119.83	1453.99	1699.52	978.132	1117.53	0.434342	-0.0929501	0.33305	0.076891	O-Glycosyl hydrolases family 17 protein.[Source:TAIR;Acc:AT1G11820]	1	3991027	3993598	AT1G11820.2	AT1G11820	Al_scaffold_0001_1195	1	ortholog_one2one	94					O-Glycosyl hydrolases family 17 protein
264372_at	At1g11840	At1g11840	ATGLX1;GLX1	Biodegradation of Xenobiotics.lactoylglutathione lyase			51.1722	43.6246	46.545	50.7078	44.281	48.2298	1049.74	1029.36	1831.99	1887.3	1373.37	1351.58	0.715121	0.332715	0.023417	0.0780845	glyoxalase I homolog.[Source:TAIR;Acc:AT1G11840]	1	3995169	3997907	AT1G11840.6	ATGLX1	scaffold_101291.1	1	ortholog_one2one	98
264343_at	At1g11850	At1g11850		RNA.regulation of transcription.Trihelix, Triple-Helix transcription factor family			35.5477	37.3864	33.87	27.9672	39.8495	38.096	875.561	952.388	1234.35	957.886	1314.31	1162.24	0.100163	0.317233	0.34542	0.422757	unknown protein.[Source:TAIR;Acc:AT1G11850]	1	3999199	3999876	AT1G11850.2	AT1G11850	fgenesh2_kg.1__1283__AT1G11850.4	1	ortholog_one2one	90
264394_at	At1g11860	At1g11860		PS.photorespiration.glycine cleavage.T subunit			51.1408	42.9834	31.5765	41.1563	26.546	30.0404	1044.1	1021.08	1168.24	1487.83	884.557	925.205	0.287928	-0.230153	0.412519	0.0557313	Glycine cleavage T-protein family.[Source:TAIR;Acc:AT1G11860]	1	4001113	4003442	AT1G11860.3	AT1G11860	fgenesh2_kg.1__1285__AT1G11860.2	1	ortholog_one2one	99
264350_at	At1g11870	At1g11870	ATSRS;SRS	protein.aa activation.serine-tRNA ligase			49.4709	41.1259	31.1877	32.7491	33.386	44.2376	1030.42	999.797	1126.05	1135.5	1087.17	1308.2	0.124017	0.217573	0.151932	0.959489	Seryl-tRNA synthetase.[Source:TAIR;Acc:AT1G11870]	1	4003846	4006739	AT1G11870.2	ATSRS	fgenesh2_kg.1__1288__AT1G11870.2	1	ortholog_one2one	94
264393_at	At1g11880	At1g11880		not assigned.unknown			27.4437	26.4613	22.0482	22.7403	18.0885	21.1052	782.448	811.136	763.371	751.737	672.789	708.607	-0.126623	-0.221455	0.00718985	0.0364524	transferases, transferring hexosyl groups.[Source:TAIR;Acc:AT1G11880]	1	4007705	4010433	AT1G11880.1	AT1G11880	fgenesh2_kg.1__1290__AT1G11880.1	1	ortholog_one2one	91
264373_at	At1g11890	At1g11890	SEC22;ATSEC22	protein.targeting.secretory pathway.unspecified			57.1649	51.1445	45.7162	61.4814	45.6074	49.8033	1119.6	1130.21	1722.25	2281.69	1415.6	1426.46	0.821738	0.346335	0.00286606	0.27095	Synaptobrevin family protein.[Source:TAIR;Acc:AT1G11890]	1	4010779	4013125	AT1G11890.1	SEC22	scaffold_101295.1	1	ortholog_one2one	99
264392_at	At1g11900	At1g11900		not assigned.no ontology.pentatricopeptide (PPR) repeat-containing protein			52.4991	48.8364	43.7277	41.9354	39.1717	43.2978	1085.11	1113.33	1933.12	1628.61	1309.63	1362.95	0.356453	0.0998309	0.66123	0.683254	Tetratricopeptide repeat (TPR)-like superfamily protein.[Source:TAIR;Acc:AT1G11900]	1	4013121	4014681	AT1G11900.1	AT1G11900	fgenesh2_kg.1__1292__AT1G11900.1	1	ortholog_one2one	93
264344_at	At1g11910	At1g11910	APA1;ATAPA1	protein.degradation.aspartate protease			57.6549	51.2026	49.8052	55.0002	46.2852	48.6557	1124.99	1134.12	1983.29	2109.04	1514.13	1455.97	0.751944	0.267715	0.0222758	0.599799	aspartic proteinase A1.[Source:TAIR;Acc:AT1G11910]	1	4016784	4020983	AT1G11910.1	APA1	fgenesh2_kg.1__1294__AT1G11910.1	1	ortholog_one2one	95
264345_at	At1g11915	At1g11915		not assigned.unknown			77.4459	57.9398	39.4047	46.6208	42.3422	45.5271	1364.74	1226.37	1420.23	1594.7	1324.92	1314.76	0.268004	0.0110979	0.813352	0.412124	unknown protein.[Source:TAIR;Acc:AT1G11915]	1	4021825	4023292	AT1G11915.1	AT1G11915	fgenesh2_kg.1__1295__AT1G11915.1	1	ortholog_one2one	97
264391_at	At1g11920	At1g11920		cell wall.degradation.pectate lyases and polygalacturonases			45.4058	42.0574	31.4305	34.7642	32.677	36.4069	984.156	1008.74	1081.61	1237.89	1038.83	1071.55	0.146495	0.0745549	0.342457	0.787303	Pectin lyase-like superfamily protein.[Source:TAIR;Acc:AT1G11920]	1	4023667	4025097	AT1G11920.1	AT1G11920	fgenesh1_pm.C_scaffold_1001001	1	ortholog_one2one	95
264349_at	At1g11930	At1g11930		not assigned.no ontology			41.8482	42.9481	26.6138	31.9912	29.2994	34.2636	958.305	1038.75	978.679	1126.5	985.648	1065.05	-0.0415776	0.00441674	0.018388	0.283842	Predicted pyridoxal phosphate-dependent enzyme, YBL036C type.[Source:TAIR;Acc:AT1G11930]	1	4028692	4030584	AT1G11930.1	AT1G11930	scaffold_101303.1	1	ortholog_one2one	93
257422_at	At1g11940	At1g11940		not assigned.unknown			17.8267	24.0498	18.6613	22.8894	19.053	20.4753	686.233	797.22	642.311	725.866	711.28	712.506	-0.137869	-0.121618	0.0287387	0.211029	Core-2/I-branching beta-1,6-N-acetylglucosaminyltransferase family protein.[Source:TAIR;Acc:AT1G11940]	1	4031574	4034078	AT1G11940.1	AT1G11940	fgenesh1_pm.C_scaffold_1001004	1	ortholog_one2one	97
264390_at	At1g11950	At1g11950		RNA.regulation of transcription.JUMONJI family			41.5098	33.8285	28.3922	28.261	24.5223	25.3085	944.223	908.83	1005.79	988.668	851.4	828.858	0.0762376	-0.197919	0.0692292	0.044604	Transcription factor jumonji (jmjC) domain-containing protein.[Source:TAIR;Acc:AT1G11950]	1	4034587	4038758	AT1G11950.1	AT1G11950	fgenesh2_kg.1__1301__AT1G11950.1	1	ortholog_one2one	92
264389_at	At1g11960	At1g11960		stress.abiotic.drought/salt			39.5264	37.7766	22.9939	28.439	23.8234	24.0654	926.775	959.787	888.515	1027.64	817.522	792.95	-0.178918	-0.246788	0.000789366	0.0215174	ERD (early-responsive to dehydration stress) family protein.[Source:TAIR;Acc:AT1G11960]	1	4039711	4043880	AT1G11960.1	AT1G11960	fgenesh1_pm.C_scaffold_1001006	1	ortholog_one2one	96
264388_at	At1g11970	At1g11970		not assigned.unknown			53.3941	42.2468	18.6954	27.2931	26.5663	31.561	1080.03	1016.41	674.305	922.517	908.646	989.694	-0.462166	-0.232803	2.99354e-06	0.0182176	Ubiquitin-like superfamily protein.[Source:TAIR;Acc:AT1G11970]	1	4044370	4044669		AT1G11970				NA
264387_at	At1g11990	At1g11990		not assigned.no ontology			40.3075	38.8653	33.6556	33.6708	35.6547	43.8371	930.434	987.028	1433.3	1263.2	1257.84	1440.6	0.256551	0.245639	0.0969444	0.845661	O-fucosyltransferase family protein.[Source:TAIR;Acc:AT1G11990]	1	4046246	4049060	AT1G11990.1	AT1G11990	fgenesh2_kg.1__1302__AT1G11990.1	1	ortholog_one2one	96
264386_at	At1g12000	At1g12000		glycolysis.plastid branch.pyrophosphate-fructose-6-P phosphotransferase			58.4789	47.3031	71.1197	90.1089	53.2266	60.1125	1152.59	1086.79	3775.86	4693.37	1764.66	1862.12	1.73507	0.571203	4.88724e-05	0.146019	Phosphofructokinase family protein.[Source:TAIR;Acc:AT1G12000]	1	4049896	4053835	AT1G12000.1	AT1G12000	scaffold_101310.1	1	ortholog_one2one	97
264346_at	At1g12010	At1g12010		hormone metabolism.ethylene.synthesis-degradation.1-aminocyclopropane-1-carboxylate oxidase			63.6322	58.4473	54.5802	51.9545	54.1417	56.1094	1197.7	1235.81	2358.83	1931.37	1740.2	1647.09	0.739704	0.437746	0.119297	0.226451	2-oxoglutarate (2OG) and Fe(II)-dependent oxygenase superfamily protein.[Source:TAIR;Acc:AT1G12010]	1	4056207	4057933	AT1G12010.1	AT1G12010	Al_scaffold_0001_1215	1	ortholog_one2one	96
264385_at	At1g12020	At1g12020		not assigned.unknown			65.4375	51.4647	43.4092	53.4277	44.7918	59.5212	1247.33	1167.32	2419.71	2822.04	1719.55	2073.02	0.414176	0.216747	0.334989	0.957766	unknown protein.[Source:TAIR;Acc:AT1G12020]	1	4062462	4063337	AT1G12020.1	AT1G12020	fgenesh2_kg.1__1305__AT1G12020.1	1	ortholog_one2one	31
257421_at	At1g12030	At1g12030		not assigned.unknown			74.5009	61.939	52.8584	56.2732	44.2498	47.7939	1331.89	1279.02	2131.67	2165.38	1366.03	1374.25	0.615951	0.0412321	0.123376	0.707054	Protein of unknown function (DUF506).[Source:TAIR;Acc:AT1G12030]	1	4064667	4066341		AT1G12030				NA
264347_at	At1g12040	At1g12040	LRX1	cell wall.cell wall proteins.LRR			78.3312	65.0295	41.5698	38.2324	55.5153	54.2192	1383.28	1332.16	1760.3	1533.39	1886.84	1670.79	-0.0203199	0.212388	0.00506541	0.758356	leucine-rich repeat/extensin 1.[Source:TAIR;Acc:AT1G12040]	1	4070124	4072567	AT1G12040.1	LRX1	fgenesh1_pm.C_scaffold_1001011	1	ortholog_one2one	70
264396_at	At1g12050	At1g12050		amino acid metabolism.degradation.aromatic aa.tyrosine			43.782	37.7186	38.3195	44.9337	31.9848	46.2912	961.067	952.066	1433.83	1872.74	1050.79	1352.52	0.626975	0.296125	0.267082	0.577861	fumarylacetoacetase, putative.[Source:TAIR;Acc:AT1G12050]	1	4072752	4076207	AT1G12050.1	AT1G12050	fgenesh2_kg.1__1307__AT1G12050.1	1	ortholog_one2one	98
264395_at	At1g12070	At1g12070		signalling.G-proteins			48.7937	49.3356	33.9623	38.6136	33.5499	33.5086	1031.27	1112.35	1322.32	1438.98	1064	1020.21	0.226519	-0.0575375	0.245396	0.305682	Immunoglobulin E-set superfamily protein.[Source:TAIR;Acc:AT1G12070]	1	4078913	4080106	AT1G12070.1	AT1G12070	fgenesh1_pg.C_scaffold_1001065	1	ortholog_one2one	96
264342_at	At1g12080	At1g12080		not assigned.unknown			61.1749	51.2541	45.9059	37.4859	48.3904	46.8644	1186.88	1156.59	1782.64	1218.4	1619.3	1401.31	0.292319	0.210371	0.433044	0.469436	Vacuolar calcium-binding protein-related.[Source:TAIR;Acc:AT1G12080]	1	4084162	4085045	AT1G12080.2	AT1G12080	fgenesh2_kg.1__1312__AT1G12080.2	1	ortholog_one2one	92
264371_at	At1g12090	At1g12090	ELP	misc.protease inhibitor/seed storage/lipid transfer protein (LTP) family protein			40.18	29.5995	25.5304	21.9088	26.7438	21.4538	926.481	852.306	898.546	685.451	894.353	719.713	-0.192464	-0.143461	0.00513536	0.0698601	extensin-like protein.[Source:TAIR;Acc:AT1G12090]	1	4089847	4090725	AT1G12090.1	ELP	fgenesh2_kg.1__1313__AT1G12090.1	1	ortholog_one2one	97
264370_at	At1g12100	At1g12100		misc.protease inhibitor/seed storage/lipid transfer protein (LTP) family protein			43.7968	43.344	23.5932	27.2772	27.054	22.3461	961.154	1021.47	785.574	876.311	885.849	730.118	-0.215537	-0.294939	0.00255972	0.012984	Bifunctional inhibitor/lipid-transfer protein/seed storage 2S albumin superfamily protein.[Source:TAIR;Acc:AT1G12100]	1	4095246	4095845		AT1G12100				NA
264348_at	At1g12110	At1g12110	NRT1.1;CHL1-1;NRT1;B-1;ATNRT1;CHL1	transport.nitrate			43.1367	39.4146	30.5975	34.8882	28.1715	33.6547	959.27	978.326	1130.6	1229.12	917.43	1010.67	0.159101	0.00216139	0.221361	0.471088	nitrate transporter 1.1.[Source:TAIR;Acc:AT1G12110]	1	4105233	4109545	AT1G12110.1	CHL1-1	scaffold_101325.1	1	ortholog_one2one	98
260995_at	At1g12120	At1g12120		not assigned.unknown			52.2029	38.7742	24.1882	26.0923	29.8769	27.8762	1063.36	966.564	829.618	826.298	997.463	857.638	-0.236129	-0.0911617	0.00214752	0.0638884	Plant protein of unknown function (DUF863).[Source:TAIR;Acc:AT1G12120]	1	4114771	4117594	AT1G12120.1	AT1G12120	fgenesh2_kg.1__1315__AT1G12120.1	1	ortholog_one2one	88
260994_at	At1g12130	At1g12130		misc.oxidases - copper, flavone etc.			47.0602	35.7364	17.7978	18.8966	18.8763	17.4043	1004.37	930.573	601.817	646.573	682.152	623.731	-0.581933	-0.464854	2.80607e-07	0.000266138	Flavin-binding monooxygenase family protein.[Source:TAIR;Acc:AT1G12130]	1	4118594	4120871	AT1G12130.1	AT1G12130	Al_scaffold_0001_1231	1	ortholog_one2one	90
260993_at	At1g12140	At1g12140	FMO GS-OX5	secondary metabolism.sulfur-containing.glucosinolates.synthesis.aliphatic.flavin-containing monooxygenase			47.8009	42.9663	44.6409	44.9511	38.7213	44.9973	1017.6	1034.1	1754.08	1606.85	1261.21	1418.92	0.544272	0.351868	0.0788691	0.675615	flavin-monooxygenase glucosinolate S-oxygenase 5.[Source:TAIR;Acc:AT1G12140]	1	4121369	4124595	AT1G12140.1	FMO GS-OX5	fgenesh1_pg.C_scaffold_1001072	1	ortholog_one2one	96
260992_at	At1g12150	At1g12150		not assigned.unknown			91.131	80.2279	74.2672	79.0696	72.8917	79.0549	1547.67	1546.7	3537.74	3394.84	2382.13	2377.44	1.08694	0.514301	0.000554798	0.039584	Plant protein of unknown function (DUF827).[Source:TAIR;Acc:AT1G12150]	1	4123530	4125648	AT1G12150.1	AT1G12150	Al_scaffold_0001_1233	1	ortholog_one2one	96
260991_at	At1g12160	At1g12160		misc.oxidases - copper, flavone etc.			43.4063	35.2512	29.2929	31.2672	29.8435	35.8934	967.03	925.856	1016.87	1001.38	979.056	1061.58	0.0294802	0.0555877	0.280938	0.775957	Flavin-binding monooxygenase family protein.[Source:TAIR;Acc:AT1G12160]	1	4126066	4128310	AT1G12160.1	AT1G12160	fgenesh2_kg.1__1320__AT1G12160.1	1	ortholog_one2one	94
260990_at	At1g12180	At1g12180		not assigned.unknown			65.0884	58.2005	31.478	34.0314	43.172	49.7738	1214.53	1222.26	1138.43	1184.61	1391.91	1552.73	-0.0634246	0.249105	0.00748579	0.510372		1	4130421	4131137	AT1G12180.1	AT1G12180	Al_scaffold_0001_1236	1	ortholog_one2one	70
261024_at	At1g12190	At1g12190		protein.degradation.ubiquitin.E3.SCF.FBOX			28.7766	25.3508	10.3839	11.0082	10.2085	10.4262	802.825	801.342	389.38	402.356	497.63	492.014	-0.992245	-0.639009	9.65394e-16	3.71089e-09	F-box and associated interaction domains-containing protein.[Source:TAIR;Acc:AT1G12190]	1	4132967	4134094	AT1G12190.1	AT1G12190	fgenesh2_kg.1__1322__AT1G12190.1	1	ortholog_one2one	72
261023_at	At1g12200	At1g12200		misc.oxidases - copper, flavone etc.			47.0156	38.1252	48.4862	61.2284	39.0434	40.7976	1002.79	955.558	2012.77	2484.98	1278.01	1234.05	1.0292	0.259238	0.0100442	0.784383	Flavin-binding monooxygenase family protein.[Source:TAIR;Acc:AT1G12200]	1	4137533	4140028	AT1G12200.1	AT1G12200	scaffold_101335.1	1	ortholog_one2one	97
260996_at	At1g12210	At1g12210	RFL1	stress.biotic			27.4752	24.8397	23.6051	23.9027	11.6025	16.4528	783.421	791.601	781.351	771.897	526.731	609.957	-0.0730546	-0.431157	0.131398	0.000810581	RPS5-like 1.[Source:TAIR;Acc:AT1G12210]	1	4140948	4143605	AT1G12210.1	RFL1	scaffold_101336.1;fgenesh1_pg.C_scaffold_1001079	1	ortholog_one2many	93;38
260966_at	At1g12220	At1g12220	RPS5	stress.biotic			44.9564	35.0762	20.3435	16.0236	21.4144	26.012	978.144	916.091	694.792	538.636	747.422	809.909	-0.656169	-0.296283	6.42448e-09	0.00540768	Disease resistance protein (CC-NBS-LRR class) family.[Source:TAIR;Acc:AT1G12220]	1	4144572	4147911	AT1G12220.2	RPS5	fgenesh1_pm.C_scaffold_7002279	7	ortholog_one2one	64
260967_at	At1g12230	At1g12230		OPP.non-reductive PP.transaldolase			47.4755	45.0238	48.4061	47.3139	45.5445	48.0649	1008.44	1057.34	2046.62	1754.79	1449.92	1460.76	0.727459	0.445837	0.0397628	0.17948	Aldolase superfamily protein.[Source:TAIR;Acc:AT1G12230]	1	4147962	4151056		AT1G12230				NA
260969_at	At1g12240	At1g12240	ATBETAFRUCT4;VAC-INV	major CHO metabolism.degradation.sucrose.invertases.vacuolar			52.9232	52.0161	24.847	32.9413	25.1171	27.6539	1075.04	1152.21	865.89	1282.37	845.718	850.596	-0.0824612	-0.361447	0.00258452	0.0156931	ATBETAFRUCT4; beta-fructofuranosidase/ hydrolase, hydrolyzing O-glycosyl compounds [Source:RefSeq peptide;Acc:NP_563901]	1	4153652	4157644	AT1G12240.1	ATBETAFRUCT4	scaffold_101339.1	1	ortholog_one2one	96
260968_at	At1g12250	At1g12250		not assigned.no ontology.pentatricopeptide (PPR) repeat-containing protein			68.1491	60.711	55.4194	61.4134	56.4997	57.6972	1256.57	1276.86	2240.28	2498.41	1799.96	1653.8	0.722862	0.384458	0.000886389	0.0575624	Pentapeptide repeat-containing protein.[Source:TAIR;Acc:AT1G12250]	1	4159265	4161455	AT1G12250.1	AT1G12250	fgenesh2_kg.1__1329__AT1G12250.1	1	ortholog_one2one	96
261022_at	At1g12260	At1g12260	VND4;EMB2749;ANAC007;NAC007	development.unspecified			68.3715	57.9976	58.8149	60.8961	67.1235	71.4423	1283.48	1252.35	2877.88	2608.13	2369.23	2392.66	0.813248	0.645474	0.0445449	0.0137539	NAC 007.[Source:TAIR;Acc:AT1G12260]	1	4162832	4165852	AT1G12260.1	EMB2749	fgenesh2_kg.1__1330__AT1G12260.1	1	ortholog_one2one	99
259519_at	At1g12270	At1g12270	Hop1	stress			74.1163	70.7171	58.3155	57.9124	53.0568	55.4502	1335.22	1430.08	2927.41	2514.4	1803.74	1696.19	0.601285	0.151541	0.480022	0.886747	stress-inducible protein, putative.[Source:TAIR;Acc:AT1G12270]	1	4172075	4174775		Hop1				NA
259535_at	At1g12280	At1g12280		stress.biotic.PR-proteins			45.0304	40.5399	29.999	33.0006	29.4304	27.4204	980.252	993.998	1039.65	1058.87	985.674	904.047	-0.00865992	-0.170794	0.312477	0.038879	LRR and NB-ARC domains-containing disease resistance protein.[Source:TAIR;Acc:AT1G12280]	1	4174875	4177559	AT1G12280.1	AT1G12280	fgenesh1_pm.C_scaffold_1001035	1	ortholog_one2one	47
259534_at	At1g12290	At1g12290		stress.biotic.PR-proteins			42.9625	34.319	17.1569	16.6841	25.8202	22.162	949.837	908.914	585.177	547.97	865.062	745.658	-0.746752	-0.263334	1.19292e-09	0.00499329	Disease resistance protein (CC-NBS-LRR class) family.[Source:TAIR;Acc:AT1G12290]	1	4178359	4182593		AT1G12290				NA
259538_at	At1g12310	At1g12310		protein.postranslational modification			65.4235	55.8358	93.8993	71.3147	53.7907	66.9937	1237.02	1213.19	8324.23	3476.07	1843.4	2121.92	1.78549	0.45293	0.00212934	0.236812	Probable calcium-binding protein CML13 [Source:UniProtKB/Swiss-Prot;Acc:Q94AZ4]	1	4187165	4188056	AT1G12310.1	AT1G12310	scaffold_101348.1	1	ortholog_one2one	100
259520_at	At1g12320	At1g12320		not assigned.unknown			83.6714	77.377	73.1171	72.0466	76.7341	81.3054	1480.54	1536.05	4645.97	3622.64	2797.65	2693.89	0.964036	0.576565	0.297937	0.0840204	Protein of unknown function (DUF1442).[Source:TAIR;Acc:AT1G12320]	1	4189355	4190342	AT1G12320.1	AT1G12320	fgenesh2_kg.1__1335__AT1G12320.1	1	ortholog_one2many	94
259528_at	At1g12330	At1g12330		not assigned.unknown			41.892	35.5096	28.135	28.4008	32.8859	39.91	938.939	922.185	950.675	934.364	1025.03	1137.84	-0.00843128	0.238238	0.140826	0.383429	unknown protein [Source:RefSeq peptide;Acc:NP_172697]	1	4194658	4196749	AT1G12330.1	AT1G12330	fgenesh2_kg.1__1336__AT1G12330.1	1	ortholog_one2one	29
259536_s_at	AT1G12350;AT5G02080	AT1G12350		Co-factor and vitamine metabolism.pantothenate.phosphopantothenoylcysteine synthetase (PPCS)			60.1691	53.689	47.7373	49.5055	93.2992	93.0393	1163.89	1178.31	1856.32	1764.6	3347.31	2976.49	0.488123	1.25335	0.0861956	5.29673e-08															[AT1G12350, 4-phospho-panto-thenoylcysteine synthetase];[AT5G02080, DNA / pantothenate metabolism flavoprotein]
259512_at	At1g12360	At1g12360	KEU	cell.vesicle transport			77.1134	61.2258	51.1074	46.1463	48.8829	51.7313	1384.74	1282.72	2053.99	1759.42	1522.61	1490.25	0.409769	0.148871	0.549127	0.662165	Sec1/munc18-like (SM) proteins superfamily.[Source:TAIR;Acc:AT1G12360]	1	4200876	4206404	AT1G12360.1	KEU	fgenesh2_kg.1__1338__AT1G12360.1	1	ortholog_one2one	99
259537_at	At1g12370	At1g12370	PHR1;UVR2	DNA.repair			44.8009	37.6248	39.6247	38.0733	35.5428	36.1192	982.057	959.139	1748.55	1509.78	1207.16	1113.14	0.411947	0.0814569	0.459606	0.695838	photolyase 1.[Source:TAIR;Acc:AT1G12370]	1	4206374	4208951	AT1G12370.2	PHR1	fgenesh2_kg.1__1339__AT1G12370.2	1	ortholog_one2one	95
257513_s_at	AT1G12390;AT1G12340	AT1G12390		not assigned.no ontology			60.7477	45.1621	21.3816	18.0932	18.4726	21.285	1178.42	1060	709.253	582.27	693.553	720.446	-0.766409	-0.642261	9.53216e-10	1.17245e-07															[AT1G12390, Cornichon family protein];[AT1G12340, Cornichon family protein]
259529_at	At1g12400	At1g12400		not assigned.unknown			48.5082	38.0758	24.114	18.3258	30.5156	32.3806	1029.9	964.672	835.999	595.638	997.144	988.835	-0.402915	-0.0236025	5.69048e-05	0.387605	Nucleotide excision repair, TFIIH, subunit TTDA.[Source:TAIR;Acc:AT1G12400]	1	4221863	4222837	AT1G12400.1	AT1G12400	fgenesh2_kg.1__1344__AT1G12400.1	1	ortholog_one2one	99
259521_at	At1g12410	At1g12410	CLPR2;NCLPP2;CLP2	protein.degradation.serine protease			47.2083	41.7824	51.296	56.7348	46.2925	56.6345	1017.22	1020.94	2124.04	2271.21	1545.22	1740.76	0.854586	0.520843	0.000525223	0.0335078	CLP protease proteolytic subunit 2.[Source:TAIR;Acc:AT1G12410]	1	4223030	4225124	AT1G12410.1	CLPR2	fgenesh2_kg.1__1345__AT1G12410.1	1	ortholog_one2one	99
259513_at	At1g12430	At1g12430	PAK;ARK3	cell.organisation			32.4001	32.6352	19.9135	25.9715	27.765	31.1373	836.272	883.711	691.143	831.129	900.609	922.708	-0.144412	0.0876165	0.00546874	0.956881	armadillo repeat kinesin 3.[Source:TAIR;Acc:AT1G12430]	1	4233873	4238764	AT1G12430.2	PAK	fgenesh2_kg.1__1347__AT1G12430.1	1	ortholog_one2one	97
259530_at	At1g12450	At1g12450		not assigned.unknown			32.5698	24.7757	17.5515	19.3854	19.8399	21.8606	836.899	788.202	620.113	634.556	707.9	731.288	-0.397848	-0.192604	9.8442e-06	0.0418206	SNARE associated Golgi protein family.[Source:TAIR;Acc:AT1G12450]	1	4244308	4245993	AT1G12450.1	AT1G12450	fgenesh2_kg.1__1349__AT1G12450.1	1	ortholog_one2one	93
259531_at	At1g12460	At1g12460		signalling.receptor kinases.leucine rich repeat VII			50.0433	42.9696	32.8109	35.9346	34.5259	42.5278	1036.25	1023.58	1198.19	1274.55	1091.05	1240.88	0.153338	0.135409	0.282217	0.858004	Leucine-rich repeat protein kinase family protein.[Source:TAIR;Acc:AT1G12460]	1	4247249	4250630	AT1G12460.1	AT1G12460	scaffold_101365.1	1	ortholog_one2one	94
259532_at	At1g12470	At1g12470		protein.targeting.secretory pathway.vacuole			57.438	51.7186	40.8109	47.909	46.0207	51.4107	1131.51	1142.54	1557.39	1694.56	1437.23	1513.68	0.492308	0.382191	0.184387	0.156375	zinc ion binding.[Source:TAIR;Acc:AT1G12470]	1	4251032	4257392	AT1G12470.1	AT1G12470	fgenesh1_pg.C_scaffold_1001102	1	ortholog_one2one	95
259514_at	At1g12480	At1g12480	OZS1;SLAC1;RCD3;CDI3	transport.metabolite transporters at the mitochondrial membrane			38.3019	33.4379	31.8763	30.1397	30.1311	37.8975	911.963	900.52	1328.45	1105.88	1006.05	1168.38	0.147438	0.133234	0.119635	0.945426	C4-dicarboxylate transporter/malic acid transport protein.[Source:TAIR;Acc:AT1G12480]	1	4257268	4259300	AT1G12480.1	OZS1	fgenesh2_kg.1__1352__AT1G12480.1	1	ortholog_one2one	93
259522_at	At1g12490	At1g12490		protein.degradation.ubiquitin.E3.SCF.FBOX			44.4667	49.7119	49.3408	66.3845	71.5842	84.4075	983.953	1135.75	2333.92	3224.54	2889.48	2882.27	0.92124	1.04045	0.0140248	9.29512e-05	F-box associated ubiquitination effector family protein.[Source:TAIR;Acc:AT1G12490]	1	4260783	4261869	AT1G12490.1	AT1G12490	fgenesh2_kg.1__1019__AT1G09650.1	1	ortholog_one2many	61
259523_at	At1g12500	At1g12500		transport.metabolite transporters at the envelope membrane			32.1697	29.505	35.1384	48.2186	31.4585	33.0179	843.676	858.794	1614.95	2452.14	1120.87	1095.33	0.723988	0.135691	0.506316	0.949762	Nucleotide-sugar transporter family protein.[Source:TAIR;Acc:AT1G12500]	1	4263150	4265044	AT1G12500.1	AT1G12500	fgenesh2_kg.1__1353__AT1G12500.1	1	ortholog_one2one	94
259511_at	At1g12520	At1g12520	ATCCS;CCS	redox.dismutases and catalases			48.7082	48.1112	29.2021	36.4377	31.4967	36.0554	1027.44	1096.99	993.81	1191.84	1008.96	1055.85	-0.0037586	-0.0746632	0.197634	0.313007	copper chaperone for SOD1.[Source:TAIR;Acc:AT1G12520]	1	4267106	4268926	AT1G12520.1	CCS	fgenesh2_kg.1__1356__AT1G12520.1	1	ortholog_one2one	94
259533_at	At1g12530	At1g12530		not assigned.unknown			61.1264	57.3388	37.2072	37.6923	43.7251	44.4492	1184.92	1228.8	1312.89	1233.53	1371.58	1285.47	0.0452267	0.103182	0.450718	0.840725	unknown protein.[Source:TAIR;Acc:AT1G12530]	1	4268986	4270787	AT1G12530.1	AT1G12530	Al_scaffold_0001_1271	1	ortholog_one2one	88
259524_at	At1g12550	At1g12550		PS.photorespiration.hydroxypyruvate reductase			36.0384	32.3511	22.8775	21.9989	23.3467	22.8581	883.535	888.79	884.977	718.551	828.568	772.144	-0.311897	-0.248455	0.000118912	0.0205632	D-isomer specific 2-hydroxyacid dehydrogenase family protein.[Source:TAIR;Acc:AT1G12550]	1	4274594	4275981	AT1G12550.1	AT1G12550	fgenesh2_kg.1__1358__AT1G12550.1	1	ortholog_one2one	88
259525_at	At1g12560	At1g12560	ATEXPA7;EXP7;ATEXP7;ATHEXP ALPHA 1.26;EXPA7	cell wall.modification			42.765	45.0862	40.4564	49.3131	40.6295	47.9195	958.465	1063.92	1665.09	1991.83	1342.76	1438.66	0.555699	0.295733	0.258119	0.296263	expansin A7.[Source:TAIR;Acc:AT1G12560]	1	4276519	4277899	AT1G12560.1	ATHEXP ALPHA 1.26	fgenesh1_pm.C_scaffold_1001058	1	ortholog_one2one	95
259526_at	At1g12570	At1g12570		not assigned.no ontology			40.3966	35.8202	36.4951	45.3295	31.6582	37.8481	927.205	935.155	1332.43	1703.75	1024.88	1124.78	0.693175	0.21008	0.183885	0.851398	Glucose-methanol-choline (GMC) oxidoreductase family protein.[Source:TAIR;Acc:AT1G12570]	1	4277993	4280862	AT1G12570.1	AT1G12570	Al_scaffold_0001_1275	1	ortholog_one2one	97
259484_at	At1g12580	At1g12580	PEPKR1	signalling.calcium			50.1274	45.2259	31.9688	28.3896	31.9854	34.0654	1050.84	1069.93	1397.94	1010.15	1101.45	1070.46	-0.140021	-0.107153	0.00140193	0.134916	phosphoenolpyruvate carboxylase-related kinase 1.[Source:TAIR;Acc:AT1G12580]	1	4282899	4285829	AT1G12580.1	PEPKR1	fgenesh2_kg.1__1361__AT1G12580.1	1	apparent_ortholog_one2one	11
259527_at	At1g12600	At1g12600		not assigned.unknown			36.3748	34.5953	53.5772	50.5718	75.352	90.1627	885.228	912.764	3860.6	2688.44	4078.45	4849.96	1.3962	1.80394	0.600341	0.0606453	UDP-N-acetylglucosamine (UAA) transporter family.[Source:TAIR;Acc:AT1G12600]	1	4286204	4288878	AT1G12600.1	AT1G12600	scaffold_101377.1	1	ortholog_one2one	97
255937_at	At1g12610	At1g12610	DDF1	RNA.regulation of transcription.AP2/EREBP, APETALA2/Ethylene-responsive element binding protein family			63.6303	53.2701	66.2991	51.3695	51.6457	58.6329	1231.78	1192.96	4757.31	2791.62	1956.83	2040.15	0.914798	0.317678	0.847468	0.870819	Integrase-type DNA-binding superfamily protein.[Source:TAIR;Acc:AT1G12610]	1	4289944	4291017	AT1G12610.1	DDF1	fgenesh2_kg.1__1363__AT1G12610.1	1	ortholog_one2one	95
255938_at	At1g12620	At1g12620		not assigned.no ontology.pentatricopeptide (PPR) repeat-containing protein			46.1093	40.7355	53.5698	59.7008	51.9507	59.1803	989.034	995.543	2990.58	3122.16	2000.3	2136.14	1.61532	1.03525	0.321184	0.442115	Pentatricopeptide repeat (PPR) superfamily protein.[Source:TAIR;Acc:AT1G12620]	1	4294594	4297084		AT1G12620				NA
255927_at	At1g12630	At1g12630		RNA.regulation of transcription.AP2/EREBP, APETALA2/Ethylene-responsive element binding protein family			74.7392	65.6729	72.2719	71.5225	71.8296	65.0682	1347.34	1342.82	3429.49	2980.81	2430.01	1940.19	1.12668	0.624097	0.000215821	0.0323498	Integrase-type DNA-binding superfamily protein.[Source:TAIR;Acc:AT1G12630]	1	4298889	4299475	AT1G12630.1	AT1G12630	fgenesh1_pm.C_scaffold_1001063;scaffold_101390.1	1	ortholog_one2many	89
255928_at	At1g12640	At1g12640		not assigned.no ontology			29.1934	29.2737	36.9633	39.0909	44.9285	50.6819	800.003	847.866	1315.83	1325.06	1413.09	1457.69	0.600754	0.71701	0.0182696	0.000165179	MBOAT (membrane bound O-acyl transferase) family protein.[Source:TAIR;Acc:AT1G12640]	1	4303312	4305798	AT1G12640.1	AT1G12640	scaffold_101391.1	1	ortholog_one2one	98
255929_at	At1g12650	At1g12650		not assigned.no ontology			54.8428	46.9182	33.0426	40.4634	34.3921	42.9254	1121.43	1109.7	1386.24	1615.63	1255.92	1540.2	0.196557	0.0751328	0.166487	0.226602	unknown protein.[Source:TAIR;Acc:AT1G12650]	1	4305933	4308005	AT1G12650.2	AT1G12650	fgenesh2_kg.1__1366__AT1G12650.3	1	ortholog_one2one	97
255936_at	At1g12680	At1g12680	PEPKR2	protein.postranslational modification			53.4739	52.2379	48.7514	53.4042	45.2197	46.334	1105.74	1172.15	2599.27	2577.35	1501.75	1434.64	0.595892	0.187076	0.782808	0.60258	phosphoenolpyruvate carboxylase-related kinase 2.[Source:TAIR;Acc:AT1G12680]	1	4319886	4322945	AT1G12680.1	PEPKR2	fgenesh2_kg.1__1373__AT1G12680.1	1	apparent_ortholog_one2one	19
255935_at	At1g12700	At1g12700		DNA.synthesis/chromatin structure			35.6031	34.6142	31.408	44.4914	44.1752	57.565	877.419	915.56	1117.06	1779.92	1441.59	1737.62	0.511477	0.653823	0.628284	0.009835	ATP binding;nucleic acid binding;helicases.[Source:TAIR;Acc:AT1G12700]	1	4323556	4326333	AT1G12700.1	AT1G12700	fgenesh2_kg.1__1374__AT1G12700.1	1	ortholog_one2one	87
255931_at	At1g12710	At1g12710	AtPP2-A12;PP2-A12	cell.organisation			45.8973	39.0496	43.7342	44.9603	57.2623	59.5973	995.534	978.285	1977.09	1782.63	1982.13	1985.53	0.577222	0.717776	0.317602	0.00462454	phloem protein 2-A12.[Source:TAIR;Acc:AT1G12710]	1	4326739	4328481	AT1G12710.1	AtPP2-A12	fgenesh2_kg.1__1376__AT1G12710.1	1	ortholog_one2one	96
255932_at	At1g12720	At1g12720		DNA.unspecified			80.5127	75.7649	59.5873	55.8941	47.9264	55.525	1418.65	1489.26	2580.78	2241.44	1527.69	1710.03	0.757559	0.129854	0.259464	0.486961	transposable element gene.[Source:TAIR;Acc:AT1G12720]	1	4331062	4333220		AT1G12720				NA
255939_at	At1g12730	At1g12730		cell.division			53.8436	38.6094	22.2843	22.2528	31.4728	28.3765	1099.75	985.61	829.911	786.333	1072.76	935.566	-0.59271	-0.224831	6.63463e-08	0.0184603	GPI transamidase subunit PIG-U.[Source:TAIR;Acc:AT1G12730]	1	4334615	4337844	AT1G12730.1	AT1G12730	fgenesh2_kg.1__1378__AT1G12730.1	1	ortholog_one2one	87
255934_at	At1g12740	At1g12740	CYP87A2	misc.cytochrome P450			39.7143	35.2	20.556	26.9759	17.0986	20.7363	930.138	930.694	705.084	866.052	648.824	691.289	-0.181489	-0.41784	0.00649796	0.00272778	cytochrome P450, family 87, subfamily A, polypeptide 2.[Source:TAIR;Acc:AT1G12740]	1	4342282	4344857		CYP87A2				NA
255933_at	At1g12750	At1g12750	ATRBL6;RBL6	protein.degradation.serine protease			54.5013	49.7657	33.085	37.4812	31.7391	37.3851	1098.82	1117.28	1170.56	1255.64	1012.09	1089.07	0.115969	-0.0738073	0.306904	0.275488	RHOMBOID-like protein 6.[Source:TAIR;Acc:AT1G12750]	1	4344985	4348328	AT1G12750.2	ATRBL6	fgenesh2_kg.1__1381__AT1G12750.2	1	ortholog_one2one	88
261194_at	At1g12775	At1g12775		not assigned.unknown			44.1919	35.3453	21.7924	15.6994	27.6022	24.026	971.26	924.628	817.19	556.669	936.386	778.348	-0.502114	-0.200121	1.13162e-07	0.0420585	Pentatricopeptide repeat (PPR) superfamily protein.[Source:TAIR;Acc:AT1G12775]	1	4353906	4355929		AT1G12775				NA
261211_at	At1g12780	At1g12780	UGE1;ATUGE1	cell wall.precursor synthesis.UGE			40.7334	39.1702	25.3222	29.1711	31.6371	39.1839	934.029	972.288	899.01	935.042	1021.46	1153.44	-0.0843071	0.198921	0.0344833	0.843693	UDP-D-glucose/UDP-D-galactose 4-epimerase 1.[Source:TAIR;Acc:AT1G12780]	1	4355926	4358328	AT1G12780.1	UGE1	fgenesh2_kg.1__1385__AT1G12780.1;scaffold_101403.1	1	ortholog_one2many	97;85
261205_at	At1g12790	At1g12790		not assigned.unknown			37.4892	25.5821	19.9949	19.3674	28.2567	33.698	896.692	802.982	685.793	659.235	925.892	1013.76	-0.444554	0.140885	2.78651e-05	0.682876		1	4359151	4361272	AT1G12790.1	AT1G12790	fgenesh2_kg.1__1386__AT1G12790.1;scaffold_101402.1	1	ortholog_one2many	95;66
261206_at	At1g12800	At1g12800		RNA.regulation of transcription.HSF,Heat-shock transcription factor family			36.5733	30.6512	45.6025	81.027	80.1429	94.6946	882.203	862.627	1693.44	3323.49	2683.61	2885.6	1.40936	1.56741	3.28598e-10	3.48357e-13	Nucleic acid-binding, OB-fold-like protein.[Source:TAIR;Acc:AT1G12800]	1	4361551	4365331	AT1G12800.1	AT1G12800	scaffold_101424.1;Al_scaffold_0001_1283;Al_scaffold_0001_1306	1	ortholog_one2many	91;86;85
261209_at	At1g12810	At1g12810		not assigned.no ontology.proline rich family			48.4367	42.4735	34.6515	31.6281	39.3422	40.1016	1036.49	1039.63	1337.39	1126.72	1273.73	1242.01	0.0160874	0.161845	0.27791	0.470403	proline-rich family protein.[Source:TAIR;Acc:AT1G12810]	1	4367256	4368822	AT1G12810.2	AT1G12810	fgenesh2_kg.1__1389__AT1G12810.1	1	ortholog_one2one	93
261195_at	At1g12820	At1g12820	AFB3	hormone metabolism.auxin.signal transduction			39.6225	37.1368	41.0044	39.8902	44.6934	41.7115	919.16	948.168	1645.38	1434.27	1391.62	1187.11	0.514883	0.42689	0.212146	0.0410456	auxin signaling F-box 3.[Source:TAIR;Acc:AT1G12820]	1	4368760	4371293	AT1G12820.1	AFB3	scaffold_101427.1;Al_scaffold_0001_1302	1	ortholog_one2many	97;91
261207_at	At1g12830	At1g12830		protein.targeting.peroxisomes			66.8285	58.0221	44.2751	47.435	48.644	58.036	1248.71	1244.16	1728.36	1782.01	1579.21	1761.57	0.386821	0.294218	0.904659	0.444799	unknown protein.[Source:TAIR;Acc:AT1G12830]	1	4374250	4375170	AT1G12830.1	AT1G12830	fgenesh2_kg.1__1391__AT1G12830.1	1	ortholog_one2one	86
261210_at	At1g12840	At1g12840	DET3;ATVHA-C	transport.p- and v-ATPases			26.0583	23.8165	20.3069	20.864	22.37	24.2836	770.507	778.084	708.075	697.846	766.016	781.258	-0.209603	-0.0207275	0.00173514	0.51508	vacuolar ATP synthase subunit C (VATC) / V-ATPase C subunit / vacuolar proton pump C subunit (DET3).[Source:TAIR;Acc:AT1G12840]	1	4375515	4378514	AT1G12840.1	DET3	fgenesh2_kg.1__1392__AT1G12840.1	1	ortholog_one2one	97
261203_at	At1g12845	At1g12845		not assigned.unknown			34.4663	31.0038	23.9207	32.7576	28.7387	28.1901	859.203	865.307	828.342	1128.55	936.831	861.983	0.0983181	0.0486881	0.16924	0.712429	unknown protein.[Source:TAIR;Acc:AT1G12845]	1	4378939	4379516		AT1G12845				NA
261201_at	At1g12850	At1g12850		not assigned.no ontology			41.6878	33.5188	19.7643	25.8067	24.3382	28.1008	939.349	900.797	702.711	895.832	856.524	865.476	-0.264881	-0.142139	0.00015454	0.0830476	Phosphoglycerate mutase family protein.[Source:TAIR;Acc:AT1G12850]	1	4379707	4381612	AT1G12850.1	AT1G12850	fgenesh1_pg.C_scaffold_1001155	1	ortholog_one2one	66
261196_at	At1g12860	At1g12860	SCRM2;ICE2	RNA.regulation of transcription.bHLH,Basic Helix-Loop-Helix family			41.7397	37.0694	24.7419	31.7781	30.2147	29.0665	938.654	941.825	813.164	1017.58	951.147	878.47	0.00512855	-0.00872817	0.12808	0.475735	basic helix-loop-helix (bHLH) DNA-binding superfamily protein.[Source:TAIR;Acc:AT1G12860]	1	4384353	4386610	AT1G12860.1	SCRM2	Al_scaffold_0001_1326	1	ortholog_one2one	86
261212_at	At1g12880	At1g12880	atnudt12;NUDT12	nucleotide metabolism.salvage.NUDIX hydrolases			23.9772	19.2778	20.4106	18.9451	28.048	29.4988	751.315	727.812	761.545	687.929	1033.33	1034.76	-0.205581	0.271075	0.00265398	0.8957	nudix hydrolase homolog 12.[Source:TAIR;Acc:AT1G12880]	1	4389751	4391151	AT1G12880.1	atnudt12	fgenesh2_kg.1__1395__AT1G12880.1	1	ortholog_one2one	92
261197_at	At1g12900	At1g12900	GAPA-2	PS.calvin cyle.GAP			43.7909	45.2652	39.7319	50.4739	37.0431	43.8672	965.762	1054.36	1527.15	1937.74	1202.17	1304.93	0.607732	0.203844	0.204357	0.744781	glyceraldehyde 3-phosphate dehydrogenase A subunit 2.[Source:TAIR;Acc:AT1G12900]	1	4392450	4394400	AT1G12900.1	GAPA-2	fgenesh2_kg.1__1397__AT1G12900.1	1	ortholog_one2one	99
261202_at	At1g12910	At1g12910	ATAN11;LWD1	development.unspecified			34.6272	31.7283	21.7928	24.1173	21.5497	27.5666	871.893	882.343	699.407	743.493	746.714	854.641	-0.27063	-0.116191	0.0059368	0.0941218	Transducin/WD40 repeat-like superfamily protein.[Source:TAIR;Acc:AT1G12910]	1	4394897	4396291	AT1G12910.1	ATAN11	scaffold_101437.1	1	ortholog_one2one	100
261204_s_at	AT1G12920;AT3G26618	AT1G12920		protein.synthesis.release			66.0745	70.5586	57.5366	79.3698	45.469	46.4279	1220.41	1398.28	2203.71	3147.53	1351.94	1284.3	1.02645	0.0215758	1.36709e-07	0.992407															[AT1G12920, eukaryotic release factor 1-2];[AT3G26618, eukaryotic release factor 1-3]
261208_at	At1g12930	At1g12930		protein.targeting.nucleus			37.7154	33.6446	31.4283	37.6212	32.6519	35.2905	901.386	902.604	1191.48	1400.03	1074.37	1050.26	0.357654	0.213573	0.66007	0.82166	ARM repeat superfamily protein.[Source:TAIR;Acc:AT1G12930]	1	4398375	4405605	AT1G12930.1	AT1G12930	fgenesh2_kg.1__1401__AT1G12930.1	1	ortholog_one2one	98
261198_at	At1g12940	At1g12940	ATNRT2.5;NRT2.5	transport.nitrate			37.4369	30.4484	24.6227	23.5201	22.036	27.737	895.759	864.992	993.86	789.203	860.268	937.624	-0.163132	-0.121037	0.00169713	0.0232635	nitrate transporter2.5.[Source:TAIR;Acc:AT1G12940]	1	4416405	4418590		ATNRT2.5				NA
261199_at	At1g12950	At1g12950	RSH2	transport.misc			37.7044	33.9601	21.1884	26.5129	29.4244	32.1596	899.543	911.047	764.544	933.85	989.412	987.876	-0.232615	0.0721038	0.000658403	0.65895	root hair specific 2.[Source:TAIR;Acc:AT1G12950]	1	4419770	4422638		RSH2				NA
261200_at	At1g12960	At1g12960		protein.synthesis.ribosomal protein.eukaryotic.60S subunit.L27A			43.1513	29.6948	27.8058	32.3502	27.3398	28.7981	951.337	847.866	945.817	1029.12	885.431	874.772	0.174416	0.0105079	0.525003	0.404361	Ribosomal protein L18e/L15 superfamily protein.[Source:TAIR;Acc:AT1G12960]	1	4422707	4423155		AT1G12960				NA
261213_at	At1g12970	At1g12970	PIRL3	not assigned.no ontology			46.6525	37.5264	24.5105	28.7186	28.2886	35.123	1000.73	952.982	876.583	1022.87	988.999	1116.44	-0.202208	-0.0459631	0.00114302	0.148728	plant intracellular ras group-related LRR 3.[Source:TAIR;Acc:AT1G12970]	1	4423640	4425789	AT1G12970.1	PIRL3	fgenesh2_kg.1__1405__AT1G12970.1	1	ortholog_one2one	93
262768_at	At1g12990	At1g12990		misc.nitrilases, *nitrile lyases, berberine bridge enzymes, reticuline oxidases, troponine reductases			37.8635	37.4644	29.1827	26.1035	21.7627	28.4954	896.786	948.788	1063.4	925.506	771.831	918.044	-0.0505959	-0.197495	0.0264074	0.0404521	beta-1,4-N-acetylglucosaminyltransferase family protein.[Source:TAIR;Acc:AT1G12990]	1	4433640	4436075	AT1G12990.1	AT1G12990	scaffold_101445.1	1	ortholog_one2one	99
262775_at	At1g13000	At1g13000		not assigned.unknown			52.5916	43.8526	29.5235	30.0143	33.9729	35.0979	1093.55	1056.43	1102.27	1025.79	1122.07	1065.73	-0.140281	-0.0310373	0.0107969	0.384773	Protein of unknown function (DUF707).[Source:TAIR;Acc:AT1G13000]	1	4436105	4439476	AT1G13000.1	AT1G13000	scaffold_101446.1	1	ortholog_one2one	97
262776_at	At1g13020	At1g13020	EIF4B2	protein.synthesis.initiation			65.8644	62.6569	51.5384	50.1455	47.0297	49.9166	1216.68	1295.88	1989.95	1859.53	1446.83	1416.52	0.571332	0.163957	0.144977	0.74364	eukaryotic initiation factor 4B2.[Source:TAIR;Acc:AT1G13020]	1	4440544	4443684	AT1G13020.1	EIF4B2	scaffold_101447.1	1	ortholog_one2one	93
262777_at	At1g13030	At1g13030		not assigned.no ontology			45.4763	44.2907	34.8393	36.4745	31.2542	41.8609	977.534	1035.15	1197.77	1176.96	980.634	1183.84	0.249604	0.130538	0.834456	0.868683	sphere organelles protein-related.[Source:TAIR;Acc:AT1G13030]	1	4444043	4447406	AT1G13030.1	AT1G13030	fgenesh2_kg.1__1410__AT1G13030.1	1	ortholog_one2one	89
257465_at	At1g13040	At1g13040		not assigned.no ontology.pentatricopeptide (PPR) repeat-containing protein			51.3678	46.2927	32.3374	39.8332	37.7683	43.2133	1055.09	1065.15	1268.2	1459.68	1238.21	1291.72	0.245658	0.114633	0.172849	0.864659	Pentatricopeptide repeat (PPR-like) superfamily protein.[Source:TAIR;Acc:AT1G13040]	1	4447647	4449200	AT1G13040.1	AT1G13040	fgenesh2_kg.1__1411__AT1G13040.1	1	ortholog_one2one	96
262778_at	At1g13050	At1g13050		not assigned.unknown			42.5705	37.557	30.0598	35.0694	27.6121	31.7124	948.801	952.462	1066.35	1160.39	914.371	974.722	0.201117	-0.0285365	0.546414	0.26656	unknown protein.[Source:TAIR;Acc:AT1G13050]	1	4450238	4451742	AT1G13050.1	AT1G13050	fgenesh2_kg.1__1412__AT1G13050.1;scaffold_802148.1	1;8	ortholog_one2many	32;2
262779_at	At1g13070	At1g13070	CYP71B27	misc.cytochrome P450			58.3906	50.6659	17.4432	20.214	21.7735	19.8257	1141.63	1135.05	611.054	673.469	746.474	679.105	-0.739819	-0.555023	5.35759e-09	6.21487e-05	putative cytochrome P450.[Source:TAIR;Acc:AT1G13070]	1	4455477	4457099		CYP71B27				NA
262826_at	At1g13080	At1g13080	CYP71B2	misc.cytochrome P450			66.4772	56.1018	20.2056	20.7106	22.0505	23.3939	1247.81	1224.84	731.54	689.159	797.289	775.186	-0.883872	-0.672556	8.47779e-12	1.8583e-07	cytochrome P450, family 71, subfamily B, polypeptide 2.[Source:TAIR;Acc:AT1G13080]	1	4459166	4460940	AT1G13080.1	CYP71B2	fgenesh2_kg.1__1415__AT1G13080.1	1	ortholog_one2one	94
262780_at	At1g13090	At1g13090	CYP71B28	misc.cytochrome P450			28.1347	27.3422	19.3387	15.9216	30.6963	29.2198	791.48	825.994	641.757	537.675	993.176	881.83	-0.46184	0.209946	5.49474e-05	0.424237	cytochrome P450, family 71, subfamily B, polypeptide 28.[Source:TAIR;Acc:AT1G13090]	1	4461806	4463543		CYP71B28				NA
262827_at	At1g13100	At1g13100	CYP71B29	misc.cytochrome P450			71.7853	54.6141	50.6827	47.4243	47.335	48.8859	1339.1	1193.25	3163.97	2437.55	1647.05	1572.25	0.442874	0.0824475	0.110149	0.835904	cytochrome P450, family 71, subfamily B, polypeptide 29.[Source:TAIR;Acc:AT1G13100]	1	4463924	4465538	AT1G13100.1	CYP71B29	fgenesh2_kg.1__1416__AT1G13100.1;fgenesh1_pg.C_scaffold_1001177	1	ortholog_one2many	76;92
262793_at	At1g13110	At1g13110	CYP71B7	misc.cytochrome P450			69.7074	61.0685	60.6249	61.7296	61.5202	62.2597	1276.91	1274.03	2965.92	2707.54	2140.26	2005.18	0.915702	0.494182	0.309435	0.369262	cytochrome P450, family 71 subfamily B, polypeptide 7.[Source:TAIR;Acc:AT1G13110]	1	4467220	4469033	AT1G13110.1	CYP71B7	fgenesh2_kg.165__1__AT1G13110.1;fgenesh2_kg.1__1418__AT1G13110.1	scaffold_165;1	ortholog_one2many	95
262794_at	At1g13120	At1g13120	emb1745	development.unspecified			37.1573	34.2529	24.7203	34.9181	24.6424	31.3515	893.822	913.068	849.344	1193.16	847.165	956.276	0.133226	-0.0196923	0.250438	0.301506	embryo defective 1745.[Source:TAIR;Acc:AT1G13120]	1	4469181	4473213	AT1G13120.1	emb1745	scaffold_101463.1	1	ortholog_one2one	92
262795_at	At1g13130	At1g13130		misc.gluco-, galacto- and mannosidases.glycosyl hydrolase family 5			41.6261	38.4732	24.538	28.683	44.328	47.9406	936.373	963.347	859.235	934.884	1379.4	1408.74	-0.13682	0.559063	0.0194002	0.0525556	Cellulase (glycosyl hydrolase family 5) protein.[Source:TAIR;Acc:AT1G13130]	1	4474720	4477941	AT1G13130.1	AT1G13130	fgenesh2_kg.1__1420__AT1G13130.1	1	ortholog_one2one	96
262764_at	At1g13140	At1g13140	CYP86C3	misc.cytochrome P450			44.7268	42.992	18.8501	14.9076	18.6508	18.3673	973.487	1020.22	639.192	492.945	684.668	647.684	-0.834104	-0.612776	3.34968e-11	1.20424e-06	cytochrome P450, family 86, subfamily C, polypeptide 3.[Source:TAIR;Acc:AT1G13140]	1	4478491	4480327	AT1G13140.1	CYP86C3	fgenesh2_kg.1__1421__AT1G13140.1	1	ortholog_one2one	72
262765_at	At1g13150	At1g13150	CYP86C4	misc.cytochrome P450			68.1018	63.1968	22.0703	25.3476	33.1558	30.2265	1256.16	1311.42	721.54	787.071	1033.75	886.609	-0.531295	-0.214247	1.15052e-06	0.0125036	cytochrome P450, family 86, subfamily C, polypeptide 4.[Source:TAIR;Acc:AT1G13150]	1	4481875	4483696	AT1G13150.1	CYP86C4	fgenesh2_kg.1__1422__AT1G13150.1	1	ortholog_one2one	94
262766_at	At1g13160	At1g13160		not assigned.no ontology			59.6898	47.3608	46.9584	51.2278	42.0951	46.4257	1152.53	1083.39	1842.17	1834.59	1359.38	1343.33	0.592323	0.184465	0.0231522	0.72411	ARM repeat superfamily protein.[Source:TAIR;Acc:AT1G13160]	1	4484584	4488577	AT1G13160.1	AT1G13160	fgenesh2_kg.1__1423__AT1G13160.1	1	ortholog_one2one	96
262767_at	At1g13170	At1g13170	ORP1D	cell.vesicle transport			48.0525	43.1981	54.7315	61.0066	48.592	51.2812	1009.89	1025.52	2190.87	2246.46	1537.03	1507.9	1.0617	0.501723	1.40175e-05	0.0337952	OSBP(oxysterol binding protein)-related protein 1D.[Source:TAIR;Acc:AT1G13170]	1	4488533	4492587	AT1G13170.2	ORP1D	fgenesh2_kg.1__1424__AT1G13170.1	1	ortholog_one2one	96
262769_at	At1g13180	At1g13180	DIS1;ARP3;ATARP3	cell.organisation			62.416	53.9483	48.9981	60.0063	39.9397	48.4939	1192.25	1202.88	2178.3	2346.39	1251.64	1418.66	0.725126	0.112525	0.0181742	0.80689	Actin-like ATPase superfamily protein.[Source:TAIR;Acc:AT1G13180]	1	4495028	4498469	AT1G13180.1	ARP3	fgenesh2_kg.1__1425__AT1G13180.1	1	ortholog_one2one	99
262770_at	At1g13190	At1g13190		RNA.RNA binding			48.6865	37.4979	39.5052	40.4519	39.8768	40.4187	1021.98	953.935	1417.63	1366.27	1218.43	1147.43	0.422871	0.246557	0.0366676	0.0843965	RNA-binding (RRM/RBD/RNP motifs) family protein.[Source:TAIR;Acc:AT1G13190]	1	4498881	4501613	AT1G13190.1	AT1G13190	fgenesh2_kg.1__1426__AT1G13190.1	1	ortholog_one2one	95
262782_at	At1g13195	At1g13195		protein.degradation.ubiquitin.E3.RING			51.2735	42.8322	35.4608	39.0016	40.3173	45.1256	1054.4	1031.56	1380.8	1379.6	1315.26	1357.35	0.239149	0.260449	0.619542	0.46563	RING/U-box superfamily protein.[Source:TAIR;Acc:AT1G13195]	1	4501581	4503591	AT1G13195.1	AT1G13195	fgenesh2_kg.1__1428__AT1G13195.1	1	ortholog_one2one	95
262771_at	At1g13200	At1g13200		protein.degradation.ubiquitin.E3.SCF.FBOX			52.2992	40.3294	35.8555	38.6699	39.1007	38.2675	1068.01	996.083	1470.16	1656.9	1358.22	1196.24	0.407114	0.162833	0.285472	0.595626	F-box and associated interaction domains-containing protein.[Source:TAIR;Acc:AT1G13200]	1	4507221	4508528	AT1G13200.1	AT1G13200	fgenesh2_kg.1__1429__AT1G13200.1	1	ortholog_one2one	65
262772_at	At1g13210	At1g13210	ACA.l	transport.p- and v-ATPases			51.8465	43.7801	38.4557	46.757	47.1649	51.1612	1057.51	1033.5	1478.91	1769.83	1488.88	1561.01	0.472687	0.443794	0.683186	0.220754	autoinhibited Ca2+/ATPase II.[Source:TAIR;Acc:AT1G13210]	1	4508963	4513938	AT1G13210.1	ACA.l	fgenesh2_kg.1__1430__AT1G13210.1	1	ortholog_one2one	98
262773_at	At1g13220	At1g13220	LINC2	protein.degradation			55.6702	46.777	37.7709	37.4712	40.1906	43.9805	1097.01	1069.45	1323.78	1232.59	1245.15	1237.8	0.239202	0.224114	0.938891	0.523751	nuclear matrix constituent protein-related.[Source:TAIR;Acc:AT1G13220]	1	4515606	4520284	AT1G13220.2	LINC2	fgenesh2_kg.1__1431__AT1G13220.1	1	ortholog_one2one	87
262774_at	At1g13230	At1g13230		DNA.unspecified			39.6134	30.9759	20.3119	21.9116	18.4763	18.0413	918.843	865.142	754.676	754.939	705.801	652.607	-0.328198	-0.398859	4.20831e-05	0.000839372	Leucine-rich repeat (LRR) family protein.[Source:TAIR;Acc:AT1G13230]	1	4520631	4522544	AT1G13230.1	AT1G13230	fgenesh2_kg.1__1433__AT1G13230.1	1	ortholog_one2one	94
259358_at	At1g13250	At1g13250	GATL3	misc.UDP glucosyl and glucoronyl transferases			48.2391	45.1078	37.2315	39.9831	37.6235	45.1896	1015.64	1056.41	1447.83	1399.24	1184.41	1326.64	0.358181	0.21051	0.963504	0.508758	galacturonosyltransferase-like 3.[Source:TAIR;Acc:AT1G13250]	1	4528623	4530063	AT1G13250.1	GATL3	fgenesh2_kg.1__1434__AT1G13250.1	1	ortholog_one2one	95
259364_at	At1g13260	At1g13260	RAV1;EDF4	RNA.regulation of transcription.AP2/EREBP, APETALA2/Ethylene-responsive element binding protein family			58.0464	49.7169	48.5665	57.5659	51.4196	57.4032	1124.88	1108.42	1840.61	2466.95	1580.5	1636.23	0.796399	0.465945	0.0399912	0.0284572	related to ABI3/VP1 1.[Source:TAIR;Acc:AT1G13260]	1	4542168	4543742	AT1G13260.1	RAV1	scaffold_101479.1	1	ortholog_one2one	97
259363_at	At1g13270	At1g13270	MAP1C;MAP1B	protein.degradation.metalloprotease			56.5765	49.184	41.1808	45.869	37.6709	47.6941	1130.73	1115.22	1726.45	1966.46	1257.8	1515.2	0.503503	0.18861	0.788749	0.800089	methionine aminopeptidase 1B.[Source:TAIR;Acc:AT1G13270]	1	4544953	4547312	AT1G13270.1	MAP1C	fgenesh2_kg.1__1437__AT1G13270.1	1	ortholog_one2one	96
259366_at	At1g13280	At1g13280	AOC4	hormone metabolism.jasmonate.synthesis-degradation.allene oxidase cyclase			35.3018	36.1144	28.395	31.077	25.8996	26.9336	869.685	935.904	1042.29	1125.61	897.435	910.552	0.0919562	-0.113298	0.0981016	0.0760449	allene oxide cyclase 4.[Source:TAIR;Acc:AT1G13280]	1	4547454	4548875	AT1G13280.1	AOC4	fgenesh1_pg.C_scaffold_1001192	1	ortholog_one2one	94
257515_at	At1g13290	At1g13290	DOT5;WIP6	RNA.regulation of transcription.C2H2 zinc finger family			85.9812	75.8216	129.989	161.027	118.916	128.004	1476.38	1485.91	8913.66	10695.6	4590.74	4420.98	2.45957	1.40943	1.68632e-13	2.53889e-07	C2H2-like zinc finger protein.[Source:TAIR;Acc:AT1G13290]	1	4550153	4551620	AT1G13290.1	DOT5	fgenesh2_kg.1__1438__AT1G13290.1	1	ortholog_one2one	89
259365_at	At1g13300	At1g13300	HRS1	RNA.regulation of transcription.G2-like transcription factor family, GARP			91.9317	76.2988	79.1653	89.0031	58.3034	67.0968	1597.92	1544.66	4284.42	4499.76	1973.53	2116.83	1.17943	0.18514	0.000496514	0.713018	myb-like transcription factor family protein.[Source:TAIR;Acc:AT1G13300]	1	4556892	4558708	AT1G13300.1	HRS1	scaffold_101490.1	1	ortholog_one2many	38
259360_at	At1g13310	At1g13310		not assigned.unknown			39.6811	31.3151	23.293	18.2784	22.5625	22.9105	916.517	875.75	842.548	604.796	783.009	733.798	-0.32941	-0.220556	5.12217e-05	0.0457365	Endosomal targeting BRO1-like domain-containing protein.[Source:TAIR;Acc:AT1G13310]	1	4561068	4563061	AT1G13310.1	AT1G13310	Al_scaffold_0001_1376	1	ortholog_one2one	89
259407_at	At1g13320	At1g13320	PP2AA3	protein.postranslational modification			44.7273	43.3842	64.9066	71.3436	41.9027	43.2731	974.266	1032.19	3034.79	3010.31	1321.29	1273.09	1.45209	0.313831	6.68931e-05	0.429883	protein phosphatase 2A subunit A3.[Source:TAIR;Acc:AT1G13320]	1	4563471	4567807	AT1G13320.3	PP2AA3	scaffold_101493.1	1	ortholog_one2one	98
259409_at	At1g13330	At1g13330	AHP2	cell.organisation			41.4597	36.7515	31.151	30.4706	27.877	35.5582	944.368	953.116	1226.88	1045.01	919.241	1045.83	0.175663	0.0590159	0.11465	0.789468	Arabidopsis Hop2 homolog.[Source:TAIR;Acc:AT1G13330]	1	4567935	4570598	AT1G13330.1	AHP2	fgenesh1_pg.C_scaffold_1001201	1	ortholog_one2one	98
259410_at	At1g13340	At1g13340		not assigned.unknown			37.2273	31.0617	25.3602	37.5298	32.8833	34.2956	888.286	866.14	827.345	1192.94	1032.83	983.318	0.240152	0.238779	0.709069	0.306509	Regulator of Vps4 activity in the MVB pathway protein.[Source:TAIR;Acc:AT1G13340]	1	4569448	4571118	AT1G13340.1	AT1G13340	fgenesh2_kg.1__1444__AT1G13340.1	1	ortholog_one2one	93
259362_s_at	AT1G13350;AT3G53640	AT1G13350		protein.postranslational modification			41.5845	33.3263	31.5435	32.2774	34.6265	35.2849	933.395	892.892	1042.36	1014.94	1069.71	1009.03	0.169685	0.188631	0.857171	0.345434															[AT1G13350, Protein kinase superfamily protein];[AT3G53640, Protein kinase superfamily protein]
259387_at	At1g13370	At1g13370		DNA.synthesis/chromatin structure.histone			68.3547	54.6106	65.2618	53.0477	55.3327	61.0157	1277.1	1207.4	4044.21	2625.73	2225.25	2095.23	0.977247	0.416635	0.7632	0.976505	Histone superfamily protein.[Source:TAIR;Acc:AT1G13370]	1	4587780	4588613	AT1G13370.1	AT1G13370	fgenesh2_kg.6__2856__AT1G13370.1;fgenesh2_kg.3__2903__AT1G13370.1	6;3	ortholog_one2many	64;95
262979_s_at	AT1G13370;AT1G75600;AT1G75610	AT1G13370		DNA.synthesis/chromatin structure.histone			61.2537	54.0344	71.3689	54.3362	58.6924	67.0141	1163.38	1170.9	3119.94	1873.79	1783.31	1917.49	1.02973	0.639211	2.77403e-07	0.000300104															[AT1G13370, Histone superfamily protein];[AT1G75600, Histone superfamily protein];[AT1G75610, pseudogene, histone H3, identical to histone H3.2 from Medicago sativa GB:AAB36495 GI:488571, Histone H3.2, minor Lolium temulentum SP|P11105, histone H3 Tortula ruralis GI:4574208; contains Pfam profile PF00125 Core histone H2A/H2B/H3/H4; blastp match of 96% identity and 6.6e-54 P-value to GP|6006364|db…
259357_at	At1g13380	At1g13380		not assigned.unknown			31.2861	25.8498	20.9114	24.1739	20.2104	18.9034	824.506	803.477	734.45	850.966	750.591	674.037	-0.165955	-0.24659	0.00242041	0.0150349	Protein of unknown function (DUF1218).[Source:TAIR;Acc:AT1G13380]	1	4589071	4590423	AT1G13380.1	AT1G13380	fgenesh2_kg.1__1446__AT1G13380.1	1	ortholog_one2one	98
259386_at	At1g13400	At1g13400	NUB;JGL	RNA.regulation of transcription.unclassified			48.747	44.0425	29.9268	32.3094	26.1446	32.8986	1031.62	1043.81	1132.46	1173.91	877.037	985.874	-0.0529739	-0.185611	0.0170046	0.108406	C2H2 and C2HC zinc fingers superfamily protein.[Source:TAIR;Acc:AT1G13400]	1	4597627	4598911	AT1G13400.1	NUB	fgenesh2_kg.1__1449__AT1G13400.1	1	ortholog_one2one	86
259411_at	At1g13410	At1g13410		not assigned.no ontology.pentatricopeptide (PPR) repeat-containing protein			50.8754	43.2304	35.1017	38.4113	33.7728	31.4552	1056.55	1047.7	1376.07	1489.47	1091.74	969.59	0.208202	-0.0619019	0.274407	0.290647	Tetratricopeptide repeat (TPR)-like superfamily protein.[Source:TAIR;Acc:AT1G13410]	1	4601261	4603298	AT1G13410.1	AT1G13410	scaffold_101502.1	1	ortholog_one2one	15
259388_at	At1g13420	At1g13420	ATST4B;ST4B	lipid metabolism.exotics (steroids, squalene etc)			28.2491	26.2586	15.5497	17.6789	16.0103	18.4083	797.872	814.056	589.966	631.739	633.882	671.073	-0.567129	-0.344789	5.23613e-08	0.0019406	sulfotransferase 4B.[Source:TAIR;Acc:AT1G13420]	1	4604841	4606053	AT1G13420.1	ATST4B	fgenesh2_kg.1__1451__AT1G13420.1	1	ortholog_one2one	91
259361_at	At1g13440	At1g13440	GAPC-2;GAPC2	glycolysis.cytosolic branch.glyceraldehyde 3-phosphate dehydrogenase (GAP-DH)			25.7716	25.7617	19.702	20.8353	25.5933	30.7539	766.302	799.172	640.873	683.983	834.373	901.596	-0.260202	0.15005	0.00302432	0.38977	glyceraldehyde-3-phosphate dehydrogenase C2.[Source:TAIR;Acc:AT1G13440]	1	4608196	4610647	AT1G13440.1	GAPC-2	fgenesh2_kg.1__1453__AT1G13440.1	1	ortholog_one2one	99
259412_at	At1g13450	At1g13450	GT-1	RNA.regulation of transcription.MYB-related transcription factor family			50.6467	47.0556	28.3252	50.9797	31.953	33.1264	1038.92	1079.6	942.163	2359.52	1013.93	985.369	0.528586	-0.0812954	0.569636	0.291076	Homeodomain-like superfamily protein.[Source:TAIR;Acc:AT1G13450]	1	4612731	4615353	AT1G13450.1	GT-1	scaffold_101505.1	1	ortholog_one2one	94
259359_at	At1g13460	At1g13460		protein.postranslational modification			47.7299	44.4656	30.2209	28.1209	37.6372	40.8358	1015.51	1045.56	1102.6	914.874	1182.39	1190.1	-0.115716	0.165933	0.0285464	0.66484	Protein phosphatase 2A regulatory B subunit family protein.[Source:TAIR;Acc:AT1G13460]	1	4615813	4618329	AT1G13460.1	AT1G13460	fgenesh2_kg.1__1458__AT1G13460.2	1	ortholog_one2one	96
259385_at	At1g13470	At1g13470		not assigned.unknown			40.8783	37.8428	34.6478	34.6256	36.9556	45.8499	939.881	963.096	1551.73	1451.65	1279.64	1639.29	0.361865	0.395284	0.137502	0.894449	Protein of unknown function (DUF1262).[Source:TAIR;Acc:AT1G13470]	1	4620228	4621580	AT1G13470.1	AT1G13470	fgenesh2_kg.1__1460__AT1G13470.1;scaffold_101509.1	1	ortholog_one2many	86;80
256103_at	At1g13540	At1g13540		not assigned.unknown			24.6896	24.5979	16.6785	15.9827	15.4442	18.4948	755.599	790.156	588.866	522.017	610.575	647.31	-0.41138	-0.272042	6.60168e-06	0.0114577	Protein of unknown function (DUF1262).[Source:TAIR;Acc:AT1G13540]	1	4635463	4636805	AT1G13540.1	AT1G13540	fgenesh2_kg.1__1467__AT1G13540.1	1	ortholog_one2one	89
256134_at	At1g13560	At1g13560	AAPT1;ATAAPT1	misc.misc2			32.5896	27.7843	18.0685	21.0862	25.381	22.2411	847.799	840.49	677.054	734.024	844.231	733.472	-0.390768	-0.0593981	5.12529e-05	0.351056	aminoalcoholphosphotransferase 1.[Source:TAIR;Acc:AT1G13560]	1	4638514	4642104	AT1G13560.1	AAPT1	fgenesh2_kg.1__1469__AT1G13560.1;fgenesh1_pm.C_scaffold_990000001	1;scaffold_990	ortholog_one2many	99;90
256133_at	At1g13570	At1g13570		protein.degradation.ubiquitin.E3.SCF.FBOX			44.2019	37.0328	25.9023	25.5597	29.0956	24.2125	968.059	950.426	975.224	862.365	971.307	807.538	-0.146431	-0.117585	0.00208673	0.0583077	F-box/RNI-like superfamily protein.[Source:TAIR;Acc:AT1G13570]	1	4642346	4644422	AT1G13570.1	AT1G13570	fgenesh2_kg.1__1470__AT1G13570.1	1	ortholog_one2one	95
256157_at	At1g13580	At1g13580	LAG13	lipid metabolism.exotics (steroids, squalene etc).sphingolipids			25.2138	24.5138	20.5565	26.3925	22.528	24.8424	762.493	789.646	741.794	890.305	800.702	820.796	-0.0385081	-0.0300778	0.0215969	0.345848	LAG1 longevity assurance homolog 3.[Source:TAIR;Acc:AT1G13580]	1	4644521	4647007	AT1G13580.3	LAG13	fgenesh2_kg.1__1471__AT1G13580.2	1	ortholog_one2one	98
256158_at	At1g13590	At1g13590	ATPSK1;PSK1	development.unspecified			41.2911	33.0024	39.0133	39.6099	31.8255	34.0113	936.003	897.816	1439.13	1331.71	1018.93	1017.79	0.491241	0.113719	0.0711746	0.953737	phytosulfokine 1 precursor.[Source:TAIR;Acc:AT1G13590]	1	4647949	4648740	AT1G13590.1	ATPSK1	fgenesh2_kg.1__1473__AT1G13590.1	1	ortholog_one2one	96
256131_at	At1g13600	At1g13600	AtbZIP58;bZIP58	RNA.regulation of transcription.bZIP transcription factor family			56.8501	43.0888	33.1598	37.4827	40.8552	35.1856	1141.34	1041.11	1344.21	1397.45	1488.5	1130.3	0.0822553	0.0187523	0.146185	0.305238	basic leucine-zipper 58.[Source:TAIR;Acc:AT1G13600]	1	4650787	4651469	AT1G13600.1	AtbZIP58	fgenesh2_kg.7__631__AT4G34588.1	7	ortholog_one2one	1
256132_at	At1g13610	At1g13610		not assigned.unknown			45.7978	41.7524	25.6387	26.218	34.2522	43.9267	992.666	1014.02	943.532	994.89	1126.83	1346.04	-0.187016	0.176991	0.000591747	0.960866	alpha/beta-Hydrolases superfamily protein.[Source:TAIR;Acc:AT1G13610]	1	4663831	4666031	AT1G13610.1	AT1G13610	fgenesh2_kg.1__1476__AT1G13610.1	1	ortholog_one2one	92
256095_at	At1g13630	At1g13630		not assigned.no ontology.pentatricopeptide (PPR) repeat-containing protein			43.4501	35.4091	31.4028	41.3132	18.0131	22.7955	962.183	923.96	1182.2	1596.85	676.64	743.045	0.357442	-0.399112	0.61088	0.00682439	Tetratricopeptide repeat (TPR)-like superfamily protein.[Source:TAIR;Acc:AT1G13630]	1	4669784	4672957	AT1G13630.1	AT1G13630	Al_scaffold_0001_1407	1	ortholog_one2one	34
256071_at	At1g13640	At1g13640		protein.degradation.ubiquitin			48.9989	44.2803	21.5641	19.4192	22.1021	23.7166	1027.71	1040.39	739.818	659.327	763.77	773.133	-0.565816	-0.418008	1.567e-07	0.000710482	Phosphatidylinositol 3- and 4-kinase family protein.[Source:TAIR;Acc:AT1G13640]	1	4677027	4679812	AT1G13640.1	AT1G13640	fgenesh2_kg.1__1481__AT1G13640.1	1	ortholog_one2one	95
256096_at	At1g13650	At1g13650		not assigned.unknown			42.394	36.3131	18.5661	19.0358	18.9632	15.1204	959.721	948.122	685.37	650.788	718.95	605.713	-0.47084	-0.527203	1.967e-06	0.000151708		1	4680432	4682196	AT1G13650.2	AT1G13650	fgenesh1_pm.C_scaffold_1001154	1	ortholog_one2one	75
256097_at	At1g13670	At1g13670		not assigned.unknown			82.2658	78.5222	86.1165	114.942	89.4309	97.8753	1480.01	1572.98	5474.78	9718.71	3481.71	3394.85	2.00789	0.846833	0.00964249	0.0127379	unknown protein.[Source:TAIR;Acc:AT1G13670]	1	4688156	4688966	AT1G13670.1	AT1G13670	scaffold_101532.1	1	ortholog_one2one	88
256102_at	At1g13680	At1g13680		lipid metabolism.lipid degradation.lysophospholipases.phosphoinositide phospholipase C			51.4642	45.0804	34.3084	36.1142	44.9869	49.8884	1053.19	1047.2	1215.08	1243.09	1379.39	1448.21	0.130007	0.368851	0.41427	0.109286	PLC-like phosphodiesterases superfamily protein.[Source:TAIR;Acc:AT1G13680]	1	4690409	4692841	AT1G13680.1	AT1G13680	fgenesh1_pg.C_scaffold_1001229	1	ortholog_one2one	94
256068_at	At1g13690	At1g13690	ATE1	protein.folding			47.401	42.8674	34.4312	38.1283	40.6723	42.9113	1002.88	1028.51	1228.3	1285.33	1246.52	1198.82	0.196341	0.267899	0.97614	0.120356	ATPase E1.[Source:TAIR;Acc:AT1G13690]	1	4693289	4694410	AT1G13690.1	ATE1	fgenesh2_kg.1__1483__AT1G13690.1	1	ortholog_one2one	97
256098_at	At1g13700	At1g13700	PGL1	OPP.oxidative PP.6-phosphogluconolactonase			68.0949	55.5039	45.6918	53.0577	47.4093	55.1093	1262.32	1215.89	2067.64	2239.16	1672.12	1811.35	0.466454	0.219254	0.960889	0.819713	6-phosphogluconolactonase 1.[Source:TAIR;Acc:AT1G13700]	1	4694372	4696023	AT1G13700.1	PGL1	scaffold_101535.1	1	ortholog_one2one	96
256099_at	At1g13710	At1g13710	CYP78A5;KLU	misc.cytochrome P450			49.5597	46.0082	43.6084	40.597	37.6509	43.7746	1023.98	1052.43	1647.67	1368.46	1170.62	1251.27	0.501219	0.187303	0.286301	0.658405	cytochrome P450, family 78, subfamily A, polypeptide 5.[Source:TAIR;Acc:AT1G13710]	1	4702725	4704657	AT1G13710.1	CYP78A5	fgenesh2_kg.1__1485__AT1G13710.1	1	ortholog_one2one	96
256070_at	At1g13730	At1g13730		protein.targeting.nucleus			71.2091	65.9018	39.1028	38.1397	39.752	39.5517	1282.93	1340.82	1416.19	1281.12	1245.1	1161.27	0.0488443	-0.141181	0.133264	0.105263	Nuclear transport factor 2 (NTF2) family protein with RNA binding (RRM-RBD-RNP motifs) domain.[Source:TAIR;Acc:AT1G13730]	1	4709824	4712550	AT1G13730.1	AT1G13730	fgenesh2_kg.1__1486__AT1G13730.1	1	ortholog_one2one	24
256069_at	At1g13740	At1g13740	AFP2	not assigned.unknown			46.5332	43.2902	32.1671	35.5086	27.4429	33.4173	990.174	1029.57	1155.83	1210.02	889.941	969.464	0.113913	-0.137197	0.315781	0.232086	ABI five binding protein 2.[Source:TAIR;Acc:AT1G13740]	1	4713674	4715407	AT1G13740.1	AFP2	fgenesh2_kg.1__1487__AT1G13740.1	1	ortholog_one2one	20
256100_at	At1g13750	At1g13750		misc.acid and other phosphatases			42.3295	41.4011	29.5017	30.7682	21.3745	22.0379	946.638	1006.23	1378.03	1274.2	781.724	755.746	0.0815196	-0.414534	0.00226094	0.00334362	Purple acid phosphatases superfamily protein.[Source:TAIR;Acc:AT1G13750]	1	4715394	4718235	AT1G13750.1	AT1G13750	Al_scaffold_0001_1419	1	ortholog_one2one	94
259448_at	At1g13790	At1g13790		RNA.regulation of transcription.putative transcription regulator			38.0871	31.7812	29.0941	26.7202	28.6123	28.4634	901.586	879.994	992.853	854.839	914.421	860.794	0.00630066	0.0122246	0.216371	0.731558	XH/XS domain-containing protein.[Source:TAIR;Acc:AT1G13790]	1	4727438	4730425	AT1G13790.1	AT1G13790	fgenesh2_kg.1__1492__AT1G13790.1	1	ortholog_one2one	91
259449_at	At1g13800	At1g13800		not assigned.no ontology.pentatricopeptide (PPR) repeat-containing protein			49.9719	37.9007	31.4097	26.6816	29.6773	35.228	1030.83	952.506	1176.4	880.641	999.542	1092.76	-0.0690183	-0.0231688	0.0130807	0.138314	Tetratricopeptide repeat (TPR)-like superfamily protein.[Source:TAIR;Acc:AT1G13800]	1	4731056	4733707	AT1G13800.1	AT1G13800	scaffold_101545.1	1	ortholog_one2one	59
259422_at	At1g13810	At1g13810		not assigned.unknown			42.2399	37.4094	22.7657	21.9803	27.5087	31.1855	955.278	958.201	817.819	739.168	947.951	993.458	-0.452832	-0.0822536	1.51064e-05	0.112654	Restriction endonuclease, type II-like superfamily protein.[Source:TAIR;Acc:AT1G13810]	1	4734036	4735389		AT1G13810				NA
259424_at	At1g13830	At1g13830		misc.beta 1,3 glucan hydrolases			34.679	30.0747	24.989	25.4399	31.6167	36.6683	864.471	861.798	874.479	887.601	1073.72	1156.77	-0.0928498	0.23714	0.0166451	0.827363	Carbohydrate-binding X8 domain superfamily protein.[Source:TAIR;Acc:AT1G13830]	1	4739873	4741038		AT1G13830				NA
[truncated: 20,824 more rows]

## Sheet: Colour Key- Additional file 9
Colour annotation	Description
red font	multi-probeset gene
yellow highlight	multi-gene probeset
